# Supplementary material for: SF3A2: a promising therapeutic target and predictive biomarker for immunotherapy in colorectal cancer
Source: Int J Med Sci. 2026 Jan 1;23(1):177–93. doi: 10.7150/ijms.123448 (PMC12702133; doi:10.7150/ijms.123448)
Supplement: Supplementary file 1 — Supplementary tables. [file ijmsv23p0177s1.xlsx]

## Sheet: Patient information
TableS1.The detailed clinical and pathological characteristics of the patients
Proteomic study
Sample ID	Gender	Age	Diognosis	T Stage	N Stage	M Stage
1	Female	67	right colon cancer	4	1	0
2	Male	53	sigmoid colon cancer	4	1	0
3	Female	62	rectal cancer	3	2	0
4	Male	63	sigmoid colon cancer	4	1	0
5	Female	66	transverse colon cancer	3	0	0
6	Male	56	rectal cancer	3	2	0
7	Female	79	right colon cancer	4	1	1
8	Male	55	right colon cancer	4	1	1
9	Female	66	right colon cancer	4	2	1
Western blot
Sample ID	Gender	Age	Diagnosis	T Stage	N Stage	M Stage
1	Female	58	sigmoid colon cancer	4	0	0
2	Female	82	rectal cancer	4	0	0
3	Male	65	sigmoid colon cancer	4	0	0
4	Female	60	rectal cancer	4	2	0
5	Male	68	transverse colon cancer	4	2	0
6	Male	74	transverse colon cancer	4	0	0
7	Female	76	right colon cancer	3	0	0
8	Female	74	right colon cancer	4	1	0
9	Male	67	sigmoid colon cancer	4	2	0
10	Female	62	sigmoid colon cancer	4	1	0
11	Male	53	sigmoid colon cancer	4	0	0
12	Male	83	rectal cancer	3	0	0
13	Male	60	sigmoid colon cancer	3	1	0
14	Male	62	rectal cancer	4	0	1
15	Male	66	rectal cancer	3	1	0
16	Male	82	right colon cancer	3	1	0
17	Female	69	sigmoid colon cancer	3	2	1
18	Male	63	sigmoid colon cancer	2	0	0
19	Male	56	sigmoid colon cancer	3	0	0
20	Female	65	right colon cancer	4	0	0
IHC
Sample ID	Gender	Age	Diagnosis	T Stage	N Stage	M Stage
1	Male	65	sigmoid colon cancer	4	2	1
2	Male	50	sigmoid colon cancer	4	0	0
3	Male	40	sigmoid colon cancer	2	0	0
4	Male	54	right colon cancer	4	1	1
5	Female	61	sigmoid colon cancer	4	1	0
6	Female	62	rectal cancer	4	2	1
7	Male	52	right colon cancer	4	0	0
8	Male	57	rectal cancer	2	0	0
9	Male	74	rectal cancer	4	2	1
10	Male	63	rectal cancer	4	0	0
11	Female	78	rectal cancer	2	0	0
12	Female	75	rectal cancer	2	0	0
13	Male	74	rectal cancer	3	0	0
14	Female	66	rectal cancer	4	0	0
15	Male	64	rectal cancer	4	1	0
16	Female	68	transverse colon cancer	4	1	0
17	Female	48	transverse colon cancer	2	0	0
18	Male	77	sigmoid colon cancer	4	1	0
19	Female	77	sigmoid colon cancer	3	0	0
20	Female	82	right colon cancer	4	0	0
21	Male	82	right colon cancer	4	0	0
22	Male	74	sigmoid colon cancer	3	0	0
23	Male	69	rectal cancer	2	0	0
24	Female	30	rectal cancer	3	1	0
25	Male	51	rectal cancer	4	2	0
26	Female	71	rectal cancer	4	0	0
27	Male	46	rectal cancer	2	1	0
28	Female	45	rectal cancer	3	1	0
29	Male	64	rectal cancer	4	0	0
30	Male	59	rectal cancer	4	0	1
31	Male	73	sigmoid colon cancer	3	0	0
32	Female	51	sigmoid colon cancer	4	0	0
33	Male	58	right colon cancer	3	0	0
34	Female	65	right colon cancer	4	2	0
35	Male	66	rectal cancer	4	2	0
36	Male	71	right colon cancer	4	0	0
37	Male	65	sigmoid colon cancer	4	0	0
38	Male	42	rectal cancer	2	0	0
39	Female	58	rectal cancer	4	2	0
40	Female	63	rectal cancer	2	0	0
41	Male	59	sigmoid colon cancer	3	2	0
42	Female	66	rectal cancer	3	1	0
43	Female	45	rectal cancer	4	0	1
44	Male	50	rectal cancer	4	2	1
45	Female	78	rectal cancer	2	0	0
46	Male	58	sigmoid colon cancer	4	0	0
47	Female	75	transverse colon cancer	4	0	0
48	Male	56	transverse colon cancer	4	0	0
49	Male	67	sigmoid colon cancer	4	2	0
50	Female	84	sigmoid colon cancer	4	1	0
51	Male	62	sigmoid colon cancer	4	2	1
52	Male	83	rectal cancer	2	0	0
53	Male	62	rectal cancer	2	0	0
54	Male	66	rectal cancer	4	0	0
55	Female	76	rectal cancer	4	1	1
56	Female	63	rectal cancer	3	0	0
57	Male	70	rectal cancer	4	1	0
58	Male	48	rectal cancer	1	0	0
59	Female	29	rectal cancer	4	2	0
60	Female	60	rectal cancer	2	0	0
61	Female	80	transverse colon cancer	3	0	0
62	Male	66	right colon cancer	4	3	0
63	Male	52	right colon cancer	3	0	0
64	Female	53	sigmoid colon cancer	2	2	0
65	Female	83	sigmoid colon cancer	2	2	0
66	Male	72	sigmoid colon cancer	3	0	0
67	Female	83	rectal cancer	2	0	0
68	Male	62	rectal cancer	3	1	0
69	Male	84	rectal cancer	3	0	0
70	Female	76	rectal cancer	2	2	0
71	Female	54	rectal cancer	4	0	0
72	Male	55	right colon cancer	4	0	0
73	Male	39	rectal cancer	3	2	0
74	Female	61	right colon cancer	4	0	0
75	Female	49	rectal cancer	3	0	0

## Sheet: Protomics results
Table S2.Differential expression of proteins in tumor and normal tissues of CRC based TMT-labeled proteomics
Protein information			Normal									Tumor									Tumor/Normal
Protein accession	Protein description	Gene name	N1	N2	N3	N4	N5	N6	N7	N8	N9	T1	T2	T3	T4	T5	T6	T7	T8	T9	Ratio	P value
P37268	Squalene synthase OS=Homo sapiens OX=9606 GN=FDFT1 PE=1 SV=1	FDFT1					1.764	2.194		1.832	1.715					0.454	0.436		0.531	0.769	0.292	0.000115602
Q5UE93	Phosphoinositide 3-kinase regulatory subunit 6 OS=Homo sapiens OX=9606 GN=PIK3R6 PE=1 SV=1	PIK3R6	1.986	1.618	2.501	0.799			2.052			0.538	0.612	1.017	0.329			0.291			0.304	0.0073015
Q0D2J5	Zinc finger protein 763 OS=Homo sapiens OX=9606 GN=ZNF763 PE=2 SV=2	ZNF763					1.114	3.276		1.75	1.772					0.914	0.331		0.65	0.54	0.308	0.0088786
P10645	Chromogranin-A OS=Homo sapiens OX=9606 GN=CHGA PE=1 SV=7	CHGA	4.693	0.792	1.273	1.066	1.834	1.612	0.856	1.239	2.093	0.694	1.087	0.594	0.347	0.533	0.587	0.3	0.582	0.698	0.315	0.00025754
Q8N126	Cell adhesion molecule 3 OS=Homo sapiens OX=9606 GN=CADM3 PE=1 SV=1	CADM3	2.492	1.13	2.97	1.084			1.269			0.784	0.752	0.829	0.368			0.343			0.325	0.010056
Q13361	Microfibrillar-associated protein 5 OS=Homo sapiens OX=9606 GN=MFAP5 PE=1 SV=1	MFAP5	2.977	0.908	1.972	0.721	1.357	2.375	2.056	2.229	1.298	0.893	0.593	0.634	0.448	0.537	0.455	0.321	0.465	0.969	0.334	0.000122511
P27482	Calmodulin-like protein 3 OS=Homo sapiens OX=9606 GN=CALML3 PE=1 SV=2	CALML3	2.276	1.532	2.281	0.789			1.573			0.587	0.698	0.819	0.657			0.302			0.35	0.0086234
P07998	Ribonuclease pancreatic OS=Homo sapiens OX=9606 GN=RNASE1 PE=1 SV=4	RNASE1	2.344	0.903	3.181	1.219	1.387	1.282	1.182	1.333	2.284	0.44	1.145	0.994	0.343	0.525	0.474	0.447	0.712	0.834	0.355	7.7355e-05
P20774	Mimecan OS=Homo sapiens OX=9606 GN=OGN PE=1 SV=1	OGN	3.507	0.83	1.721	1.209	1.256	2.591	1.013	1.693	1.501	0.871	1.21	0.699	0.452	0.707	0.549	0.362	0.595	0.744	0.366	0.00013921
P06870	Kallikrein-1 OS=Homo sapiens OX=9606 GN=KLK1 PE=1 SV=2	KLK1	2.145	0.886	2.883	1.088	1.529	1.165	1.61	1.093	2.485	0.708	0.909	0.747	0.457	0.711	0.62	0.444	0.853	0.673	0.394	8.3669e-05
P56937	3-keto-steroid reductase OS=Homo sapiens OX=9606 GN=HSD17B7 PE=1 SV=1	HSD17B7	0.559	2.313	0.692	1.113			0.812			0.439	3.37	0.407	0.529			0.357			0.394	0.027303
Q96JE9	Microtubule-associated protein 6 OS=Homo sapiens OX=9606 GN=MAP6 PE=1 SV=2	MAP6	2.453	1.296	0.787	1.603	1.057	3.236	1.081	1.224	1.42	0.938	1.74	0.693	0.431	0.66	0.584	0.385	0.462	0.869	0.399	0.00033903
O94911	ATP-binding cassette sub-family A member 8 OS=Homo sapiens OX=9606 GN=ABCA8 PE=1 SV=3	ABCA8					1.793	1.554		2.238	1.215					0.514	0.598		0.795	0.814	0.4	0.00174276
P07585	Decorin OS=Homo sapiens OX=9606 GN=DCN PE=1 SV=1	DCN	1.618	1.201	1.613	1.333	1.092	2.93	1.704	1.704	1.256	0.737	1.239	0.683	0.589	0.596	0.48	0.505	0.562	1.006	0.402	2.5479e-06
Q9BVA1	Tubulin beta-2B chain OS=Homo sapiens OX=9606 GN=TUBB2B PE=1 SV=1	TUBB2B	1.032	1.952	2.312	1.258			1.265			0.862	1.099	0.78	0.43			0.441			0.402	0.0059818
P50443	Sulfate transporter OS=Homo sapiens OX=9606 GN=SLC26A2 PE=1 SV=2	SLC26A2	0.835	1.138	1.293	1.097	1.486	0.642	2.853	2.998	1.124	0.375	0.98	0.495	0.931	0.414	0.442	0.445	1.151	0.79	0.421	0.0026991
Q96MZ4	Protein FAM218A OS=Homo sapiens OX=9606 GN=FAM218A PE=1 SV=1	FAM218A					0.807	2.385		1.622	1.381					0.514	0.509		0.445	1.148	0.422	0.031785
Q13424	Alpha-1-syntrophin OS=Homo sapiens OX=9606 GN=SNTA1 PE=1 SV=1	SNTA1	0.809	1.752	1.832	1.577			1.104			0.457	0.996	0.858	0.605			0.509			0.429	0.0061352
Q96QB1	Rho GTPase-activating protein 7 OS=Homo sapiens OX=9606 GN=DLC1 PE=1 SV=4	DLC1					1.001	2.906		1.487	1.207					0.82	0.537		0.493	1.062	0.441	0.038022
Q8N7U9	Putative uncharacterized protein encoded by LINC00469 OS=Homo sapiens OX=9606 GN=LINC00469 PE=5 SV=1	LINC00469	2.351	0.727	1.516	1.432			1.369			0.613	1.715	0.889	0.592			0.535			0.444	0.0137815
O94778	Aquaporin-8 OS=Homo sapiens OX=9606 GN=AQP8 PE=1 SV=2	AQP8	0.857	0.953	1.273	1.631			2.567			0.634	1.281	0.688	0.644			0.63			0.446	0.021519
Q05707	Collagen alpha-1(XIV) chain OS=Homo sapiens OX=9606 GN=COL14A1 PE=1 SV=3	COL14A1	1.737	1.922	1.315	1.133	1.492	2.321	1.451	1.27	1.268	0.787	0.877	0.626	0.581	0.661	0.533	0.464	0.755	1.126	0.448	3.8131e-06
A8K7I4	Calcium-activated chloride channel regulator 1 OS=Homo sapiens OX=9606 GN=CLCA1 PE=1 SV=3	CLCA1	0.745	1.331	1.319	1.393	2.172	0.848	2.504	1.472	1.585	0.541	1.202	0.858	0.553	0.498	0.578	0.425	1.263	0.636	0.45	0.00050282
Q16352	Alpha-internexin OS=Homo sapiens OX=9606 GN=INA PE=1 SV=2	INA	1.094	1.987	0.939	1.986	0.973	1.991	1.09	1.26	1.209	0.45	1.743	0.693	0.666	0.601	0.476	0.364	0.999	0.807	0.454	0.000141476
O76070	Gamma-synuclein OS=Homo sapiens OX=9606 GN=SNCG PE=1 SV=2	SNCG	3.333	0.951	0.903	1.056	1.159	2.928	1.137	1.396	1.741	1.573	1.014	0.696	0.517	0.626	0.637	0.485	0.602	0.755	0.454	0.0027361
O60844	Zymogen granule membrane protein 16 OS=Homo sapiens OX=9606 GN=ZG16 PE=1 SV=2	ZG16	1.354	1.274	1.464	1.17	1.424	0.925	2.381	2.095	1.417	0.591	0.998	0.638	0.731	0.72	0.602	0.505	0.997	0.675	0.455	1.65561e-05
Q14956	Transmembrane glycoprotein NMB OS=Homo sapiens OX=9606 GN=GPNMB PE=1 SV=2	GPNMB	1.267	1.144	5.081	0.841	1.303	1.527	0.524	1.091	1.177	0.539	0.664	0.669	0.458	1.403	0.554	0.432	0.764	0.825	0.455	0.0194828
P01591	Immunoglobulin J chain OS=Homo sapiens OX=9606 GN=JCHAIN PE=1 SV=4	JCHAIN	1.915	0.708	2.217	1.101	0.985	3.226	1.11	1.571	1.772	1.532	1.045	0.796	0.645	0.475	0.589	0.641	0.68	0.628	0.461	0.0023419
Q9HCJ6	Synaptic vesicle membrane protein VAT-1 homolog-like OS=Homo sapiens OX=9606 GN=VAT1L PE=1 SV=2	VAT1L					1.312	2.127		1.482	1.905					0.609	1.044		0.911	0.584	0.461	0.0050417
P0DOX2	Immunoglobulin alpha-2 heavy chain OS=Homo sapiens OX=9606 PE=1 SV=2	---	1.271	0.73	2.31	1.121	1.198	2.788	1.578	1.294	1.971	1.173	1.123	0.868	0.559	0.635	0.62	0.682	0.527	0.801	0.463	0.00064236
Q6ZMJ2	Scavenger receptor class A member 5 OS=Homo sapiens OX=9606 GN=SCARA5 PE=2 SV=1	SCARA5					1.327	1.641		1.822	1.485					0.602	0.758		0.729	0.834	0.466	0.00021702
Q9NR16	Scavenger receptor cysteine-rich type 1 protein M160 OS=Homo sapiens OX=9606 GN=CD163L1 PE=1 SV=2	CD163L1	2.034	0.913	2.121	1.255	1.831	1.075	1.279	1.54	1.797	1.146	1.136	0.775	0.542	0.517	0.757	0.501	0.798	0.774	0.472	8.2427e-05
P78563	Double-stranded RNA-specific editase 1 OS=Homo sapiens OX=9606 GN=ADARB1 PE=1 SV=1	ADARB1	2.3	1.882	1.63	0.746	1.134	2.646	2.333	1.03	0.923	0.816	0.593	0.471	0.355	0.381	0.248	0.316	0.706	2.874	0.474	0.0053643
P22105	Tenascin-X OS=Homo sapiens OX=9606 GN=TNXB PE=1 SV=5	TNXB	2.365	0.988	1.747	1.104	1.514	1.825	1.173	1.727	1.106	0.992	0.971	0.771	0.525	0.711	0.646	0.543	0.702	0.85	0.477	4.1276e-05
P12277	Creatine kinase B-type OS=Homo sapiens OX=9606 GN=CKB PE=1 SV=1	CKB	0.709	2.375	0.934	1.398	2.024	1.932	0.997	1.778	0.894	0.714	1.273	0.786	0.615	0.725	0.52	0.743	0.786	0.725	0.484	0.0020624
Q07654	Trefoil factor 3 OS=Homo sapiens OX=9606 GN=TFF3 PE=1 SV=2	TFF3	3.54	0.612	1.241	0.879	2.311	1.32	0.944	2.011	2.265	3.504	0.775	0.66	0.338	0.303	0.439	0.269	0.576	0.415	0.484	0.009197
P35555	Fibrillin-1 OS=Homo sapiens OX=9606 GN=FBN1 PE=1 SV=4	FBN1	2.229	0.92	1.888	0.756	1.233	1.837	1.788	1.823	1.06	0.979	0.642	0.675	0.544	0.754	0.508	0.567	0.691	1.242	0.495	0.0010242
P00325	All-trans-retinol dehydrogenase [NAD(+)] ADH1B OS=Homo sapiens OX=9606 GN=ADH1B PE=1 SV=2	ADH1B	0.605	0.992	0.668	0.739	0.937	1.869	0.568	1.571	1.592	0.612	0.75	0.329	0.294	0.636	0.518	0.283	0.905	0.623	0.495	0.0057837
O15061	Synemin OS=Homo sapiens OX=9606 GN=SYNM PE=1 SV=2	SYNM	1.454	1.683	0.886	1.393	0.948	4.218	0.99	1.368	0.708	0.98	1.27	0.888	0.778	0.947	0.548	0.603	0.573	0.702	0.496	0.0115214
Q02747	Guanylin OS=Homo sapiens OX=9606 GN=GUCA2A PE=1 SV=2	GUCA2A	4.689	0.695	0.816	0.945	1.62	1.518	0.891	0.938	1.566	1.276	0.951	0.569	0.487	0.704	0.856	0.314	0.757	1.062	0.496	0.032763
Q14508	WAP four-disulfide core domain protein 2 OS=Homo sapiens OX=9606 GN=WFDC2 PE=1 SV=2	WFDC2	4.328	0.544	1.035	0.774	2.431	1.448	0.576	1.206	2.364	2.868	0.806	0.61	0.367	0.577	0.594	0.343	0.497	0.625	0.496	0.042597
P41219	Peripherin OS=Homo sapiens OX=9606 GN=PRPH PE=1 SV=2	PRPH	1.213	1.627	0.958	1.868	1.569	2.024	1.01	1.267	1.252	0.655	1.666	0.786	0.517	0.881	0.648	0.556	0.851	0.759	0.497	2.1016e-05
Q6DN12	Multiple C2 and transmembrane domain-containing protein 2 OS=Homo sapiens OX=9606 GN=MCTP2 PE=1 SV=3	MCTP2					1.152	1.951		1.856	1.085					0.639	0.59		0.689	1.089	0.498	0.0153242
P41732	Tetraspanin-7 OS=Homo sapiens OX=9606 GN=TSPAN7 PE=1 SV=2	TSPAN7	1.245	1.494	1.384	0.93	1.822	0.635	1.741	2.141	1.305	0.567	0.789	0.594	0.77	0.45	0.418	0.805	1.236	0.945	0.513	0.00195763
P0DP03	Immunoglobulin heavy variable 3-30-5 OS=Homo sapiens OX=9606 GN=IGHV3-30-5 PE=3 SV=1	IGHV3-30-5	1.287	0.865	1.825	1.17	0.869	3.467	1.385	1.163	1.306	1.517	1.153	0.775	0.721	0.382	0.32	0.565	0.426	1.37	0.513	0.009143
P51884	Lumican OS=Homo sapiens OX=9606 GN=LUM PE=1 SV=2	LUM	2.596	0.724	1.884	1.141	1	2.498	1.089	1.307	1.231	1.071	1.098	0.953	0.558	0.888	0.537	0.484	0.562	1.116	0.515	0.0048041
Q4G0Z9	Minichromosome maintenance domain-containing protein 2 OS=Homo sapiens OX=9606 GN=MCMDC2 PE=1 SV=3	MCMDC2					1.371	2.195		1.388	1.296					0.602	0.617		0.957	1.05	0.516	0.0124354
Q52LW3	Rho GTPase-activating protein 29 OS=Homo sapiens OX=9606 GN=ARHGAP29 PE=1 SV=2	ARHGAP29					1.518	1.234		1.58	1.595					0.591	0.744		0.792	0.938	0.517	0.00104114
P02461	Collagen alpha-1(III) chain OS=Homo sapiens OX=9606 GN=COL3A1 PE=1 SV=4	COL3A1	2.426	2.062	1.671	0.968	1.223	1.865	1.645	0.614	0.879	0.909	0.632	0.44	0.304	0.637	0.413	0.368	0.683	2.386	0.517	0.0095585
O00187	Mannan-binding lectin serine protease 2 OS=Homo sapiens OX=9606 GN=MASP2 PE=1 SV=4	MASP2	1.295	1.103	1.295	1.371			1.383			0.709	1.252	0.658	0.704			0.602			0.518	4.1548e-06
P27930	Interleukin-1 receptor type 2 OS=Homo sapiens OX=9606 GN=IL1R2 PE=1 SV=1	IL1R2	2.307	1.185	1.459	1.045			1.349			0.949	0.988	0.76	0.698			0.64			0.519	0.007758
Q15034	Probable E3 ubiquitin-protein ligase HERC3 OS=Homo sapiens OX=9606 GN=HERC3 PE=1 SV=1	HERC3					1.134	2.085		1.169	1.712					0.7	0.722		0.769	0.98	0.52	0.0092831
P32004	Neural cell adhesion molecule L1 OS=Homo sapiens OX=9606 GN=L1CAM PE=1 SV=2	L1CAM	2.201	0.876	2.033	1.223	1.275	1.681	0.976	1.193	1.492	0.86	1.146	0.834	0.699	0.699	0.77	0.493	0.76	0.91	0.523	0.00021696
Q15661	Tryptase alpha/beta-1 OS=Homo sapiens OX=9606 GN=TPSAB1 PE=1 SV=1	TPSAB1	3.353	0.769	1.209	1.17	1.65	1.68	0.886	1.273	1.643	1.624	1.154	0.789	0.424	0.84	0.65	0.429	0.912	0.668	0.523	0.0076585
P00918	Carbonic anhydrase 2 OS=Homo sapiens OX=9606 GN=CA2 PE=1 SV=2	CA2	0.907	0.946	1.034	1.614	1.398	0.988	1.546	2.011	1.883	0.511	1.822	0.746	1.099	0.579	0.658	0.509	0.89	0.773	0.526	0.00046257
P17661	Desmin OS=Homo sapiens OX=9606 GN=DES PE=1 SV=3	DES	1.438	1.404	0.912	1.743	1.007	4.025	0.844	1.307	0.756	1.325	1.523	1.02	0.668	1.113	0.532	0.493	0.53	0.653	0.53	0.021497
Q9Y6R7	IgGFc-binding protein OS=Homo sapiens OX=9606 GN=FCGBP PE=1 SV=3	FCGBP	1.588	0.948	1.824	0.993	1.665	0.825	1.642	2.009	1.452	1.33	0.914	0.801	0.592	0.602	0.626	0.539	0.947	0.728	0.536	0.00089726
Q8IVN8	Somatomedin-B and thrombospondin type-1 domain-containing protein OS=Homo sapiens OX=9606 GN=SBSPON PE=1 SV=2	SBSPON	2.242	0.794	2.147	0.911	0.901	2.687	1.613	1.32	1.455	1.616	0.884	1.337	0.294	0.64	0.598	0.482	0.598	1.133	0.536	0.014479
P80365	Corticosteroid 11-beta-dehydrogenase isozyme 2 OS=Homo sapiens OX=9606 GN=HSD11B2 PE=1 SV=2	HSD11B2	0.941	1.224	1.232	1.16	1.29	1.052	2.664	1.787	1.45	0.756	1.15	0.736	0.692	0.749	0.705	0.565	1.11	0.797	0.537	0.00032252
P10915	Hyaluronan and proteoglycan link protein 1 OS=Homo sapiens OX=9606 GN=HAPLN1 PE=2 SV=2	HAPLN1	1.016	2.586	0.788	1.944	1.377	0.968	1.059	1.097	1.098	0.45	2.048	0.633	0.505	0.946	0.89	0.293	1.067	0.958	0.541	0.0070808
P51888	Prolargin OS=Homo sapiens OX=9606 GN=PRELP PE=1 SV=1	PRELP	2.042	0.761	1.782	1.282	0.911	2.344	1.085	1.468	1.113	1.161	1.23	1.029	0.546	0.936	0.589	0.488	0.588	0.821	0.542	0.0033994
P01705	Immunoglobulin lambda variable 2-23 OS=Homo sapiens OX=9606 GN=IGLV2-23 PE=1 SV=2	IGLV2-23	1.534	0.623	3.499	0.783	1.09	2.503	1.024	1.272	1.727	1.725	0.731	1.477	0.618	0.724	0.362	0.384	0.48	1.019	0.543	0.037944
Q9NXG0	Centlein OS=Homo sapiens OX=9606 GN=CNTLN PE=1 SV=6	CNTLN	1.898	0.805	1.887	0.924	0.874	2.403	1.36	1.465	1.338	1.305	0.99	1.045	0.687	0.655	0.526	0.572	0.582	0.909	0.545	0.0038976
O75112	LIM domain-binding protein 3 OS=Homo sapiens OX=9606 GN=LDB3 PE=1 SV=2	LDB3	1.058	1.305	1.562	1.939	1.053	2.815	1.295	1.092	0.945	0.7	1.541	1.382	0.497	1.075	0.757	0.427	0.671	0.837	0.546	0.0037994
Q8IVI9	Nostrin OS=Homo sapiens OX=9606 GN=NOSTRIN PE=1 SV=2	NOSTRIN					1.657	1.705		1.554	0.82					0.721	0.736		1.069	0.623	0.549	0.031918
P07333	Macrophage colony-stimulating factor 1 receptor OS=Homo sapiens OX=9606 GN=CSF1R PE=1 SV=2	CSF1R	1.562	0.739	2.031	0.988			1.424			1.023	0.965	0.728	0.562			0.648			0.549	0.04426
P01876	Immunoglobulin heavy constant alpha 1 OS=Homo sapiens OX=9606 GN=IGHA1 PE=1 SV=2	IGHA1	1.579	0.724	1.944	1.076	0.984	2.567	1.307	1.289	1.402	1.452	1.084	0.819	0.636	0.713	0.612	0.629	0.666	0.776	0.551	0.0029847
P02458	Collagen alpha-1(II) chain OS=Homo sapiens OX=9606 GN=COL2A1 PE=1 SV=3	COL2A1	2.997	1.304	1.607	0.762	1.208	3.351	1.094	0.911	1.295	2.145	0.694	0.635	0.371	0.54	0.369	0.354	0.652	2.05	0.551	0.027057
P00326	Alcohol dehydrogenase 1C OS=Homo sapiens OX=9606 GN=ADH1C PE=1 SV=2	ADH1C	0.692	1.51	1.224	1.343	1.521	0.923	1.171	1.356	1.448	0.474	1.366	0.771	0.435	0.61	0.691	0.382	1.572	0.566	0.553	0.00165916
O14558	Heat shock protein beta-6 OS=Homo sapiens OX=9606 GN=HSPB6 PE=1 SV=2	HSPB6	2.766	0.812	1.197	1.17	1.064	3.12	0.776	1.333	1.135	1.507	1.092	0.848	0.58	0.87	0.658	0.583	0.639	0.894	0.553	0.020917
P04066	Tissue alpha-L-fucosidase OS=Homo sapiens OX=9606 GN=FUCA1 PE=1 SV=4	FUCA1	0.756	1.478	1.409	1.345	1.599	1.06	1.518	1.749	1.363	0.545	1.369	0.627	0.674	0.744	0.684	0.964	1.087	0.726	0.554	0.000155119
Q8NI08	Nuclear receptor coactivator 7 OS=Homo sapiens OX=9606 GN=NCOA7 PE=1 SV=2	NCOA7					1.033	2.313		1.24	1.378					1.092	0.766		0.743	0.712	0.555	0.031462
P12109	Collagen alpha-1(VI) chain OS=Homo sapiens OX=9606 GN=COL6A1 PE=1 SV=3	COL6A1	0.918	1.774	0.862	1.346	1.125	1.581	1.729	1.649	1.082	0.663	1.071	0.608	0.771	0.755	0.611	0.548	0.724	1.291	0.557	0.00046431
P14207	Folate receptor beta OS=Homo sapiens OX=9606 GN=FOLR2 PE=1 SV=4	FOLR2	1.129	1.198	1.575	1.032	1.349	1.447	1.693	1.391	1.492	0.634	1.075	0.905	0.593	0.772	0.712	0.591	0.843	1.064	0.559	1.50129e-05
P40879	Chloride anion exchanger OS=Homo sapiens OX=9606 GN=SLC26A3 PE=1 SV=1	SLC26A3	0.971	0.933	0.857	1.019	1.09	0.922	2.584	2.575	1.168	0.618	1.058	0.658	0.986	0.798	0.618	0.566	0.835	0.938	0.559	0.008862
Q7Z7G0	Target of Nesh-SH3 OS=Homo sapiens OX=9606 GN=ABI3BP PE=1 SV=1	ABI3BP	2.203	0.888	1.444	1.164	1.607	1.428	1.107	1.458	1.429	1.313	1.143	0.915	0.653	0.747	0.662	0.53	0.59	0.935	0.561	0.0005021
P35749	Myosin-11 OS=Homo sapiens OX=9606 GN=MYH11 PE=1 SV=3	MYH11	0.743	2.349	0.851	1.182	1.104	2.791	1.177	1.468	0.8	0.647	1.163	0.774	0.856	1.054	0.672	0.731	0.796	0.695	0.562	0.0141445
Q13480	GRB2-associated-binding protein 1 OS=Homo sapiens OX=9606 GN=GAB1 PE=1 SV=2	GAB1	2.052	1.114	1.231	1.183	2.402	1.042	1.21	1.256	2.196	0.968	1.031	1.251	0.778	0.962	1.047	0.808	0.618	0.43	0.564	0.0029788
P09093	Chymotrypsin-like elastase family member 3A OS=Homo sapiens OX=9606 GN=CELA3A PE=1 SV=3	CELA3A					0.855	2.161		1.066	1.412					0.887	0.643		0.802	0.764	0.564	0.049259
Q03135	Caveolin-1 OS=Homo sapiens OX=9606 GN=CAV1 PE=1 SV=4	CAV1	1.161	1.787	0.984	1.039	1.135	2.267	1.445	1.781	1.087	0.705	0.928	0.775	0.861	0.854	0.731	0.797	0.836	0.833	0.567	0.00056118
Q8IYE0	Coiled-coil domain-containing protein 146 OS=Homo sapiens OX=9606 GN=CCDC146 PE=1 SV=2	CCDC146					1.064	1.853		1.305	1.646					1.007	0.72		0.828	0.783	0.569	0.0083957
P49908	Selenoprotein P OS=Homo sapiens OX=9606 GN=SELENOP PE=1 SV=3	SELENOP	1.508	0.987	1.788	1.216	1.707	0.734	1.122	1.977	1.482	1.072	1.084	0.901	0.824	0.666	0.587	0.69	0.89	0.722	0.571	0.00094227
Q13683	Integrin alpha-7 OS=Homo sapiens OX=9606 GN=ITGA7 PE=1 SV=3	ITGA7	2.231	1.086	1.678	1.333	1.07	2.353	1.188	1.163	1.001	1.088	1.212	0.999	0.487	0.908	0.82	0.461	0.826	1.056	0.571	0.0033192
P08294	Extracellular superoxide dismutase [Cu-Zn] OS=Homo sapiens OX=9606 GN=SOD3 PE=1 SV=2	SOD3	2.106	0.906	1.423	1.092	1.229	2.333	1.022	1.819	1.422	1.8	0.962	1.07	0.638	0.782	0.516	0.7	0.543	0.765	0.574	0.0048591
Q7Z7B0	Filamin-A-interacting protein 1 OS=Homo sapiens OX=9606 GN=FILIP1 PE=1 SV=1	FILIP1	1.262	1.776	0.9	1.403			1.228			0.597	1.535	0.956	0.848			0.616			0.574	0.011181
P12110	Collagen alpha-2(VI) chain OS=Homo sapiens OX=9606 GN=COL6A2 PE=1 SV=4	COL6A2	0.948	1.755	0.866	1.248	1.125	1.645	1.59	1.659	1.07	0.674	1.028	0.661	0.798	0.739	0.594	0.624	0.712	1.281	0.575	0.00046423
P08123	Collagen alpha-2(I) chain OS=Homo sapiens OX=9606 GN=COL1A2 PE=1 SV=7	COL1A2	2.118	1.299	1.822	0.916	1.08	2.424	1.458	0.782	0.961	1.049	0.72	0.695	0.484	0.546	0.45	0.495	0.678	2.178	0.575	0.0133555
A0A075B6I9	Immunoglobulin lambda variable 7-46 OS=Homo sapiens OX=9606 GN=IGLV7-46 PE=3 SV=4	IGLV7-46					0.88	1.533		1.112	1.704					0.667	0.672		0.642	1.037	0.577	0.029458
O75023	Leukocyte immunoglobulin-like receptor subfamily B member 5 OS=Homo sapiens OX=9606 GN=LILRB5 PE=1 SV=1	LILRB5	1.461	0.783	2.38	1.198	1.193	1.47	1.165	1.419	1.544	0.972	1.332	0.977	0.614	0.765	0.768	0.559	0.754	1.161	0.586	0.00137929
P00738	Haptoglobin OS=Homo sapiens OX=9606 GN=HP PE=1 SV=1	HP	1.28	0.681	1.034	1.002	0.637	2.273	2.178	0.919	1.238	0.95	0.942	0.713	0.767	0.514	0.658	0.688	0.512	1.076	0.588	0.020205
P13591	Neural cell adhesion molecule 1 OS=Homo sapiens OX=9606 GN=NCAM1 PE=1 SV=3	NCAM1	1.649	1.474	1.39	1.192	1.341	1.252	1.179	1.449	1.33	0.811	0.954	0.775	0.724	0.774	0.888	0.645	0.956	0.853	0.59	5.1332e-08
Q13642	Four and a half LIM domains protein 1 OS=Homo sapiens OX=9606 GN=FHL1 PE=1 SV=4	FHL1	0.72	2.419	1.037	1.203	1.936	1.482	1.092	1.183	1.038	0.616	1.329	0.653	0.71	0.813	0.738	0.724	1.292	0.808	0.59	0.0049154
Q9NZN4	EH domain-containing protein 2 OS=Homo sapiens OX=9606 GN=EHD2 PE=1 SV=2	EHD2	0.827	1.932	1.121	1.208	1.104	1.886	1.368	1.475	1.117	0.654	1.128	0.753	0.821	0.914	0.798	0.749	0.85	0.797	0.592	0.00047974
P21810	Biglycan OS=Homo sapiens OX=9606 GN=BGN PE=1 SV=2	BGN	1.97	0.937	1.453	1.152	0.889	1.707	1.383	1.481	1.091	0.848	1.127	0.779	0.689	0.794	0.639	0.612	0.704	1.315	0.595	0.00086147
Q6UWP2	Dehydrogenase/reductase SDR family member 11 OS=Homo sapiens OX=9606 GN=DHRS11 PE=1 SV=1	DHRS11	1.629	0.757	1.491	1.162	1.497	1.551	1.207	1.804	1.74	1.711	1.165	0.895	0.599	0.614	0.572	0.878	0.898	0.636	0.596	0.0027216
Q9UHF1	Epidermal growth factor-like protein 7 OS=Homo sapiens OX=9606 GN=EGFL7 PE=1 SV=3	EGFL7					1.239	1.573		1.517	1.198					0.679	0.54		0.786	1.288	0.596	0.028463
O00423	Echinoderm microtubule-associated protein-like 1 OS=Homo sapiens OX=9606 GN=EML1 PE=1 SV=3	EML1	1.097	1.731	1.113	1.074	1.165	1.886	1.573	1.218	1.084	0.889	1.07	0.691	0.781	0.872	0.754	0.628	0.865	0.868	0.598	5.7146e-05
P23946	Chymase OS=Homo sapiens OX=9606 GN=CMA1 PE=1 SV=1	CMA1	1.102	1.55	1.147	1.334	1.393	1.641	1.813	1.416	0.996	0.579	1.367	0.723	0.688	0.754	0.576	0.742	1.512	1.012	0.598	0.00060496
P15428	15-hydroxyprostaglandin dehydrogenase [NAD(+)] OS=Homo sapiens OX=9606 GN=HPGD PE=1 SV=1	HPGD	1.829	0.615	1.321	1.399	1.298	1.243	1.54	1.407	1.342	0.965	1.313	0.539	0.556	0.985	0.933	0.658	0.969	0.784	0.599	0.002097
P10636	Microtubule-associated protein tau OS=Homo sapiens OX=9606 GN=MAPT PE=1 SV=5	MAPT	2.039	0.98	1.026	1.306	1.306	1.903	1.085	1.148	1.729	1.261	1.27	1.008	0.716	0.69	0.676	0.651	0.721	0.965	0.601	0.00121826
P02743	Serum amyloid P-component OS=Homo sapiens OX=9606 GN=APCS PE=1 SV=2	APCS	1.18	1.974	0.902	1.267	0.799	1.364	1.398	1.296	0.791	0.6	1.156	0.602	0.635	0.943	0.489	0.601	0.933	1.076	0.603	0.0029371
P15088	Mast cell carboxypeptidase A OS=Homo sapiens OX=9606 GN=CPA3 PE=1 SV=2	CPA3	1.068	1.606	1.045	1.121	1.441	1.448	1.971	1.315	1.068	0.654	1.038	0.69	0.576	0.654	0.522	0.555	2.007	0.84	0.605	0.0028047
P54868	Hydroxymethylglutaryl-CoA synthase, mitochondrial OS=Homo sapiens OX=9606 GN=HMGCS2 PE=1 SV=1	HMGCS2	0.532	0.89	0.865	1.032	1.282	0.951	1.81	1.991	1.372	0.553	1.045	0.587	0.547	0.565	0.497	0.996	1.385	0.638	0.605	0.0184799
Q9UJ14	Glutathione hydrolase 7 OS=Homo sapiens OX=9606 GN=GGT7 PE=1 SV=2	GGT7	1.835	1.061	1.65	1.071			1.083			0.839	1.128	0.86	0.825			0.724			0.606	0.0117827
P57087	Junctional adhesion molecule B OS=Homo sapiens OX=9606 GN=JAM2 PE=1 SV=1	JAM2	1.511	1.478	1.471	1.101			1.413			1.024	0.944	1.14	0.598			0.622			0.607	0.0126441
P53370	Nucleoside diphosphate-linked moiety X motif 6 OS=Homo sapiens OX=9606 GN=NUDT6 PE=1 SV=2	NUDT6	0.904	1.37	1.46	1.169			1.28			0.764	0.905	0.82	0.519			0.921			0.611	0.0105034
Q8NI36	WD repeat-containing protein 36 OS=Homo sapiens OX=9606 GN=WDR36 PE=1 SV=1	WDR36					0.774	1.492		1.073	1.182					0.65	0.567		0.588	0.958	0.611	0.036063
O00339	Matrilin-2 OS=Homo sapiens OX=9606 GN=MATN2 PE=1 SV=4	MATN2	0.817	1.951	1.623	1.222	1.355	1.201	1.359	1.325	1.377	0.752	1.053	0.732	0.745	0.855	0.847	0.754	1.265	0.708	0.612	0.00032232
P12104	Fatty acid-binding protein, intestinal OS=Homo sapiens OX=9606 GN=FABP2 PE=1 SV=2	FABP2	0.747	1.688	0.894	1.744	2.235	0.891	1.084	1.41	1.41	0.774	1.418	0.738	0.685	0.875	0.761	0.877	1.182	0.7	0.613	0.0070982	0.666667
P27707	Deoxycytidine kinase OS=Homo sapiens OX=9606 GN=DCK PE=1 SV=1	DCK	1.192	1.663	1.634	1.028			1.269			0.76	0.816	1	0.819			0.76			0.615	0.0054021
A0A0B4J1Y9	Immunoglobulin heavy variable 3-72 OS=Homo sapiens OX=9606 GN=IGHV3-72 PE=3 SV=1	IGHV3-72	0.989	0.921	1.88	0.954	0.679	1.936	1.494	1.441	1.466	1.251	0.993	0.869	0.883	0.58	0.63	0.622	0.552	1.048	0.616	0.0108159
O95810	Caveolae-associated protein 2 OS=Homo sapiens OX=9606 GN=CAVIN2 PE=1 SV=3	CAVIN2	1.179	1.548	0.915	1.543	1.424	1.584	0.862	1.157	1.37	0.637	1.341	0.914	0.809	0.985	0.85	0.619	0.733	0.809	0.617	0.00021795
O75363	Breast carcinoma-amplified sequence 1 OS=Homo sapiens OX=9606 GN=BCAS1 PE=1 SV=2	BCAS1	2.88	0.702	0.793	1.17	2.009	1.856	0.862	1.104	1.572	2.286	1.193	0.776	0.52	0.819	0.67	0.579	0.7	0.747	0.617	0.0451
Q14002	Carcinoembryonic antigen-related cell adhesion molecule 7 OS=Homo sapiens OX=9606 GN=CEACAM7 PE=1 SV=1	CEACAM7	1.285	0.832	1.58	1.097	1.274	1.434	1.536	1.908	1.363	0.898	1.125	0.962	0.775	0.806	0.614	0.961	0.82	0.942	0.619	0.00025897
O00519	Fatty-acid amide hydrolase 1 OS=Homo sapiens OX=9606 GN=FAAH PE=1 SV=2	FAAH					1.197	1.524		1.228	1.584					0.978	0.885		0.877	0.689	0.62	0.0036232
P02452	Collagen alpha-1(I) chain OS=Homo sapiens OX=9606 GN=COL1A1 PE=1 SV=5	COL1A1	2.107	1.247	1.946	0.821	1.277	1.802	1.285	0.723	1.103	1.106	0.712	0.755	0.4	0.421	0.277	0.411	0.644	2.784	0.621	0.023398
P01023	Alpha-2-macroglobulin OS=Homo sapiens OX=9606 GN=A2M PE=1 SV=3	A2M	0.994	1.075	1.064	1.066	1.051	1.561	1.988	1.622	0.912	0.785	0.962	0.645	1.056	0.765	0.665	0.613	0.828	0.919	0.623	0.00118154
P12111	Collagen alpha-3(VI) chain OS=Homo sapiens OX=9606 GN=COL6A3 PE=1 SV=5	COL6A3	0.889	1.651	0.915	1.254	1.099	1.576	1.638	1.463	1.035	0.702	1.02	0.68	0.833	0.803	0.664	0.653	0.74	1.351	0.628	0.00130165
P29536	Leiomodin-1 OS=Homo sapiens OX=9606 GN=LMOD1 PE=1 SV=3	LMOD1	0.769	1.966	0.573	1.264	1.259	1.727	1.477	1.388	1.076	0.685	1.419	0.539	0.922	1.026	0.713	0.827	0.891	0.824	0.629	0.0150161
Q16853	Membrane primary amine oxidase OS=Homo sapiens OX=9606 GN=AOC3 PE=1 SV=3	AOC3	1.325	1.493	1.241	1.08	1.071	1.651	1.35	1.442	1.006	0.873	0.893	0.735	0.68	0.945	0.681	0.714	0.973	0.924	0.63	3.5736e-05
P06310	Immunoglobulin kappa variable 2-30 OS=Homo sapiens OX=9606 GN=IGKV2-30 PE=3 SV=2	IGKV2-30	0.93	1.261	1.803	0.8	0.734	2.228	1.617	1.736	1.023	1.219	0.847	0.755	1.316	0.591	0.687	0.456	0.746	1.028	0.63	0.028043
Q07507	Dermatopontin OS=Homo sapiens OX=9606 GN=DPT PE=1 SV=2	DPT	1.51	0.926	1.462	1.272	1.219	1.386	1.249	1.239	1.358	0.845	1.152	0.922	0.787	0.889	0.641	0.771	0.748	0.924	0.632	2.2214e-06
Q2UY09	Collagen alpha-1(XXVIII) chain OS=Homo sapiens OX=9606 GN=COL28A1 PE=2 SV=2	COL28A1	1.586	2.003	1.576	1.067	1.221	2.421	1.258	0.771	0.954	0.966	0.895	0.75	0.563	0.516	0.459	0.626	0.737	2.607	0.632	0.022556
P0DOX8	Immunoglobulin lambda-1 light chain OS=Homo sapiens OX=9606 PE=1 SV=1	---	1.77	0.695	2.193	0.895	0.871	2.368	1.265	1.459	1.105	1.578	0.849	1.345	0.696	0.692	0.656	0.539	0.679	0.922	0.633	0.039785
Q9UBR2	Cathepsin Z OS=Homo sapiens OX=9606 GN=CTSZ PE=1 SV=1	CTSZ	1.276	1.061	1.398	1.33	1.615	1.306	0.962	1.233	1.519	0.81	1.3	0.84	0.85	1.053	0.797	0.585	0.881	0.811	0.637	4.0822e-05
Q96HN2	Adenosylhomocysteinase 3 OS=Homo sapiens OX=9606 GN=AHCYL2 PE=1 SV=1	AHCYL2	0.631	1.492	0.909	1.115	1.542	0.818	2.168	1.84	1.196	0.475	1.152	0.53	1.126	0.757	0.696	1.045	1.315	0.721	0.64	0.034095
Q9HCB6	Spondin-1 OS=Homo sapiens OX=9606 GN=SPON1 PE=1 SV=2	SPON1	1.881	1.223	1.287	1.363	1.803	0.89	1.29	1.256	1.359	0.77	1.268	0.889	0.659	1.01	0.763	0.628	0.859	1.468	0.642	0.00158277
A0A0C4DH68	Immunoglobulin kappa variable 2-24 OS=Homo sapiens OX=9606 GN=IGKV2-24 PE=3 SV=1	IGKV2-24	1.156	0.872	2.26	1.026	0.685	1.741	1.391	1.034	1.428	0.925	0.944	1.186	0.857	0.606	0.615	0.699	0.661	1.069	0.642	0.0174558
O14525	Astrotactin-1 OS=Homo sapiens OX=9606 GN=ASTN1 PE=2 SV=3	ASTN1	1.442	1.293	1.678	0.953			1.592			1.173	0.667	0.933	0.741			0.728			0.642	0.021618
P31323	cAMP-dependent protein kinase type II-beta regulatory subunit OS=Homo sapiens OX=9606 GN=PRKAR2B PE=1 SV=3	PRKAR2B	1.027	2.286	1.399	1.203	1.276	1.154	1.099	1.154	1.125	0.585	1.132	0.722	0.761	0.746	1.009	0.683	1.269	0.928	0.643	0.0020183
Q9Y2A9	N-acetyllactosaminide beta-1,3-N-acetylglucosaminyltransferase 3 OS=Homo sapiens OX=9606 GN=B3GNT3 PE=1 SV=2	B3GNT3	1.626	1.547	0.842	1.052	0.943	1.032	1.671	1.371	1.138	0.685	0.917	0.724	0.786	1.063	0.744	0.717	0.782	0.935	0.645	0.00094102
Q7Z3B1	Neuronal growth regulator 1 OS=Homo sapiens OX=9606 GN=NEGR1 PE=1 SV=3	NEGR1	1.358	1.038	1.545	1.184	1.011	1.76	1.078	1.458	1.469	0.952	1.241	1.142	0.745	0.767	0.777	0.799	0.78	0.886	0.647	0.000144105
P00352	Retinal dehydrogenase 1 OS=Homo sapiens OX=9606 GN=ALDH1A1 PE=1 SV=2	ALDH1A1	1.026	1.146	1.159	0.982	1.129	1.336	1.116	1.478	1.327	0.705	0.949	0.736	0.663	0.716	0.818	0.634	1.184	0.704	0.648	5.7876e-05
Q13885	Tubulin beta-2A chain OS=Homo sapiens OX=9606 GN=TUBB2A PE=1 SV=1	TUBB2A					1.318	1.293		1.225	1.4					0.922	0.746		0.897	0.836	0.65	0.00021686
Q9Y6R1	Electrogenic sodium bicarbonate cotransporter 1 OS=Homo sapiens OX=9606 GN=SLC4A4 PE=1 SV=1	SLC4A4	0.999	1.482	1.183	1.157	1.25	1.11	1.873	1.486	1.166	1.137	0.965	0.755	0.766	0.846	0.789	0.612	0.921	0.934	0.65	0.00029511
O94875	Sorbin and SH3 domain-containing protein 2 OS=Homo sapiens OX=9606 GN=SORBS2 PE=1 SV=3	SORBS2	1.185	1.068	1.043	1.092	1.145	2.062	1.02	1.627	1.313	1.142	1.135	1.016	0.581	0.922	0.686	0.761	0.729	0.835	0.65	0.0016848
Q14CN2	Calcium-activated chloride channel regulator 4 OS=Homo sapiens OX=9606 GN=CLCA4 PE=1 SV=2	CLCA4	0.942	0.817	1.034	1.361	1.578	0.682	1.955	1.736	1.278	0.86	1.256	0.848	0.718	0.798	0.632	0.644	1.32	0.757	0.65	0.016097
Q9UKK6	NTF2-related export protein 1 OS=Homo sapiens OX=9606 GN=NXT1 PE=1 SV=1	NXT1	1.398	1.272	1.493	1.281			1.133			0.744	1.023	0.98	0.986			0.717			0.651	0.0021755
A0A0C4DH25	Immunoglobulin kappa variable 3D-20 OS=Homo sapiens OX=9606 GN=IGKV3D-20 PE=3 SV=1	IGKV3D-20	1.085	0.832	2.711	0.997	0.745	1.889	1.1	1.505	1.274	1.067	0.896	1.374	0.823	0.714	0.566	0.699	0.717	1.06	0.651	0.040939
Q9BXN1	Asporin OS=Homo sapiens OX=9606 GN=ASPN PE=1 SV=2	ASPN	0.911	1.297	0.809	1.673	1.046	1.169	1.536	0.934	1.105	0.557	1.861	0.721	0.677	0.943	0.644	0.498	0.708	1.336	0.653	0.0046758
Q96KP1	Exocyst complex component 2 OS=Homo sapiens OX=9606 GN=EXOC2 PE=1 SV=1	EXOC2					1.146	1.69		1.345	1.203					1.047	0.938		0.85	0.682	0.653	0.0146219
Q6NZI2	Caveolae-associated protein 1 OS=Homo sapiens OX=9606 GN=CAVIN1 PE=1 SV=1	CAVIN1	0.789	2.297	0.902	1.219	1.689	1.677	0.973	1.065	1.081	0.586	1.108	0.832	1.021	1.169	0.92	0.619	0.897	0.748	0.654	0.0172048
P0CG38	POTE ankyrin domain family member I OS=Homo sapiens OX=9606 GN=POTEI PE=3 SV=1	POTEI	1.276	1.708	0.862	1.334			1.129			0.895	0.98	0.96	0.83			0.621			0.655	0.030259
P08185	Corticosteroid-binding globulin OS=Homo sapiens OX=9606 GN=SERPINA6 PE=1 SV=1	SERPINA6	1.267	0.972	1.008	1.077	0.979	1.401	2.058	1.153	0.996	0.758	0.952	0.78	0.81	0.859	0.824	0.591	0.791	0.966	0.658	0.00106288
Q53LP3	Ankyrin repeat domain-containing protein SOWAHC OS=Homo sapiens OX=9606 GN=SOWAHC PE=1 SV=1	SOWAHC					1.36	1.65		1.397	1.232					1.054	0.863		0.72	1.079	0.659	0.0092832
P22676	Calretinin OS=Homo sapiens OX=9606 GN=CALB2 PE=2 SV=2	CALB2	2.146	1.928	1.505	1.005	1.085	1.155	0.854	1.043	1.2	0.899	1.009	0.877	0.586	1.152	0.802	0.535	1.259	0.87	0.659	0.0138607
P00746	Complement factor D OS=Homo sapiens OX=9606 GN=CFD PE=1 SV=5	CFD	1.266	0.99	1.342	1.157	0.968	1.513	1.361	1.333	1.208	0.989	1.091	0.832	0.607	0.808	0.462	1.097	0.708	1.036	0.66	0.00121941
Q15124	Phosphoglucomutase-like protein 5 OS=Homo sapiens OX=9606 GN=PGM5 PE=1 SV=2	PGM5	0.86	1.77	1.03	1.224	1.078	1.94	1.44	1.255	0.944	0.691	1.176	0.745	0.864	1.012	0.886	0.842	0.911	0.823	0.66	0.0028642
O00629	Importin subunit alpha-3 OS=Homo sapiens OX=9606 GN=KPNA4 PE=1 SV=1	KPNA4	1.666	1.588	1.794	0.908	1.002	1.477	1.609	0.934	0.929	0.649	0.896	0.672	0.87	1.071	1.138	0.524	0.975	1.085	0.66	0.0103169
P01009	Alpha-1-antitrypsin OS=Homo sapiens OX=9606 GN=SERPINA1 PE=1 SV=3	SERPINA1	1.146	1.003	0.917	1.121	0.83	1.492	1.789	1.075	1.131	0.853	1.035	0.66	0.934	0.743	0.677	0.623	0.652	1.03	0.661	0.00148314
P01877	Immunoglobulin heavy constant alpha 2 OS=Homo sapiens OX=9606 GN=IGHA2 PE=1 SV=4	IGHA2	0.871	0.791	1.058	1.322	0.97	1.416	2.078	1.705	1.274	0.911	1.238	0.892	0.738	0.77	0.751	0.852	0.846	0.987	0.661	0.0085041
P01834	Immunoglobulin kappa constant OS=Homo sapiens OX=9606 GN=IGKC PE=1 SV=2	IGKC	1.307	0.831	1.62	1.03	0.77	2.148	1.21	1.303	1.387	1.389	0.966	0.997	0.927	0.674	0.545	0.747	0.563	0.988	0.662	0.0179837
P02790	Hemopexin OS=Homo sapiens OX=9606 GN=HPX PE=1 SV=2	HPX	1.246	0.721	1.399	1.227	0.79	1.653	1.559	1.383	1.126	1.118	1.188	0.856	0.773	0.74	0.678	0.635	0.656	1.095	0.664	0.0062196
Q8NBS9	Thioredoxin domain-containing protein 5 OS=Homo sapiens OX=9606 GN=TXNDC5 PE=1 SV=2	TXNDC5	1.942	0.681	1.614	1.309	1.124	1.55	0.856	1.399	1.821	1.686	1.354	1.145	0.588	0.835	0.797	0.496	0.883	0.841	0.665	0.029599
Q9NRC6	Spectrin beta chain, non-erythrocytic 5 OS=Homo sapiens OX=9606 GN=SPTBN5 PE=1 SV=2	SPTBN5	1.475	0.747	2.242	0.828	0.911	1.453	1.999	1.339	0.99	1.075	0.76	1.066	0.725	0.704	0.861	0.625	0.745	1.288	0.665	0.037441
Q9H3G5	Probable serine carboxypeptidase CPVL OS=Homo sapiens OX=9606 GN=CPVL PE=1 SV=2	CPVL	1.14	1.42	1.674	1.272	1.365	1.234	1.021	0.992	1.408	0.822	1.309	0.798	0.801	0.89	0.971	0.497	0.983	1.064	0.666	0.00071999
O94819	Kelch repeat and BTB domain-containing protein 11 OS=Homo sapiens OX=9606 GN=KBTBD11 PE=1 SV=1	KBTBD11	1.398	1.137	1.285	1.138	1.6	1.707	1.377	1.279	1.435	1.467	1.052	0.845	0.541	0.902	0.83	0.865	0.919	0.948	0.666	0.00076185
P09936	Ubiquitin carboxyl-terminal hydrolase isozyme L1 OS=Homo sapiens OX=9606 GN=UCHL1 PE=1 SV=2	UCHL1	2.094	1.076	1.603	1.179	1.158	1.543	0.929	1.233	1.447	0.911	1.173	1.044	0.628	1.089	0.838	0.71	0.916	1.118	0.666	0.0026848
Q9NSC7	Alpha-N-acetylgalactosaminide alpha-2,6-sialyltransferase 1 OS=Homo sapiens OX=9606 GN=ST6GALNAC1 PE=2 SV=1	ST6GALNAC1	1.678	1.519	1.234	1.252	1.924	0.874	1.029	1.346	1.221	1.267	1.054	0.97	0.675	0.721	0.708	0.723	1.154	0.929	0.666	0.0034417
P35558	Phosphoenolpyruvate carboxykinase, cytosolic [GTP] OS=Homo sapiens OX=9606 GN=PCK1 PE=1 SV=3	PCK1	0.89	1.177	1.051	0.933	1.466	0.868	1.717	1.188	1.642	0.894	0.907	0.762	0.728	0.705	0.834	0.673	0.992	0.891	0.667	0.00199643
P0DOX7	Immunoglobulin kappa light chain OS=Homo sapiens OX=9606 PE=1 SV=1	---	1.433	0.775	1.858	0.819	0.766	1.922	1.57	1.221	1.178	1.428	0.802	1.013	0.618	0.765	0.668	0.685	0.566	1.115	0.668	0.033201
Q6STE5	SWI/SNF-related matrix-associated actin-dependent regulator of chromatin subfamily D member 3 OS=Homo sapiens OX=9606 GN=SMARCD3 PE=1 SV=1	SMARCD3					1.449	0.99		1.356	1.504					0.952	0.689		1.125	0.78	0.669	0.030365
Q13510	Acid ceramidase OS=Homo sapiens OX=9606 GN=ASAH1 PE=1 SV=5	ASAH1	1.153	1.36	1.447	1.221	1.319	1.2	1.077	1.09	1.282	0.726	1.135	0.748	0.759	0.951	0.805	0.73	1.011	0.911	0.67	1.5566e-06
Q13228	Methanethiol oxidase OS=Homo sapiens OX=9606 GN=SELENBP1 PE=1 SV=2	SELENBP1	1.14	0.952	1.139	1.443	1.379	1.112	1.314	1.629	1.432	1.23	1.367	0.896	0.825	0.729	0.856	0.665	0.954	0.718	0.67	0.00033862
Q14315	Filamin-C OS=Homo sapiens OX=9606 GN=FLNC PE=1 SV=3	FLNC	1.07	1.319	1.319	1.058	0.988	2.847	1.182	1.43	0.828	1.134	1.017	1.026	0.909	1.016	0.68	0.829	0.686	0.892	0.67	0.0229
P54652	Heat shock-related 70 kDa protein 2 OS=Homo sapiens OX=9606 GN=HSPA2 PE=1 SV=1	HSPA2	1.079	1.29	1.238	1.406	1.309	1.567	1.345	1.286	1.169	0.639	1.167	0.976	0.924	1.053	0.758	0.689	0.879	1.051	0.671	5.781e-05
Q6UWY5	Olfactomedin-like protein 1 OS=Homo sapiens OX=9606 GN=OLFML1 PE=1 SV=2	OLFML1	1.091	1.361	1.048	1.347	1.341	1.881	1.153	1.479	1.057	0.97	1.148	0.882	0.822	0.672	0.667	0.918	0.997	1.086	0.671	0.00051842
P01714	Immunoglobulin lambda variable 3-19 OS=Homo sapiens OX=9606 GN=IGLV3-19 PE=1 SV=2	IGLV3-19	1.344	1.101	2.06	0.901	1.044	1.462	1.4	1.301	1.223	0.937	0.852	1.078	0.864	0.706	0.65	0.641	0.868	1.315	0.671	0.00396
Q99102	Mucin-4 OS=Homo sapiens OX=9606 GN=MUC4 PE=1 SV=4	MUC4	1.408	1.054	1.354	1.241			1.372			1.04	1.176	0.914	0.806			0.69			0.671	0.004262
Q8IV08	Phospholipase D3 OS=Homo sapiens OX=9606 GN=PLD3 PE=1 SV=1	PLD3	1.049	1.051	2.082	1.207	1.354	1.11	0.981	1.102	1.32	0.749	1.189	0.868	0.802	0.996	0.867	0.555	0.983	0.904	0.672	0.00180058
O60609	GDNF family receptor alpha-3 OS=Homo sapiens OX=9606 GN=GFRA3 PE=1 SV=2	GFRA3	0.96	1.553	1.476	1.069			1.401			1.195	1.022	0.74	0.678			0.859			0.672	0.033797
Q9UN36	Protein NDRG2 OS=Homo sapiens OX=9606 GN=NDRG2 PE=1 SV=2	NDRG2	1.406	0.97	1.126	1.392	1.384	1.232	1.127	1.401	1.26	1.116	1.098	0.913	0.743	0.934	0.71	0.695	0.903	0.742	0.673	5.7928e-05
Q9NRN5	Olfactomedin-like protein 3 OS=Homo sapiens OX=9606 GN=OLFML3 PE=2 SV=1	OLFML3	1.046	1.621	1.225	1.48	1.141	1.483	1.125	1.222	1.007	0.73	1.38	0.924	0.765	0.999	0.827	0.674	0.839	1.052	0.675	0.000161843
O60513	Beta-1,4-galactosyltransferase 4 OS=Homo sapiens OX=9606 GN=B4GALT4 PE=1 SV=1	B4GALT4	1.445	1.02	1.673	1.145	1.475	0.736	1.843	1.397	1.243	0.989	0.91	0.836	0.65	0.648	0.771	0.909	1.384	1.009	0.676	0.0089015
P16220	Cyclic AMP-responsive element-binding protein 1 OS=Homo sapiens OX=9606 GN=CREB1 PE=1 SV=2	CREB1	2.033	0.881	1.282	1.093	1.046	2.205	1.013	1.409	1.208	1.441	1.06	1.087	0.877	0.872	0.768	0.71	0.736	0.826	0.676	0.0153222
P14384	Carboxypeptidase M OS=Homo sapiens OX=9606 GN=CPM PE=1 SV=2	CPM	1.273	1.2	1.377	1.137	1.047	2.593	1.008	1.026	1.531	0.774	1.118	1.38	0.868	1.079	0.715	0.828	0.699	0.99	0.677	0.0121023
Q8TD43	Transient receptor potential cation channel subfamily M member 4 OS=Homo sapiens OX=9606 GN=TRPM4 PE=1 SV=1	TRPM4	0.671	1.584	1.401	1.147	1.263	0.957	2.245	1.24	1.042	0.55	0.739	0.677	0.77	0.749	0.861	1.19	1.172	0.98	0.677	0.024998
P01871	Immunoglobulin heavy constant mu OS=Homo sapiens OX=9606 GN=IGHM PE=1 SV=4	IGHM	0.873	0.984	2.288	0.805	0.928	1.343	1.655	0.783	1.562	0.926	0.719	1.126	1.015	0.606	0.686	0.668	0.701	1.021	0.677	0.040802
Q9Y2J2	Band 4.1-like protein 3 OS=Homo sapiens OX=9606 GN=EPB41L3 PE=1 SV=2	EPB41L3	1.485	1.094	1.712	1.07	1.16	1.096	1.365	1.35	1.392	0.826	0.954	1.068	0.774	0.763	0.906	0.651	1.016	1.066	0.678	0.00028244
Q01469	Fatty acid-binding protein 5 OS=Homo sapiens OX=9606 GN=FABP5 PE=1 SV=3	FABP5	1.744	0.727	1.753	1.181	1.152	1.263	1.034	1.441	1.637	0.926	1.096	1.357	0.764	1	0.816	0.708	0.815	0.809	0.678	0.0078649
A0A075B6K5	Immunoglobulin lambda variable 3-9 OS=Homo sapiens OX=9606 GN=IGLV3-9 PE=3 SV=1	IGLV3-9	1.29	1.024	1.199	0.935	0.865	2.62	1.68	0.967	0.875	1.213	0.937	1.074	0.944	0.66	0.767	0.626	0.528	1.09	0.678	0.044279
Q9Y281	Cofilin-2 OS=Homo sapiens OX=9606 GN=CFL2 PE=1 SV=1	CFL2	1.066	1.241	0.948	1.087	1.184	1.592	0.909	1.147	1.174	0.624	1.017	0.615	0.721	1.015	0.798	0.683	0.745	1.048	0.679	0.00048414
P05452	Tetranectin OS=Homo sapiens OX=9606 GN=CLEC3B PE=1 SV=3	CLEC3B	1.521	1.087	1.122	1.619	1.165	1.15	1.17	1.014	1.083	0.732	1.304	0.914	0.796	1.201	0.658	0.49	0.739	1.069	0.679	0.00197917
A0A0A0MS14	Immunoglobulin heavy variable 1-45 OS=Homo sapiens OX=9606 GN=IGHV1-45 PE=3 SV=1	IGHV1-45	0.88	1.122	1.442	1.177			1.585			1.026	1.125	0.79	0.876			0.678			0.679	0.030141
P20036	HLA class II histocompatibility antigen, DP alpha 1 chain OS=Homo sapiens OX=9606 GN=HLA-DPA1 PE=1 SV=1	HLA-DPA1	1.204	1.08	1.61	1.369	1.15	1.542	0.928	1.281	1.391	0.859	1.229	0.922	0.943	0.934	0.764	0.667	0.913	0.993	0.681	0.000163878
Q9UBR1	Beta-ureidopropionase OS=Homo sapiens OX=9606 GN=UPB1 PE=1 SV=1	UPB1	0.957	0.854	0.988	0.85	0.617	1.757	0.863	1.109	1.406	0.709	0.809	0.73	0.757	0.533	0.459	0.734	0.424	1.347	0.681	0.025879
P01780	Immunoglobulin heavy variable 3-7 OS=Homo sapiens OX=9606 GN=IGHV3-7 PE=1 SV=2	IGHV3-7	1.549	0.835	1.595	1.016	0.877	1.744	1.43	1.21	1.168	1.402	0.966	0.767	0.765	0.851	0.724	0.723	0.767	0.926	0.682	0.006758
P08174	Complement decay-accelerating factor OS=Homo sapiens OX=9606 GN=CD55 PE=1 SV=4	CD55	1.739	0.955	1.826	0.861	0.989	1.577	1.502	1.37	1.013	0.959	0.868	1.226	0.713	1.052	0.588	0.696	0.716	1.221	0.682	0.0145989
Q9Y259	Choline/ethanolamine kinase OS=Homo sapiens OX=9606 GN=CHKB PE=1 SV=3	CHKB	0.996	1.598	1.252	1.025			1.435			0.752	0.744	0.745	0.822			1.126			0.683	0.026003
P06276	Cholinesterase OS=Homo sapiens OX=9606 GN=BCHE PE=1 SV=1	BCHE	1.569	1.238	1.304	1.179	1.027	1.415	1.351	1.11	1.037	1.186	1.091	0.766	0.734	0.881	1.045	0.505	0.882	0.829	0.684	0.00110409
P55268	Laminin subunit beta-2 OS=Homo sapiens OX=9606 GN=LAMB2 PE=1 SV=2	LAMB2	1.222	1.494	1.154	1.125	1.115	1.563	1.285	1.218	1.11	0.78	1.077	0.764	0.74	0.96	0.773	0.738	1.079	1.052	0.686	6.4796e-05
Q02817	Mucin-2 OS=Homo sapiens OX=9606 GN=MUC2 PE=1 SV=2	MUC2	0.903	1.285	0.893	0.655	1.681	0.68	1.091	1.208	1.294	0.639	0.549	0.682	0.493	0.64	0.519	0.584	1.268	1.089	0.687	0.027119
P00450	Ceruloplasmin OS=Homo sapiens OX=9606 GN=CP PE=1 SV=1	CP	0.822	1.013	0.933	0.998	0.8	1.381	2.077	1.133	1.018	0.797	0.934	0.688	0.96	0.63	0.59	0.684	0.735	1.142	0.688	0.0143603
P02765	Alpha-2-HS-glycoprotein OS=Homo sapiens OX=9606 GN=AHSG PE=1 SV=2	AHSG	2.149	0.642	1.623	1.042	0.983	1.572	1.174	1.321	1.07	1.526	1.037	1.199	0.671	0.971	0.59	0.55	0.628	0.966	0.69	0.045963
P08697	Alpha-2-antiplasmin OS=Homo sapiens OX=9606 GN=SERPINF2 PE=1 SV=3	SERPINF2	1.25	0.969	0.949	1.298	0.826	1.02	1.249	0.852	0.866	0.771	1.29	0.663	0.869	0.747	0.523	0.506	0.652	0.971	0.691	0.00164015
P00915	Carbonic anhydrase 1 OS=Homo sapiens OX=9606 GN=CA1 PE=1 SV=2	CA1	0.881	1.309	0.693	1.332	1.329	1.04	1.13	2.054	1.288	0.684	1.399	0.606	1.8	0.672	0.719	0.539	0.816	0.965	0.692	0.028816
P02511	Alpha-crystallin B chain OS=Homo sapiens OX=9606 GN=CRYAB PE=1 SV=2	CRYAB	1.428	1.113	1.359	1.264	1.086	1.636	1.061	1.209	1.256	1.099	1.271	0.972	0.813	1.008	0.722	0.719	0.853	0.847	0.693	0.000119158
P07148	Fatty acid-binding protein, liver OS=Homo sapiens OX=9606 GN=FABP1 PE=1 SV=1	FABP1	0.777	0.81	1.2	1.484	1.265	0.91	1.252	1.691	1.712	1.255	1.36	0.812	0.558	0.94	0.722	0.881	1.04	0.627	0.693	0.0198245
P02763	Alpha-1-acid glycoprotein 1 OS=Homo sapiens OX=9606 GN=ORM1 PE=1 SV=1	ORM1	1.415	0.764	1.337	0.906	0.642	1.783	1.658	1.059	1.256	1.062	0.901	1.081	0.816	0.644	0.739	0.689	0.535	1.095	0.693	0.037824
Q99538	Legumain OS=Homo sapiens OX=9606 GN=LGMN PE=1 SV=1	LGMN	1.126	0.963	1.638	1.5	1.421	1.029	1.191	1.065	1.333	0.937	1.43	0.737	0.717	1.064	0.842	0.738	0.971	0.949	0.695	0.00054023
Q8TAM6	Ermin OS=Homo sapiens OX=9606 GN=ERMN PE=2 SV=1	ERMN					1.226	1.552		1.214	1.11					1.049	0.803		0.832	0.874	0.697	0.0084957
Q96CX2	BTB/POZ domain-containing protein KCTD12 OS=Homo sapiens OX=9606 GN=KCTD12 PE=1 SV=1	KCTD12	0.905	1.747	1.382	1.193	1.35	1.188	1.091	1.191	1.174	0.673	1.072	0.939	0.718	0.96	0.742	0.737	1.045	1.149	0.698	0.00132342
P02760	Protein AMBP OS=Homo sapiens OX=9606 GN=AMBP PE=1 SV=1	AMBP	1.513	0.891	1.015	1.016	0.938	1.349	1.57	1.337	1.024	1.098	0.979	0.902	0.833	0.897	0.613	0.542	0.703	1.021	0.698	0.0053606
P15090	Fatty acid-binding protein, adipocyte OS=Homo sapiens OX=9606 GN=FABP4 PE=1 SV=3	FABP4	1.678	1.871	1.531	1.152	0.943	1.574	1.216	0.932	1.372	0.76	0.972	0.661	0.594	2.462	0.712	0.55	0.567	1.308	0.698	0.026804
Q15517	Corneodesmosin OS=Homo sapiens OX=9606 GN=CDSN PE=1 SV=3	CDSN	1.64	1.069	1.579	1.045			1.248			1.071	0.915	1.043	0.88			0.685			0.699	0.03894
P01859	Immunoglobulin heavy constant gamma 2 OS=Homo sapiens OX=9606 GN=IGHG2 PE=1 SV=2	IGHG2	0.803	0.8	1.012	1.099	0.807	1.646	1.891	1.217	1.094	0.89	1.193	0.776	0.753	0.772	0.675	0.841	0.62	1.127	0.7	0.020037
Q06187	Tyrosine-protein kinase BTK OS=Homo sapiens OX=9606 GN=BTK PE=1 SV=3	BTK					1.124	1.354		1.417	0.956					0.949	0.894		0.673	0.882	0.7	0.024816
P01042	Kininogen-1 OS=Homo sapiens OX=9606 GN=KNG1 PE=1 SV=2	KNG1	1.795	0.627	1.309	1.033	0.807	1.482	1.498	1.385	1.015	1.585	1.062	0.937	0.653	0.837	0.581	0.569	0.635	1.021	0.7	0.043577
P01903	HLA class II histocompatibility antigen, DR alpha chain OS=Homo sapiens OX=9606 GN=HLA-DRA PE=1 SV=1	HLA-DRA	1.067	1.187	2.437	1.008	1.02	1.294	0.996	1.193	1.128	0.677	0.94	0.852	0.891	0.853	0.977	0.686	1.127	1.004	0.702	0.0122047
Q86VB7	Scavenger receptor cysteine-rich type 1 protein M130 OS=Homo sapiens OX=9606 GN=CD163 PE=1 SV=2	CD163	1.519	0.81	2.107	1.048	0.812	1.219	1.169	1.434	1.367	1.021	1.004	0.914	0.651	0.787	0.697	0.579	0.935	1.598	0.704	0.032037
Q7Z5L7	Podocan OS=Homo sapiens OX=9606 GN=PODN PE=1 SV=2	PODN					1.033	1.684		1.163	1.058					0.903	0.75		0.765	1.058	0.704	0.0497
P01019	Angiotensinogen OS=Homo sapiens OX=9606 GN=AGT PE=1 SV=1	AGT	1.095	0.978	0.921	1.354	0.917	1.299	1.387	1.226	0.948	0.721	1.144	0.729	0.805	0.85	0.82	0.659	0.819	0.941	0.705	0.00023757
Q15746	Myosin light chain kinase, smooth muscle OS=Homo sapiens OX=9606 GN=MYLK PE=1 SV=4	MYLK	0.96	1.375	1.089	0.984	1.004	2.455	1.212	1.419	0.867	0.771	0.96	1.217	0.828	0.96	0.77	0.96	0.834	0.813	0.708	0.025183
Q01459	Di-N-acetylchitobiase OS=Homo sapiens OX=9606 GN=CTBS PE=1 SV=1	CTBS	1.687	0.891	1.6	1.275	1.146	1.387	0.953	1.176	1.575	1.131	1.095	1.256	0.725	0.913	0.738	0.778	0.905	0.926	0.709	0.0052771
Q9HAV0	Guanine nucleotide-binding protein subunit beta-4 OS=Homo sapiens OX=9606 GN=GNB4 PE=1 SV=3	GNB4	0.805	1.634	1.229	1.231	1.193	1.072	1.395	1.088	1.294	0.619	1.147	0.768	1.01	1.15	0.731	0.587	0.997	1.035	0.709	0.005475
Q96F15	GTPase IMAP family member 5 OS=Homo sapiens OX=9606 GN=GIMAP5 PE=1 SV=1	GIMAP5	0.829	1.672	1.502	1.06	1.108	1.32	1.269	1.243	1.073	0.529	0.908	0.749	1	0.695	0.952	0.464	1.46	1.129	0.709	0.0189183
P04275	von Willebrand factor OS=Homo sapiens OX=9606 GN=VWF PE=1 SV=4	VWF	1.63	1.019	1.617	1.031	1.057	1.124	1.315	1.584	1.181	1.093	0.94	0.928	0.82	0.922	0.803	0.644	0.94	1.149	0.71	0.0024443
P06312	Immunoglobulin kappa variable 4-1 OS=Homo sapiens OX=9606 GN=IGKV4-1 PE=1 SV=1	IGKV4-1	1.168	0.863	1.554	0.913	0.89	1.666	1.328	1.297	1.462	1.215	1	1.235	0.821	0.678	0.545	0.749	0.754	1.032	0.71	0.0168026
P21397	Amine oxidase [flavin-containing] A OS=Homo sapiens OX=9606 GN=MAOA PE=1 SV=1	MAOA	0.707	1.341	0.961	1.004	1.357	0.937	1.849	1.581	1.056	0.659	1.031	0.722	0.823	0.788	0.758	0.872	1.5	0.697	0.711	0.026581
P78536	Disintegrin and metalloproteinase domain-containing protein 17 OS=Homo sapiens OX=9606 GN=ADAM17 PE=1 SV=1	ADAM17	1.652	1.253	1.797	1.16	1.063	1.113	1.339	1.058	1.094	1.051	1.024	0.835	0.611	1.025	0.944	0.664	1.025	1.14	0.712	0.0043844
P02787	Serotransferrin OS=Homo sapiens OX=9606 GN=TF PE=1 SV=3	TF	0.822	0.93	0.895	1.328	0.863	1.146	1.624	1.499	1.135	0.72	1.374	0.791	1.022	0.873	0.605	0.746	0.652	1.076	0.712	0.009896
P01743	Immunoglobulin heavy variable 1-46 OS=Homo sapiens OX=9606 GN=IGHV1-46 PE=1 SV=2	IGHV1-46					1.121	1.388		1.372	0.922					0.855	0.71		0.841	1.018	0.713	0.033896
P22748	Carbonic anhydrase 4 OS=Homo sapiens OX=9606 GN=CA4 PE=1 SV=2	CA4	0.945	0.968	1.135	1.284	1.032	1.166	1.571	1.713	1.081	0.842	1.303	0.801	1.03	0.743	0.773	0.878	0.98	0.874	0.715	0.0014204
Q9BZQ8	Protein Niban 1 OS=Homo sapiens OX=9606 GN=NIBAN1 PE=1 SV=1	NIBAN1	1.028	1.744	1.023	1.098	1.073	1.532	1.242	1.182	0.984	0.99	1.061	0.911	0.829	0.85	0.674	0.739	0.996	0.941	0.715	0.00145853
P00488	Coagulation factor XIII A chain OS=Homo sapiens OX=9606 GN=F13A1 PE=1 SV=4	F13A1	0.894	1.28	1.132	1.216	1.071	1.01	1.723	1.365	1.357	0.731	1.303	0.73	0.902	0.835	0.617	0.703	0.972	1.544	0.716	0.008035
P05413	Fatty acid-binding protein, heart OS=Homo sapiens OX=9606 GN=FABP3 PE=1 SV=4	FABP3	1.396	0.993	1.7	0.945	1.128	1.33	0.849	1.182	1.089	0.75	1.015	0.773	0.763	1.251	0.725	0.572	0.931	1.001	0.717	0.0077448
P43652	Afamin OS=Homo sapiens OX=9606 GN=AFM PE=1 SV=1	AFM	1.163	1.075	1.045	1.333	1.008	1.223	1.296	1.18	0.986	0.73	1.307	0.849	0.992	0.881	0.695	0.625	0.772	1.044	0.719	0.00022257
O94811	Tubulin polymerization-promoting protein OS=Homo sapiens OX=9606 GN=TPPP PE=1 SV=1	TPPP	0.832	1.327	0.671	1.643	1.535	1.301	0.961	1.335	1.376	0.968	1.781	0.961	0.636	1.163	0.692	0.98	0.846	0.769	0.719	0.026184
O75882	Attractin OS=Homo sapiens OX=9606 GN=ATRN PE=1 SV=2	ATRN	1.522	0.83	1.333	1.125	0.929	1.683	1.418	1.139	0.986	1.538	1.114	0.784	0.781	1.073	0.571	0.509	0.644	1.122	0.72	0.028161
P16219	Short-chain specific acyl-CoA dehydrogenase, mitochondrial OS=Homo sapiens OX=9606 GN=ACADS PE=1 SV=1	ACADS	1.181	0.959	1.335	1.263	1.382	1.022	1.095	1.303	1.296	1.074	1.212	0.84	0.762	0.791	0.756	0.738	1.196	0.788	0.721	0.00046034
P0DP04	Immunoglobulin heavy variable 3-43D OS=Homo sapiens OX=9606 GN=IGHV3-43D PE=3 SV=1	IGHV3-43D	1.217	1.022	1.661	1.123	0.907	1.396	1.309	1.136	1.152	1.363	1.037	0.811	0.852	0.749	0.721	0.611	0.777	1.121	0.721	0.0054953
Q0VD83	Apolipoprotein B receptor OS=Homo sapiens OX=9606 GN=APOBR PE=1 SV=3	APOBR	1.77	1.149	1.158	1.099	1.712	0.861	1.136	1.304	1.478	0.889	0.949	1.148	1.064	0.867	0.968	0.749	0.965	0.845	0.723	0.0047766
Q969G5	Caveolae-associated protein 3 OS=Homo sapiens OX=9606 GN=CAVIN3 PE=1 SV=3	CAVIN3	1.356	1.409	0.82	1.335	1.267	1.234	0.949	1.115	1.834	1.187	1.68	0.73	0.99	1.13	0.79	0.674	0.94	0.862	0.726	0.0099766
P14543	Nidogen-1 OS=Homo sapiens OX=9606 GN=NID1 PE=1 SV=3	NID1	1.823	0.934	1.513	1.183	1.051	1.721	0.949	1.039	1.19	1.184	1.134	1.31	0.697	0.977	0.746	0.61	0.836	1.001	0.726	0.021743
Q9P2N5	RNA-binding protein 27 OS=Homo sapiens OX=9606 GN=RBM27 PE=1 SV=2	RBM27					1.208	1.311		1.314	1.038					0.914	0.82		0.892	0.917	0.727	0.0021206
P48788	Troponin I, fast skeletal muscle OS=Homo sapiens OX=9606 GN=TNNI2 PE=1 SV=2	TNNI2	1.158	0.891	0.83	1.437	1.108	1.339	1.465	1.341	1.462	0.802	1.446	0.677	0.752	0.953	0.755	1.425	0.909	0.867	0.728	0.0088642
Q9BXT6	RNA helicase Mov10l1 OS=Homo sapiens OX=9606 GN=MOV10L1 PE=2 SV=1	MOV10L1					1.142	1.615		1.172	1.192					0.988	0.692		1.062	0.987	0.728	0.044421
O43570	Carbonic anhydrase 12 OS=Homo sapiens OX=9606 GN=CA12 PE=1 SV=1	CA12	0.972	0.926	2.338	0.907	1.078	0.971	1.557	1.358	1.158	0.898	0.871	1.234	0.754	0.897	0.908	0.744	1.115	0.763	0.73	0.041624
O75487	Glypican-4 OS=Homo sapiens OX=9606 GN=GPC4 PE=1 SV=4	GPC4					1.213	1.625		1.116	0.957					0.963	0.92		0.923	0.778	0.73	0.04804
O43181	NADH dehydrogenase [ubiquinone] iron-sulfur protein 4, mitochondrial OS=Homo sapiens OX=9606 GN=NDUFS4 PE=1 SV=1	NDUFS4	1.242	0.905	1.3	1.576	1.591	0.925	0.961	1.276	1.493	1.173	1.646	1.087	0.619	1.114	0.93	0.763	0.943	0.711	0.733	0.013256
Q96CM8	Medium-chain acyl-CoA ligase ACSF2, mitochondrial OS=Homo sapiens OX=9606 GN=ACSF2 PE=1 SV=2	ACSF2	0.838	1.056	1.295	1.036	1.395	0.965	1.705	1.714	1.119	0.883	1.049	0.998	0.896	0.846	0.616	0.873	1.377	0.764	0.734	0.0193233
O60701	UDP-glucose 6-dehydrogenase OS=Homo sapiens OX=9606 GN=UGDH PE=1 SV=1	UGDH	0.827	1.279	1.04	1.18	1.463	0.947	1.408	1.283	1.415	0.705	1.085	0.742	0.837	0.74	0.861	1.21	1.141	0.851	0.735	0.0060444
A0A0C4DH38	Immunoglobulin heavy variable 5-51 OS=Homo sapiens OX=9606 GN=IGHV5-51 PE=3 SV=1	IGHV5-51	1.591	0.918	1.63	1.01	1.129	1.713	1.108	1.176	1.112	1.409	1.069	0.923	0.769	0.918	0.836	0.752	0.851	0.978	0.735	0.0103769
P02746	Complement C1q subcomponent subunit B OS=Homo sapiens OX=9606 GN=C1QB PE=1 SV=3	C1QB	0.982	1.267	1.218	0.985	0.871	1.231	1.686	0.932	0.856	0.763	1.019	0.729	0.983	0.692	0.627	0.635	0.835	1.287	0.735	0.0142569
O43301	Heat shock 70 kDa protein 12A OS=Homo sapiens OX=9606 GN=HSPA12A PE=1 SV=2	HSPA12A	0.869	1.648	1.011	0.965	0.984	1.09	1.926	1.223	1.007	1.19	0.933	0.674	0.717	0.955	0.697	0.756	0.904	1.118	0.736	0.026499
Q86XE5	4-hydroxy-2-oxoglutarate aldolase, mitochondrial OS=Homo sapiens OX=9606 GN=HOGA1 PE=1 SV=1	HOGA1	0.617	0.941	0.724	0.8			0.909			0.674	0.724	0.683	0.486			0.507			0.736	0.035659
Q9H6Q4	Cytosolic iron-sulfur assembly component 3 OS=Homo sapiens OX=9606 GN=CIAO3 PE=1 SV=1	CIAO3	0.825	1.435	1.198	1.263			1.089			0.827	1.176	0.794	1.004			0.8			0.737	0.039196
Q5MY95	Ectonucleoside triphosphate diphosphohydrolase 8 OS=Homo sapiens OX=9606 GN=ENTPD8 PE=1 SV=2	ENTPD8	1.524	1.043	1.442	1.143			1.355			1.045	0.84	1.225	0.803			0.769			0.738	0.042957
P05155	Plasma protease C1 inhibitor OS=Homo sapiens OX=9606 GN=SERPING1 PE=1 SV=2	SERPING1	1.111	0.924	0.942	1.078	0.889	1.27	1.642	1.097	0.881	0.775	1.003	0.69	0.914	0.917	0.702	0.772	0.743	0.947	0.739	0.0032026
P38571	Lysosomal acid lipase/cholesteryl ester hydrolase OS=Homo sapiens OX=9606 GN=LIPA PE=1 SV=2	LIPA	0.929	0.995	1.946	1.067	1.354	1.047	1.008	1.251	1.163	0.648	1.22	0.843	1.042	0.924	0.911	0.634	1.233	0.83	0.739	0.0149788
P19397	Leukocyte surface antigen CD53 OS=Homo sapiens OX=9606 GN=CD53 PE=1 SV=1	CD53	1.006	1.26	1.19	0.973			1.361			0.732	0.969	0.812	1.006			0.879			0.74	0.0154799
P16870	Carboxypeptidase E OS=Homo sapiens OX=9606 GN=CPE PE=1 SV=1	CPE	1.354	1.571	1.295	1.129			1.045			0.951	0.939	1.049	1.017			0.77			0.74	0.021844
P02753	Retinol-binding protein 4 OS=Homo sapiens OX=9606 GN=RBP4 PE=1 SV=3	RBP4	1.519	0.737	1.025	1.246	1.065	1.282	1.144	1.189	1.065	1.007	1.355	0.898	0.847	1.057	0.662	0.512	0.753	1.027	0.741	0.0125358
P27338	Amine oxidase [flavin-containing] B OS=Homo sapiens OX=9606 GN=MAOB PE=1 SV=3	MAOB	0.707	1.318	0.82	0.898	1.023	1.65	0.986	1.329	1.06	0.641	0.832	0.745	0.715	0.931	0.794	0.827	1.06	0.744	0.742	0.020481
P62873	Guanine nucleotide-binding protein G(I)/G(S)/G(T) subunit beta-1 OS=Homo sapiens OX=9606 GN=GNB1 PE=1 SV=3	GNB1	1.243	1.125	1.342	1.321	1.149	1.033	1.257	1.103	1.214	0.563	1.048	0.871	0.896	1.007	0.878	0.954	1.024	0.932	0.743	0.0022439
O95571	Persulfide dioxygenase ETHE1, mitochondrial OS=Homo sapiens OX=9606 GN=ETHE1 PE=1 SV=2	ETHE1	1.591	0.709	1.341	1.221	1.341	1.443	0.979	1.422	1.579	1.629	1.171	1.103	0.689	0.892	0.712	1.003	0.911	0.749	0.744	0.034263
P24043	Laminin subunit alpha-2 OS=Homo sapiens OX=9606 GN=LAMA2 PE=1 SV=4	LAMA2	1.197	1.442	1.277	1.144	0.926	1.183	1.249	1.014	1.214	0.964	0.976	0.721	0.616	1.104	0.859	0.749	1.029	1.012	0.745	0.002104
Q9BXX0	EMILIN-2 OS=Homo sapiens OX=9606 GN=EMILIN2 PE=1 SV=3	EMILIN2	1.448	0.992	1.499	0.827	0.981	1.607	1.038	1.324	1.106	1.009	0.786	0.94	0.782	0.865	0.708	0.786	0.878	1.198	0.745	0.0111788
Q9H267	Vacuolar protein sorting-associated protein 33B OS=Homo sapiens OX=9606 GN=VPS33B PE=1 SV=2	VPS33B					1.065	1.274		1.204	1.099					0.755	0.812		0.884	1.014	0.746	0.007825
Q9NZR1	Tropomodulin-2 OS=Homo sapiens OX=9606 GN=TMOD2 PE=1 SV=1	TMOD2					1.162	1.044		1.406	1.132					1.02	0.826		0.769	0.926	0.746	0.0164611
Q8NB25	Protein FAM184A OS=Homo sapiens OX=9606 GN=FAM184A PE=2 SV=3	FAM184A					1.412	1.193		1.318	1.418					0.88	0.758		1.208	1.137	0.746	0.038122
Q9NZA1	Chloride intracellular channel protein 5 OS=Homo sapiens OX=9606 GN=CLIC5 PE=1 SV=3	CLIC5	0.933	1.204	0.953	1.416	1.097	0.954	1.445	1.299	1.107	0.959	1.629	0.579	0.724	0.814	0.922	0.997	1.07	0.845	0.747	0.0047174
P10643	Complement component C7 OS=Homo sapiens OX=9606 GN=C7 PE=1 SV=2	C7	0.841	1.039	1.106	1.086	0.704	1.075	1.228	0.887	0.842	0.921	1.054	0.712	0.971	0.66	0.486	0.67	0.509	0.935	0.749	0.0132835
P28331	NADH-ubiquinone oxidoreductase 75 kDa subunit, mitochondrial OS=Homo sapiens OX=9606 GN=NDUFS1 PE=1 SV=3	NDUFS1	1.447	1.084	1.275	1.288	1.279	1.06	1.154	1.216	1.187	0.95	1.126	1.045	0.815	0.989	0.918	0.696	1.081	0.834	0.75	0.000179556
Q96DG6	Carboxymethylenebutenolidase homolog OS=Homo sapiens OX=9606 GN=CMBL PE=1 SV=1	CMBL	0.702	1.304	1.012	0.938	1.134	1.102	1.679	1.504	1.097	0.606	0.997	0.703	0.638	0.78	1.055	1.002	1.46	0.74	0.75	0.0423
O75521	Enoyl-CoA delta isomerase 2, mitochondrial OS=Homo sapiens OX=9606 GN=ECI2 PE=1 SV=4	ECI2	0.815	0.981	0.967	1.094	1.406	1.11	0.887	1.334	1.35	0.797	1.088	0.701	0.705	0.901	0.945	0.745	1.126	0.722	0.751	0.0065035
P19652	Alpha-1-acid glycoprotein 2 OS=Homo sapiens OX=9606 GN=ORM2 PE=1 SV=2	ORM2	1.628	0.841	1.239	0.834	0.778	1.364	1.358	1.296	1.243	1.457	0.88	0.911	0.819	0.843	0.755	0.552	0.73	1	0.751	0.042736
Q9BT30	Alpha-ketoglutarate-dependent dioxygenase alkB homolog 7, mitochondrial OS=Homo sapiens OX=9606 GN=ALKBH7 PE=1 SV=1	ALKBH7					1.104	1.255		1.124	1.341					1.047	0.843		0.906	0.83	0.752	0.0065244
P21926	CD9 antigen OS=Homo sapiens OX=9606 GN=CD9 PE=1 SV=4	CD9	1.429	1.717	1.219	0.964	0.986	1.054	1.191	0.942	0.886	0.782	0.924	0.762	0.979	1.069	0.858	0.707	0.9	0.883	0.752	0.0083612
P62834	Ras-related protein Rap-1A OS=Homo sapiens OX=9606 GN=RAP1A PE=1 SV=1	RAP1A	0.974	1.045	1.448	1.243	0.995	1.079	1.826	1.28	1.034	0.853	0.904	1.204	0.734	1.056	0.83	0.72	1.005	0.909	0.753	0.0104199
Q15848	Adiponectin OS=Homo sapiens OX=9606 GN=ADIPOQ PE=1 SV=1	ADIPOQ	0.933	1.673	1.214	1.031	1.108	1.461	1.288	1.148	0.986	0.658	0.942	0.987	1.107	0.798	0.942	0.776	0.742	1.249	0.753	0.0105411
P16671	Platelet glycoprotein 4 OS=Homo sapiens OX=9606 GN=CD36 PE=1 SV=2	CD36	1.398	1.286	1.395	1.02	0.989	1.131	1.223	1.17	1.058	0.753	0.934	0.672	0.865	0.958	0.656	0.65	1.181	1.406	0.753	0.0193351
P22694	cAMP-dependent protein kinase catalytic subunit beta OS=Homo sapiens OX=9606 GN=PRKACB PE=1 SV=2	PRKACB	0.774	1.767	0.964	1.064	1.159	1.264	1.542	1.444	0.953	0.967	0.944	0.771	0.911	0.944	0.731	0.847	1.07	1.075	0.753	0.024442
Q02952	A-kinase anchor protein 12 OS=Homo sapiens OX=9606 GN=AKAP12 PE=1 SV=4	AKAP12	1.489	1.206	1.228	1.081	1.276	1.303	1.249	1.246	1.191	0.774	0.938	1.36	0.699	1.228	0.717	0.764	0.926	1.092	0.755	0.0122233
P24752	Acetyl-CoA acetyltransferase, mitochondrial OS=Homo sapiens OX=9606 GN=ACAT1 PE=1 SV=1	ACAT1	1.22	0.787	1.087	0.924	1.241	1.273	0.784	1.387	1.232	0.774	0.902	1.109	0.61	0.881	0.997	0.636	0.917	0.771	0.758	0.0170828
O00391	Sulfhydryl oxidase 1 OS=Homo sapiens OX=9606 GN=QSOX1 PE=1 SV=3	QSOX1	1.297	1.258	1.055	1.117	1.296	0.881	1.496	0.9	0.969	1.179	1.037	0.789	0.78	0.816	0.818	0.855	0.89	0.813	0.76	0.0040558
P09326	CD48 antigen OS=Homo sapiens OX=9606 GN=CD48 PE=1 SV=2	CD48	1.251	0.933	1.756	1.093	0.943	1.342	1.076	1.749	1.109	1.118	1.177	1.245	0.816	0.698	0.807	0.731	1.284	0.91	0.761	0.032043
P01701	Immunoglobulin lambda variable 1-51 OS=Homo sapiens OX=9606 GN=IGLV1-51 PE=1 SV=2	IGLV1-51	1.271	0.786	1.665	0.982	0.993	1.68	1.205	1.326	1.209	1.361	1.023	1.349	0.812	0.839	0.732	0.708	0.727	0.992	0.761	0.041015
P55210	Caspase-7 OS=Homo sapiens OX=9606 GN=CASP7 PE=1 SV=1	CASP7	1.329	1.062	0.966	1.521	1.332	1.224	1.134	1.088	1.15	0.671	1.535	0.912	0.862	0.919	0.939	1.012	1.094	0.919	0.763	0.00125644
Q96DC8	Enoyl-CoA hydratase domain-containing protein 3, mitochondrial OS=Homo sapiens OX=9606 GN=ECHDC3 PE=1 SV=2	ECHDC3	0.964	0.915	0.876	0.832	0.924	1.54	0.874	1.145	1.368	0.755	0.704	0.697	0.769	0.819	0.812	0.678	0.732	1.138	0.763	0.0145412
P11766	Alcohol dehydrogenase class-3 OS=Homo sapiens OX=9606 GN=ADH5 PE=1 SV=4	ADH5	0.698	1.394	0.904	1.067	1.268	1.226	1.207	1.308	1.179	0.667	1.11	0.719	0.873	0.921	0.766	1.011	1.233	0.758	0.763	0.0181765
Q16795	NADH dehydrogenase [ubiquinone] 1 alpha subcomplex subunit 9, mitochondrial OS=Homo sapiens OX=9606 GN=NDUFA9 PE=1 SV=2	NDUFA9	0.772	1.493	1.232	0.99	1.175	1.055	1.599	1.352	0.983	0.739	1.048	0.827	1.093	0.884	1.012	0.759	1.154	0.759	0.763	0.0199823
Q9UDW1	Cytochrome b-c1 complex subunit 9 OS=Homo sapiens OX=9606 GN=UQCR10 PE=1 SV=3	UQCR10					1.114	1.101		0.949	1.019					0.653	0.676		0.987	0.874	0.763	0.037579
O75356	Ectonucleoside triphosphate diphosphohydrolase 5 OS=Homo sapiens OX=9606 GN=ENTPD5 PE=1 SV=1	ENTPD5	0.687	1.431	0.965	0.883	1.257	0.943	1.425	1.293	1.282	0.64	0.867	0.845	0.749	0.74	0.685	1.075	1.323	0.834	0.763	0.040156
Q86UD1	Out at first protein homolog OS=Homo sapiens OX=9606 GN=OAF PE=2 SV=1	OAF	1.387	1.158	1.29	1.302	1.012	0.836	1.346	0.85	0.952	0.965	0.972	0.866	0.836	0.903	0.819	0.843	0.848	0.8	0.764	0.0055174
Q63ZY3	KN motif and ankyrin repeat domain-containing protein 2 OS=Homo sapiens OX=9606 GN=KANK2 PE=1 SV=1	KANK2	1.518	1.169	1.119	1.102	1.183	1.685	0.953	1.252	1.035	0.913	0.999	1.321	0.84	1.047	0.784	0.82	0.861	0.908	0.765	0.0069435
Q9H8H3	Methyltransferase-like protein 7A OS=Homo sapiens OX=9606 GN=METTL7A PE=1 SV=1	METTL7A	0.769	1.211	1.023	0.844	0.999	1.205	1.375	1.493	1.208	0.738	0.88	0.714	0.778	0.775	0.867	0.742	1.4	0.875	0.765	0.022398
P11310	Medium-chain specific acyl-CoA dehydrogenase, mitochondrial OS=Homo sapiens OX=9606 GN=ACADM PE=1 SV=1	ACADM	1.061	0.887	1.182	0.936	1.209	1.211	0.954	1.44	1.313	0.98	0.921	0.97	0.718	0.804	0.843	0.699	1.182	0.766	0.768	0.006244
Q9NY15	Stabilin-1 OS=Homo sapiens OX=9606 GN=STAB1 PE=1 SV=3	STAB1	1.097	1.005	1.277	1.151	1.296	1.248	1.187	1.193	1.339	1.025	1.157	0.816	0.844	0.792	0.753	0.86	0.909	1.38	0.769	0.0049222
Q96I99	Succinate--CoA ligase [GDP-forming] subunit beta, mitochondrial OS=Homo sapiens OX=9606 GN=SUCLG2 PE=1 SV=2	SUCLG2	1.361	1.169	1.061	1.19	1.448	0.92	1.123	1.164	1.298	0.719	1.1	0.943	0.795	0.848	1.097	0.988	1.321	0.627	0.769	0.0086356
P07099	Epoxide hydrolase 1 OS=Homo sapiens OX=9606 GN=EPHX1 PE=1 SV=1	EPHX1	0.635	1.184	0.859	0.82	1.016	1.057	1.095	1.107	1.022	0.545	0.753	0.631	0.612	0.885	0.755	0.552	1.172	0.864	0.77	0.026143
P45954	Short/branched chain specific acyl-CoA dehydrogenase, mitochondrial OS=Homo sapiens OX=9606 GN=ACADSB PE=1 SV=1	ACADSB	0.865	0.885	0.836	0.739	1.337	1.047	0.742	1.529	1.172	0.65	0.667	0.699	0.738	0.876	0.943	0.577	1.098	0.701	0.772	0.049517
P10909	Clusterin OS=Homo sapiens OX=9606 GN=CLU PE=1 SV=1	CLU	1.377	0.968	0.941	0.995	0.682	0.961	0.978	0.761	0.752	1	0.891	0.908	0.741	0.78	0.46	0.519	0.558	0.813	0.773	0.036862
Q8IXK2	Polypeptide N-acetylgalactosaminyltransferase 12 OS=Homo sapiens OX=9606 GN=GALNT12 PE=1 SV=3	GALNT12	1.032	1.197	1.147	0.969	1.273	1.218	1.386	1.618	1.111	0.99	1.043	0.926	1.046	0.76	0.872	0.919	1.332	0.686	0.774	0.0080391
Q6UWW8	Carboxylesterase 3 OS=Homo sapiens OX=9606 GN=CES3 PE=1 SV=1	CES3	0.694	1.346	1.251	1.221	1.295	0.993	1.487	1.203	1.201	0.668	1.119	0.882	0.982	0.844	1.012	1.062	1.071	0.832	0.774	0.0198402
P00750	Tissue-type plasminogen activator OS=Homo sapiens OX=9606 GN=PLAT PE=1 SV=1	PLAT	1.187	1.052	1.207	1.258	1.22	0.996	1.031	1.534	1.267	1.028	1.448	1.073	0.841	0.862	0.951	0.877	0.871	0.903	0.775	0.00039997
P22792	Carboxypeptidase N subunit 2 OS=Homo sapiens OX=9606 GN=CPN2 PE=1 SV=3	CPN2	1.092	0.987	1.364	1.319	0.934	1.252	1.324	1.127	0.935	0.706	1.113	1.084	0.983	0.92	0.769	0.724	0.847	1.092	0.776	0.0053773
P22352	Glutathione peroxidase 3 OS=Homo sapiens OX=9606 GN=GPX3 PE=1 SV=2	GPX3	0.94	1.069	0.991	1.324	0.964	1.334	1.651	1.2	1.054	0.797	1.279	0.797	0.865	1.022	0.638	0.972	0.85	1.324	0.776	0.0185029
Q9BQB6	Vitamin K epoxide reductase complex subunit 1 OS=Homo sapiens OX=9606 GN=VKORC1 PE=1 SV=1	VKORC1	1.25	1.231	1.363	0.909			1.09			0.931	0.876	0.847	0.997			0.852			0.776	0.024818
P46952	3-hydroxyanthranilate 3,4-dioxygenase OS=Homo sapiens OX=9606 GN=HAAO PE=1 SV=2	HAAO	1.033	1.323	0.944	0.95	1.315	1.13	1.006	1.184	1.361	0.999	0.916	0.819	0.694	0.809	0.789	1	1.018	0.961	0.778	0.0027638
O60234	Glia maturation factor gamma OS=Homo sapiens OX=9606 GN=GMFG PE=1 SV=1	GMFG	1.517	1.176	1.369	1.306	0.906	1.043	0.9	1.014	1.094	0.74	1.188	0.98	0.863	0.887	0.915	0.623	1.162	0.968	0.778	0.01364
Q9HAT2	Sialate O-acetylesterase OS=Homo sapiens OX=9606 GN=SIAE PE=1 SV=1	SIAE	1.288	0.963	1.394	1.152	1.421	1.286	1.035	1.307	1.284	1.238	1.106	1.003	0.566	0.923	0.843	1.2	1.128	0.795	0.778	0.014401
P22897	Macrophage mannose receptor 1 OS=Homo sapiens OX=9606 GN=MRC1 PE=1 SV=1	MRC1	1.2	1.175	1.268	0.951	0.897	1.01	1.401	1.146	1.111	0.85	0.905	0.873	0.797	0.749	0.72	0.625	0.89	1.522	0.778	0.0151801
Q9NNX6	CD209 antigen OS=Homo sapiens OX=9606 GN=CD209 PE=1 SV=1	CD209					0.974	1.395		1.052	1.204					0.875	0.789		0.921	1.018	0.779	0.04238
P01594	Immunoglobulin kappa variable 1-33 OS=Homo sapiens OX=9606 GN=IGKV1-33 PE=1 SV=2	IGKV1-33	0.939	1.13	1.534	1.088	0.957	1.519	1.078	1.261	1.218	1.083	1.049	1.074	1.192	0.756	0.666	0.706	0.788	1.183	0.781	0.023501
P13987	CD59 glycoprotein OS=Homo sapiens OX=9606 GN=CD59 PE=1 SV=1	CD59	1.344	1.152	1.812	0.828	0.977	1.18	1.245	1.263	0.994	0.835	0.849	1.358	0.639	1.012	0.754	0.8	1.071	1.028	0.781	0.041905
Q9Y6U3	Adseverin OS=Homo sapiens OX=9606 GN=SCIN PE=1 SV=4	SCIN	1.002	1.329	1.064	1.102	1.008	0.982	2.126	1.403	1.08	0.773	1.027	0.995	0.829	0.827	0.997	0.941	1.395	0.95	0.781	0.047739
Q86WU2	Probable D-lactate dehydrogenase, mitochondrial OS=Homo sapiens OX=9606 GN=LDHD PE=1 SV=1	LDHD	0.964	0.934	1.082	1.183	1.4	1.058	0.939	1.01	1.412	0.891	1.181	0.93	0.622	0.875	0.907	1.074	0.839	0.8	0.782	0.0061607
P30049	ATP synthase subunit delta, mitochondrial OS=Homo sapiens OX=9606 GN=ATP5F1D PE=1 SV=2	ATP5F1D	1.795	0.912	1.54	1.169	1.393	1.166	0.857	1.151	1.359	1.274	1.158	1.198	0.858	0.914	0.942	0.742	1.05	0.909	0.782	0.037196
Q02252	Methylmalonate-semialdehyde dehydrogenase [acylating], mitochondrial OS=Homo sapiens OX=9606 GN=ALDH6A1 PE=1 SV=2	ALDH6A1	0.765	0.899	0.809	0.877	1.287	1.314	0.763	1.17	1.295	0.713	0.834	0.732	0.679	0.837	0.754	0.699	1.121	0.86	0.784	0.035564
P01008	Antithrombin-III OS=Homo sapiens OX=9606 GN=SERPINC1 PE=1 SV=1	SERPINC1	0.792	1.01	0.933	1.247	0.982	1.053	1.557	1.152	1.011	0.707	1.153	1.005	0.88	0.82	0.665	0.889	0.799	1.033	0.785	0.0145568
P10619	Lysosomal protective protein OS=Homo sapiens OX=9606 GN=CTSA PE=1 SV=2	CTSA	1.327	0.972	1.19	1.293	1.51	1.004	1.041	1.186	1.461	0.964	1.261	1.065	1.193	1.135	0.876	0.613	1.035	0.786	0.785	0.0160767
Q96EP0	E3 ubiquitin-protein ligase RNF31 OS=Homo sapiens OX=9606 GN=RNF31 PE=1 SV=1	RNF31					1.05	1.211		1.309	1.234					0.947	0.961		0.897	0.97	0.786	0.0030817
O14495	Phospholipid phosphatase 3 OS=Homo sapiens OX=9606 GN=PLPP3 PE=1 SV=1	PLPP3					1.158	1.28		1.112	1.212					0.836	0.921		0.965	1.027	0.787	0.0038846
P30626	Sorcin OS=Homo sapiens OX=9606 GN=SRI PE=1 SV=1	SRI	1.634	0.933	1.211	1.39	1.373	1.017	0.919	1.06	1.523	1.272	1.33	1.118	0.862	1.193	0.735	0.713	1.055	0.791	0.787	0.040217
P50225	Sulfotransferase 1A1 OS=Homo sapiens OX=9606 GN=SULT1A1 PE=1 SV=3	SULT1A1	0.681	1.003	0.849	0.958	1.131	1.25	1.217	1.319	1.124	0.779	1.034	0.742	0.62	0.758	1.064	0.816	1.02	0.878	0.788	0.02688
Q53EL6	Programmed cell death protein 4 OS=Homo sapiens OX=9606 GN=PDCD4 PE=1 SV=2	PDCD4	0.905	1.782	0.981	1.259	1.246	0.892	1.21	1.409	1.11	0.734	1.114	0.839	1.13	0.872	1.25	0.817	1.107	0.813	0.788	0.037403
P00403	Cytochrome c oxidase subunit 2 OS=Homo sapiens OX=9606 GN=MT-CO2 PE=1 SV=1	MT-CO2	0.887	1.335	1.195	1.127	1.242	0.925	1.474	1.41	1.059	0.721	1.152	0.895	1.112	0.88	0.916	0.843	1.34	0.767	0.789	0.0187627
P51116	Fragile X mental retardation syndrome-related protein 2 OS=Homo sapiens OX=9606 GN=FXR2 PE=1 SV=2	FXR2					1.106	1.178		1.269	1.195					0.91	0.928		1.135	0.772	0.789	0.02634
P01906	HLA class II histocompatibility antigen, DQ alpha 2 chain OS=Homo sapiens OX=9606 GN=HLA-DQA2 PE=1 SV=2	HLA-DQA2	1.296	1.033	1.322	1.145			1.059			0.741	1.067	1.005	0.951			1.001			0.789	0.026965
P04196	Histidine-rich glycoprotein OS=Homo sapiens OX=9606 GN=HRG PE=1 SV=1	HRG	1.157	1.01	1.056	1.292	0.938	1.114	1.26	1.16	0.822	0.641	1.293	0.857	1.375	1.122	0.623	0.636	0.799	0.833	0.79	0.026541
P00739	Haptoglobin-related protein OS=Homo sapiens OX=9606 GN=HPR PE=2 SV=2	HPR	0.879	0.812	1.12	1.307	0.798	1.417	1.444	0.89	1.108	0.834	1.238	0.929	1.042	0.775	0.705	0.897	0.655	1.029	0.79	0.043003
Q86Y39	NADH dehydrogenase [ubiquinone] 1 alpha subcomplex subunit 11 OS=Homo sapiens OX=9606 GN=NDUFA11 PE=1 SV=3	NDUFA11	1.064	0.905	1.241	1.211	0.94	1.111	1.479	1.145	1.06	0.876	1.225	0.904	0.848	0.783	0.897	0.978	1.024	0.835	0.791	0.00177778
Q9HBL7	Plasminogen receptor (KT) OS=Homo sapiens OX=9606 GN=PLGRKT PE=1 SV=1	PLGRKT	1.279	1.227	1.647	0.964	1.007	1.008	1.131	1.041	1.254	0.907	0.898	0.918	1.008	1.007	0.873	1.041	0.8	0.871	0.791	0.0043622
Q16555	Dihydropyrimidinase-related protein 2 OS=Homo sapiens OX=9606 GN=DPYSL2 PE=1 SV=1	DPYSL2	0.823	1.423	1.031	1.235	1.288	1.13	1.243	1.023	1.243	0.707	1.167	0.793	0.879	1.095	0.958	0.95	1.013	0.943	0.791	0.0069369
P05156	Complement factor I OS=Homo sapiens OX=9606 GN=CFI PE=1 SV=2	CFI	1.341	0.814	1.036	1.06	0.818	1.457	1.398	1.128	0.941	1.192	1.079	0.807	0.933	0.839	0.773	0.742	0.71	1.034	0.791	0.034278
Q9P2B2	Prostaglandin F2 receptor negative regulator OS=Homo sapiens OX=9606 GN=PTGFRN PE=1 SV=2	PTGFRN	1.097	1.213	1.359	0.924	1.082	1.165	1.575	1.316	0.992	0.673	0.843	0.906	0.735	0.956	0.96	1.316	1.078	0.93	0.793	0.0187163
Q9H4G4	Golgi-associated plant pathogenesis-related protein 1 OS=Homo sapiens OX=9606 GN=GLIPR2 PE=1 SV=3	GLIPR2	1.021	1.355	1.096	1.283	1.233	1.023	1.115	1.21	1.222	1.005	1.278	0.965	0.885	0.904	0.794	0.808	0.969	1.119	0.794	0.00043578
P31930	Cytochrome b-c1 complex subunit 1, mitochondrial OS=Homo sapiens OX=9606 GN=UQCRC1 PE=1 SV=3	UQCRC1	1.282	0.965	1.463	1.252	1.227	1.037	1.072	1.159	1.13	1.061	1.162	1.166	0.824	0.958	0.872	0.781	1.028	0.783	0.794	0.0032752
Q92506	Estradiol 17-beta-dehydrogenase 8 OS=Homo sapiens OX=9606 GN=HSD17B8 PE=1 SV=2	HSD17B8	1.318	0.897	1.054	1.025	1.664	1.034	1.008	1.289	1.284	1.11	1.038	1.207	0.828	0.894	0.752	0.856	1.022	0.797	0.794	0.021117
P00740	Coagulation factor IX OS=Homo sapiens OX=9606 GN=F9 PE=1 SV=2	F9	1.007	1.088	0.979	1.07	0.685	0.96	1.286	0.724	0.836	0.692	0.981	0.7	0.979	0.646	0.573	0.963	0.762	0.801	0.797	0.031316
P05546	Heparin cofactor 2 OS=Homo sapiens OX=9606 GN=SERPIND1 PE=1 SV=3	SERPIND1	0.833	1.058	0.844	1.067	0.945	1.293	1.684	1.085	0.987	0.826	1.044	0.662	1.118	0.795	0.728	0.838	0.881	1.104	0.798	0.043545
Q6ZS81	WD repeat- and FYVE domain-containing protein 4 OS=Homo sapiens OX=9606 GN=WDFY4 PE=1 SV=3	WDFY4					1.099	1.354		1.248	1.18					1.101	0.921		0.897	0.987	0.8	0.0126649
P54289	Voltage-dependent calcium channel subunit alpha-2/delta-1 OS=Homo sapiens OX=9606 GN=CACNA2D1 PE=1 SV=3	CACNA2D1	1.514	1.119	1.261	1.185	1.127	1.546	0.918	1.047	1.017	0.815	1.075	0.966	0.891	1.233	0.772	0.956	0.907	1.093	0.8	0.0148185
Q16819	Meprin A subunit alpha OS=Homo sapiens OX=9606 GN=MEP1A PE=1 SV=2	MEP1A	1.283	0.974	1.452	1.049	1.371	1.279	1.23	1.238	1.091	1.279	0.799	0.82	0.639	0.814	0.985	1.265	1.083	0.918	0.8	0.0190421
P16152	Carbonyl reductase [NADPH] 1 OS=Homo sapiens OX=9606 GN=CBR1 PE=1 SV=3	CBR1	1.097	0.865	1.109	1.17	1.183	1.467	1.025	1.246	1.387	1.012	1.198	0.996	0.814	1.004	0.898	1.197	0.784	0.807	0.801	0.0094782
Q9UI17	Dimethylglycine dehydrogenase, mitochondrial OS=Homo sapiens OX=9606 GN=DMGDH PE=1 SV=2	DMGDH	0.947	0.79	0.772	0.8			0.688			0.578	0.712	0.653	0.697			0.632			0.801	0.013964
P36406	E3 ubiquitin-protein ligase TRIM23 OS=Homo sapiens OX=9606 GN=TRIM23 PE=1 SV=1	TRIM23	0.773	1.359	1.256	0.895	1.194	1.062	1.282	1.546	0.997	0.72	1.032	1.014	0.972	0.936	0.737	1.101	1.056	0.841	0.801	0.038961
Q9BRK5	45 kDa calcium-binding protein OS=Homo sapiens OX=9606 GN=SDF4 PE=1 SV=1	SDF4	1.668	0.941	1.108	1.172	1.397	0.967	1.001	1.16	1.536	1.47	1.067	1.046	0.789	1.027	0.892	0.791	0.967	0.815	0.801	0.042399
P09104	Gamma-enolase OS=Homo sapiens OX=9606 GN=ENO2 PE=1 SV=3	ENO2	1.614	1.233	1.346	1.041	0.942	1.083	0.938	1.001	1.054	0.945	0.981	0.968	0.756	1.013	0.766	0.931	0.929	1.001	0.802	0.0125581
Q14624	Inter-alpha-trypsin inhibitor heavy chain H4 OS=Homo sapiens OX=9606 GN=ITIH4 PE=1 SV=4	ITIH4	1.052	0.86	1.103	1.048	0.994	1.363	1.591	0.817	1.018	0.739	0.916	1.051	1.041	0.884	0.693	0.748	0.671	1.195	0.802	0.049399
O00291	Huntingtin-interacting protein 1 OS=Homo sapiens OX=9606 GN=HIP1 PE=1 SV=5	HIP1					1.168	1.12		1.229	1.154					0.953	0.95		1.008	0.84	0.803	0.0021558
P19823	Inter-alpha-trypsin inhibitor heavy chain H2 OS=Homo sapiens OX=9606 GN=ITIH2 PE=1 SV=2	ITIH2	0.855	1.18	0.878	1.171	0.835	1.029	1.542	0.934	0.835	0.756	1.066	0.694	1.156	0.815	0.622	0.735	0.784	1.043	0.803	0.047218
Q99536	Synaptic vesicle membrane protein VAT-1 homolog OS=Homo sapiens OX=9606 GN=VAT1 PE=1 SV=2	VAT1	1.086	1.327	1.177	1.002	1.016	1.213	1.283	1.121	1.017	0.93	0.984	0.862	0.899	0.892	0.689	0.781	1.122	1.167	0.806	0.0052187
P10586	Receptor-type tyrosine-protein phosphatase F OS=Homo sapiens OX=9606 GN=PTPRF PE=1 SV=2	PTPRF	1.252	0.91	1.374	1.189	1.255	1.145	1.115	1.223	1.223	1.278	1.007	1.193	0.836	0.735	0.697	0.929	0.922	1.087	0.808	0.015184
P27169	Serum paraoxonase/arylesterase 1 OS=Homo sapiens OX=9606 GN=PON1 PE=1 SV=3	PON1	0.85	0.944	0.84	1.169	0.83	0.959	1.259	0.885	0.821	0.817	1.104	0.673	1.095	0.753	0.596	0.688	0.651	0.894	0.811	0.023361
P06865	Beta-hexosaminidase subunit alpha OS=Homo sapiens OX=9606 GN=HEXA PE=1 SV=2	HEXA	0.948	1.372	1.205	1.293	1.195	0.996	1.094	1.103	1.09	0.602	1.19	0.701	1.006	1.128	0.894	1.042	1.063	1.005	0.813	0.02026
O15484	Calpain-5 OS=Homo sapiens OX=9606 GN=CAPN5 PE=1 SV=2	CAPN5	1.03	1.268	1.142	0.943	1.281	1.186	1.685	1.226	0.966	0.994	0.87	0.878	0.981	0.948	0.992	0.961	1.115	0.892	0.814	0.0131586
O43149	Zinc finger ZZ-type and EF-hand domain-containing protein 1 OS=Homo sapiens OX=9606 GN=ZZEF1 PE=1 SV=6	ZZEF1	0.82	1.125	1.223	1.066	1.371	0.975	1.424	1.29	1.117	0.758	0.99	0.827	1.153	0.962	1.006	1.023	0.937	0.867	0.814	0.0183797
Q9H3S4	Thiamin pyrophosphokinase 1 OS=Homo sapiens OX=9606 GN=TPK1 PE=1 SV=1	TPK1	0.864	1.274	1.211	1.399	1.306	1.257	1.175	1.089	1.117	0.64	1.121	1.081	0.909	1.099	0.871	1.055	1.055	1.041	0.816	0.0175371
Q02083	N-acylethanolamine-hydrolyzing acid amidase OS=Homo sapiens OX=9606 GN=NAAA PE=1 SV=3	NAAA	0.987	1.286	1.058	1.004	1.234	1.309	1.262	1.406	1.052	0.762	1.102	0.952	1.145	0.879	0.916	0.84	1.453	0.742	0.816	0.024363
Q15276	Rab GTPase-binding effector protein 1 OS=Homo sapiens OX=9606 GN=RABEP1 PE=1 SV=2	RABEP1	1.092	1.426	0.881	1.392	1.037	1.064	1.155	1.051	0.986	0.586	1.403	0.833	0.927	1.17	1.018	0.739	1.036	1.036	0.819	0.039556
Q01484	Ankyrin-2 OS=Homo sapiens OX=9606 GN=ANK2 PE=1 SV=4	ANK2	0.813	1.376	1.079	1.076	1.2	1.385	1.403	1.157	1.173	0.68	0.973	0.88	1.214	0.802	0.918	0.931	1.063	1.276	0.819	0.04138
Q9Y3A2	Probable U3 small nucleolar RNA-associated protein 11 OS=Homo sapiens OX=9606 GN=UTP11 PE=1 SV=2	UTP11					1.185	1.339		1.089	1.017					0.898	0.966		0.84	1.088	0.819	0.049542
Q96GD0	Pyridoxal phosphate phosphatase OS=Homo sapiens OX=9606 GN=PDXP PE=1 SV=2	PDXP	1.15	0.981	1.334	1.051	1.167	1.311	1.033	1.228	1.242	0.922	1.128	1.068	1.046	0.998	0.845	0.905	0.93	0.947	0.821	0.00077568
P62330	ADP-ribosylation factor 6 OS=Homo sapiens OX=9606 GN=ARF6 PE=1 SV=2	ARF6	0.862	1.318	1.319	0.955	1.056	1.056	1.391	1.253	0.996	0.798	0.983	0.843	0.992	0.923	0.932	0.91	1.156	0.903	0.822	0.0167408
P12318	Low affinity immunoglobulin gamma Fc region receptor II-a OS=Homo sapiens OX=9606 GN=FCGR2A PE=1 SV=4	FCGR2A					1.2	1.306		0.999	1.118					1.041	0.983		0.904	0.87	0.822	0.031717
P55809	Succinyl-CoA:3-ketoacid coenzyme A transferase 1, mitochondrial OS=Homo sapiens OX=9606 GN=OXCT1 PE=1 SV=1	OXCT1	1.073	1.257	1.075	1.302	1.403	1.085	0.961	1.132	1.361	0.62	1.19	0.965	1.113	0.951	1.025	1.275	1.015	0.827	0.823	0.027702
Q96CV9	Optineurin OS=Homo sapiens OX=9606 GN=OPTN PE=1 SV=3	OPTN	1.523	1.148	1.204	1.164	1.165	1.064	1.131	1.006	1.147	0.862	1.126	0.959	0.866	1.114	1.055	0.838	0.969	1.066	0.824	0.0028848
Q99643	Succinate dehydrogenase cytochrome b560 subunit, mitochondrial OS=Homo sapiens OX=9606 GN=SDHC PE=1 SV=1	SDHC	1.02	1.044	1.107	0.988	0.97	1.167	1.311	1.429	0.936	1.011	1.047	0.819	1.114	0.836	1.005	0.792	0.983	0.76	0.826	0.0145184
P12821	Angiotensin-converting enzyme OS=Homo sapiens OX=9606 GN=ACE PE=1 SV=1	ACE	1.183	1.128	1.78	0.981	0.968	1.084	1.35	0.967	1.003	0.998	0.863	0.836	0.909	0.942	1.068	0.857	0.962	1.112	0.828	0.04306
O95980	Reversion-inducing cysteine-rich protein with Kazal motifs OS=Homo sapiens OX=9606 GN=RECK PE=1 SV=1	RECK	1.373	1.243	1.248	0.922	1.119	1.411	1.059	0.987	1.135	1.178	0.973	1.197	0.745	0.926	0.872	0.905	0.783	1.133	0.829	0.028702
Q9HB40	Retinoid-inducible serine carboxypeptidase OS=Homo sapiens OX=9606 GN=SCPEP1 PE=1 SV=1	SCPEP1	0.948	1.195	1.2	1.271	1.179	1.035	1.064	1.099	1.301	0.859	1.276	0.83	0.984	0.954	0.879	0.918	1.103	1.063	0.83	0.00187885
P61769	Beta-2-microglobulin OS=Homo sapiens OX=9606 GN=B2M PE=1 SV=1	B2M	1.135	0.873	1.352	1.382	1.052	0.973	1.055	1.048	1.494	1.163	1.121	0.904	0.902	0.887	1.067	0.858	0.865	1.004	0.83	0.028939
P43251	Biotinidase OS=Homo sapiens OX=9606 GN=BTD PE=1 SV=2	BTD	0.86	1.083	1.265	1.04	1.112	1.204	1.377	1.442	0.982	1.193	1.068	0.826	0.774	0.868	0.809	1.053	1.054	1.083	0.831	0.035476
P35813	Protein phosphatase 1A OS=Homo sapiens OX=9606 GN=PPM1A PE=1 SV=1	PPM1A	0.785	1.379	1.064	1.242	1.286	0.953	1.277	1.153	1.104	0.716	1.062	0.876	1.06	1.154	0.891	0.939	1.179	0.747	0.831	0.04912
Q9GZM7	Tubulointerstitial nephritis antigen-like OS=Homo sapiens OX=9606 GN=TINAGL1 PE=1 SV=1	TINAGL1	0.925	1.179	1.157	1.202	0.967	0.905	1.17	1.018	1.241	1.077	1.118	0.985	0.937	0.885	0.739	0.685	0.894	1.025	0.833	0.0147821
P55083	Microfibril-associated glycoprotein 4 OS=Homo sapiens OX=9606 GN=MFAP4 PE=1 SV=2	MFAP4	1.002	1.489	1.022	1.279	1.122	1.018	1.358	1.013	0.99	0.758	1.05	0.847	0.892	1.263	0.759	0.867	1.313	0.92	0.833	0.046744
Q9Y6B6	GTP-binding protein SAR1b OS=Homo sapiens OX=9606 GN=SAR1B PE=1 SV=1	SAR1B	1.157	1.111	1.386	0.899	0.998	1.221	1.294	1.116	0.964	0.906	0.832	0.934	0.95	0.926	0.967	0.997	0.793	1.062	0.835	0.0083423
Q9Y646	Carboxypeptidase Q OS=Homo sapiens OX=9606 GN=CPQ PE=1 SV=1	CPQ	0.928	1.201	1.179	1.18	1.303	1.062	1.059	1.087	1.089	0.864	1.109	0.917	0.804	0.948	0.755	0.771	1.313	1.114	0.835	0.0175046
Q9UBC5	Unconventional myosin-Ia OS=Homo sapiens OX=9606 GN=MYO1A PE=1 SV=1	MYO1A	0.813	1.338	1.178	1.087	1.275	0.997	1.45	1.175	1.032	0.835	1.048	0.963	1.026	0.911	1.047	0.952	1.112	0.843	0.836	0.02868
Q6ZVM7	TOM1-like protein 2 OS=Homo sapiens OX=9606 GN=TOM1L2 PE=1 SV=1	TOM1L2	1.105	1.082	1.016	1.166	1.265	1.779	1.083	1.13	1.052	1.181	1.032	0.958	1.121	1.006	0.898	1.06	1.02	0.692	0.836	0.046822
P29466	Caspase-1 OS=Homo sapiens OX=9606 GN=CASP1 PE=1 SV=1	CASP1	1.073	1.094	1.277	1.271	1.145	0.926	1.07	1.233	1.308	0.89	1.152	1.04	1.015	0.875	1.245	0.926	0.964	0.779	0.837	0.0097249
P06576	ATP synthase subunit beta, mitochondrial OS=Homo sapiens OX=9606 GN=ATP5F1B PE=1 SV=3	ATP5F1B	0.875	1.234	0.996	1.248	1.257	0.939	1.171	1.198	1.131	0.757	1.131	0.889	1.087	0.911	0.89	0.893	1.236	0.813	0.837	0.02154
O15173	Membrane-associated progesterone receptor component 2 OS=Homo sapiens OX=9606 GN=PGRMC2 PE=1 SV=1	PGRMC2	0.84	1.383	1.01	0.991	1.15	1.144	1.378	1.057	1.1	0.673	0.993	0.805	0.967	0.961	0.973	1.029	1.106	0.961	0.837	0.034399
Q14314	Fibroleukin OS=Homo sapiens OX=9606 GN=FGL2 PE=1 SV=1	FGL2	1.214	1.044	1.411	1.116	1.018	1.308	1.302	1.09	1.08	1.094	1.013	0.935	1.01	0.963	1.017	0.872	1.045	0.944	0.838	0.0023018
Q96FV2	Secernin-2 OS=Homo sapiens OX=9606 GN=SCRN2 PE=1 SV=3	SCRN2	1.261	0.987	1.235	1.112	0.986	1.157	1.065	1.213	1.139	1.088	1.005	0.962	0.783	0.803	0.8	0.968	1.083	1.074	0.838	0.0063596
P11532	Dystrophin OS=Homo sapiens OX=9606 GN=DMD PE=1 SV=3	DMD	0.796	1.313	1.013	1.159	1.232	1.592	1.191	1.097	1.046	0.982	1.069	1.023	1.077	0.946	0.906	0.995	0.931	0.917	0.838	0.038656
O15230	Laminin subunit alpha-5 OS=Homo sapiens OX=9606 GN=LAMA5 PE=1 SV=8	LAMA5	1.159	1.234	1.159	1.062	0.992	1.434	1.102	1.089	1.033	1.141	1.009	0.989	0.826	0.906	0.851	0.815	1.06	1.065	0.839	0.0079641
Q5T447	E3 ubiquitin-protein ligase HECTD3 OS=Homo sapiens OX=9606 GN=HECTD3 PE=1 SV=1	HECTD3	0.868	1.231	1.148	1.154	0.994	1.072	1.498	1.201	0.969	0.868	0.925	0.816	1.056	0.833	0.844	0.972	1.223	0.942	0.839	0.030999
O60711	Leupaxin OS=Homo sapiens OX=9606 GN=LPXN PE=1 SV=1	LPXN	1.219	1.206	1.301	1.479	1.084	1.057	0.984	0.968	1.095	0.916	1.344	0.935	0.966	0.877	0.944	0.797	1.151	1.234	0.846	0.026315
Q00577	Transcriptional activator protein Pur-alpha OS=Homo sapiens OX=9606 GN=PURA PE=1 SV=2	PURA	0.978	1.151	1.167	1.354	1.276	1.079	1.079	1.055	1.175	0.838	1.261	0.961	0.977	1.143	0.962	0.926	0.983	0.977	0.847	0.002442
P54709	Sodium/potassium-transporting ATPase subunit beta-3 OS=Homo sapiens OX=9606 GN=ATP1B3 PE=1 SV=1	ATP1B3	1.187	1.205	1.033	0.98	1.135	0.906	1.51	1.322	1.046	0.894	1.041	1.056	1.08	0.97	0.937	0.852	1.092	0.9	0.848	0.026537
P09871	Complement C1s subcomponent OS=Homo sapiens OX=9606 GN=C1S PE=1 SV=1	C1S	1.243	0.929	1.213	1.226	0.888	1.021	1.259	0.98	0.891	0.832	1.125	1.088	0.852	1.114	0.746	0.773	0.775	1.09	0.848	0.047799
Q99571	P2X purinoceptor 4 OS=Homo sapiens OX=9606 GN=P2RX4 PE=1 SV=2	P2RX4	1.203	1.017	1.535	0.944	1.257	1.203	1.322	0.983	0.942	1.117	0.881	0.957	0.799	0.836	1.093	0.953	0.973	1.119	0.848	0.048998
O43488	Aflatoxin B1 aldehyde reductase member 2 OS=Homo sapiens OX=9606 GN=AKR7A2 PE=1 SV=3	AKR7A2	0.993	1.096	1.363	1.208	1.263	1.034	1.003	1.066	1.133	0.932	1.077	0.989	0.847	1.023	0.834	1.016	1.184	0.841	0.849	0.0101019
Q4G0F5	Vacuolar protein sorting-associated protein 26B OS=Homo sapiens OX=9606 GN=VPS26B PE=1 SV=2	VPS26B	0.957	1.286	1.479	1.023	1.016	1.115	1.315	1.061	1.023	1.207	1	0.779	0.963	0.9	1.003	0.798	0.962	1.139	0.849	0.040182
Q9P0J0	NADH dehydrogenase [ubiquinone] 1 alpha subcomplex subunit 13 OS=Homo sapiens OX=9606 GN=NDUFA13 PE=1 SV=3	NDUFA13	0.923	1.489	1.108	1.111	1.119	0.98	1.27	1.055	1.083	0.882	1.118	0.972	1.006	0.932	1.041	0.784	1.095	0.953	0.851	0.0198988
O15247	Chloride intracellular channel protein 2 OS=Homo sapiens OX=9606 GN=CLIC2 PE=1 SV=3	CLIC2	0.955	1.554	0.993	1.172	1.091	1.25	0.931	1.052	1.167	0.904	1.075	0.923	0.88	1.105	0.846	0.806	1.238	0.995	0.852	0.049219
Q15306	Interferon regulatory factor 4 OS=Homo sapiens OX=9606 GN=IRF4 PE=1 SV=1	IRF4	1.074	1.228	1.13	1.15	1.157	1.076	1.11	1.108	1.365	0.924	1.147	0.89	1.096	0.916	0.899	0.86	1.242	1.069	0.854	0.0059621
Q96AC1	Fermitin family homolog 2 OS=Homo sapiens OX=9606 GN=FERMT2 PE=1 SV=1	FERMT2	1.075	1.269	0.932	1.011	1.011	1.487	1.162	1.099	0.946	0.992	0.87	0.88	0.985	1.086	0.778	0.89	0.925	1.052	0.854	0.031461
Q9BTY2	Plasma alpha-L-fucosidase OS=Homo sapiens OX=9606 GN=FUCA2 PE=1 SV=2	FUCA2	0.959	1.168	0.96	1.185	1.46	0.987	1.185	1.165	1.086	0.803	1.169	0.78	0.962	1.073	0.983	1.18	0.991	0.947	0.855	0.031521
Q9H0R4	Haloacid dehalogenase-like hydrolase domain-containing protein 2 OS=Homo sapiens OX=9606 GN=HDHD2 PE=1 SV=1	HDHD2	1.186	1.058	1.051	1.211	1.218	1.32	0.882	1.161	1.12	1.209	0.938	1.095	0.922	0.971	0.78	0.856	0.947	0.984	0.856	0.020781
P62837	Ubiquitin-conjugating enzyme E2 D2 OS=Homo sapiens OX=9606 GN=UBE2D2 PE=1 SV=1	UBE2D2					1.002	1.204		1.107	1.199					1.094	0.899		0.909	0.962	0.856	0.047036
Q13409	Cytoplasmic dynein 1 intermediate chain 2 OS=Homo sapiens OX=9606 GN=DYNC1I2 PE=1 SV=3	DYNC1I2	1.196	1.106	1.365	1.208	1.171	1.036	1.224	1.135	1.112	0.91	1.082	1.068	0.977	1.189	0.982	0.953	1.083	0.911	0.861	0.0024413
P55899	IgG receptor FcRn large subunit p51 OS=Homo sapiens OX=9606 GN=FCGRT PE=1 SV=1	FCGRT	0.894	1.263	1.053	1.119	1.085	1.137	1.082	1.176	1.125	0.799	1.099	0.8	1.19	0.891	1.019	0.802	1.051	1.055	0.861	0.022643
Q8N766	ER membrane protein complex subunit 1 OS=Homo sapiens OX=9606 GN=EMC1 PE=1 SV=1	EMC1	1.142	1.362	1.044	1.039	1.009	1.079	1.332	1.078	0.976	0.813	1.093	0.948	1.139	1.022	0.996	0.763	0.942	1.079	0.861	0.02682
Q96QE2	Proton myo-inositol cotransporter OS=Homo sapiens OX=9606 GN=SLC2A13 PE=1 SV=3	SLC2A13					1.243	1.035		1.128	1.103					0.89	0.907		1.072	1.022	0.863	0.045979
P34949	Mannose-6-phosphate isomerase OS=Homo sapiens OX=9606 GN=MPI PE=1 SV=2	MPI	0.971	1.288	1.056	1.047	1.012	1.101	1.272	1.328	1.103	0.828	0.996	0.905	0.926	0.883	0.849	1.335	1.172	0.916	0.864	0.041644
Q8IUZ5	5-phosphohydroxy-L-lysine phospho-lyase OS=Homo sapiens OX=9606 GN=PHYKPL PE=1 SV=1	PHYKPL	1.096	1.071	1.14	1.049	1.217	1.205	1.04	1.098	1.253	0.964	1.017	1.207	0.874	0.948	0.847	0.979	1.175	0.824	0.865	0.0117024
P0C0L5	Complement C4-B OS=Homo sapiens OX=9606 GN=C4B PE=1 SV=2	C4B	1.081	0.838	1.139	0.893	1.114	1.153	1.376	0.971	1.117	0.794	0.935	0.864	0.91	0.916	0.994	1.031	0.882	1.052	0.865	0.039302
P42566	Epidermal growth factor receptor substrate 15 OS=Homo sapiens OX=9606 GN=EPS15 PE=1 SV=2	EPS15	1.296	1.066	1.308	1.159	1.186	0.984	1.098	1.078	1.163	0.793	1.008	1.321	0.94	1.107	0.974	0.814	1.026	1.026	0.871	0.0358
P35611	Alpha-adducin OS=Homo sapiens OX=9606 GN=ADD1 PE=1 SV=2	ADD1	0.924	1.236	0.86	1.152	1.178	1.101	1.247	1.161	1.074	0.887	1.187	0.763	1.028	0.865	1.141	1.063	1.033	0.917	0.872	0.045122
P40306	Proteasome subunit beta type-10 OS=Homo sapiens OX=9606 GN=PSMB10 PE=1 SV=1	PSMB10	1.103	1.068	1.368	1.242	1.074	1.088	1.005	1.024	1.127	0.804	1.121	1.018	0.969	1.104	1.111	1.031	0.991	0.893	0.882	0.023216
Q2TAA2	Isoamyl acetate-hydrolyzing esterase 1 homolog OS=Homo sapiens OX=9606 GN=IAH1 PE=1 SV=1	IAH1	1.287	1.149	1.064	1.133	1.069	1.065	1.016	1.033	1.082	0.831	1.134	1.102	0.856	1.143	1.023	0.975	0.978	0.891	0.886	0.0163604
P63000	Ras-related C3 botulinum toxin substrate 1 OS=Homo sapiens OX=9606 GN=RAC1 PE=1 SV=1	RAC1	0.93	1.246	1.259	1.051	1.001	1.024	1.167	1.13	1.014	0.787	1.035	0.97	1.069	1.067	0.923	1.008	0.966	0.949	0.886	0.027924
Q9GZZ9	Ubiquitin-like modifier-activating enzyme 5 OS=Homo sapiens OX=9606 GN=UBA5 PE=1 SV=1	UBA5	0.868	1.223	1.301	1.186	1.062	1.106	1.196	0.969	1.032	1.005	1.107	0.833	1.057	0.922	1.132	0.918	0.991	0.973	0.886	0.04848
P47756	F-actin-capping protein subunit beta OS=Homo sapiens OX=9606 GN=CAPZB PE=1 SV=4	CAPZB	1.026	1.156	1.074	1.273	1.148	1.05	1.175	1.018	1.097	0.82	1.215	0.91	1.063	1.06	0.898	1.036	1.109	1.005	0.887	0.0132001
P51688	N-sulphoglucosamine sulphohydrolase OS=Homo sapiens OX=9606 GN=SGSH PE=1 SV=1	SGSH	1.119	1.157	1.018	1.234	1.291	1.246	0.939	1.073	1.122	0.959	1.12	1.185	1.097	1.008	0.938	0.929	1.017	0.939	0.89	0.02546
Q8TE77	Protein phosphatase Slingshot homolog 3 OS=Homo sapiens OX=9606 GN=SSH3 PE=1 SV=2	SSH3	1.207	1.108	1.134	1.137	1.236	0.944	1.321	1.035	1.057	1.216	1.046	0.85	0.93	1.1	0.92	0.994	1.008	1.038	0.89	0.038324
P00846	ATP synthase subunit a OS=Homo sapiens OX=9606 GN=MT-ATP6 PE=1 SV=1	MT-ATP6	1.036	1.267	1.054	1.039	1.101	1.024	1.029	1.106	1.011	1.036	1.015	1.13	0.973	0.795	0.871	0.999	1.069	0.833	0.897	0.033797
P28332	Alcohol dehydrogenase 6 OS=Homo sapiens OX=9606 GN=ADH6 PE=1 SV=3	ADH6	0.701	0.756	0.679	0.681			0.697			0.617	0.668	0.635	0.61			0.706			0.913	0.041384
P52565	Rho GDP-dissociation inhibitor 1 OS=Homo sapiens OX=9606 GN=ARHGDIA PE=1 SV=3	ARHGDIA	1.151	1.026	1.155	1.15	1.13	1.067	1.061	1.158	1.195	1.102	1.071	1.07	1.039	1.219	0.962	0.948	1.005	0.937	0.923	0.031218
Q9UPN3	Microtubule-actin cross-linking factor 1, isoforms 1/2/3/5 OS=Homo sapiens OX=9606 GN=MACF1 PE=1 SV=4	MACF1	0.901	1.059	1.049	1.028	0.93	0.899	1.008	0.939	0.903	0.853	0.982	1.021	1.26	1.067	1.056	1.078	1.069	1.16	1.105	0.044756
O60341	Lysine-specific histone demethylase 1A OS=Homo sapiens OX=9606 GN=KDM1A PE=1 SV=2	KDM1A					0.972	0.988		0.941	0.935					1.016	1.133		1.076	1.028	1.109	0.0106596
Q8TB37	Iron-sulfur protein NUBPL OS=Homo sapiens OX=9606 GN=NUBPL PE=1 SV=3	NUBPL	0.844	1.025	1.061	1.036	1.163	0.996	0.924	1.096	1.071	1.113	0.996	1.248	1.051	1.203	1.057	1.254	1.122	1.035	1.109	0.026716
Q07157	Tight junction protein ZO-1 OS=Homo sapiens OX=9606 GN=TJP1 PE=1 SV=3	TJP1	0.994	0.905	1.098	1.064	1.022	0.991	0.871	0.987	1.073	1.148	1.02	1.139	1.055	1.05	1.25	1.244	0.891	1.096	1.109	0.042044
O60826	Coiled-coil domain-containing protein 22 OS=Homo sapiens OX=9606 GN=CCDC22 PE=1 SV=1	CCDC22	0.984	1.137	0.982	1.063	1.071	0.787	0.97	0.974	0.982	1.144	1.022	1.12	1.036	0.991	1.162	1.219	1.203	0.984	1.114	0.031558
P55263	Adenosine kinase OS=Homo sapiens OX=9606 GN=ADK PE=1 SV=2	ADK	0.777	1.048	0.981	0.917	0.932	0.949	0.873	0.903	0.955	0.987	0.977	0.904	0.989	1.008	1.203	1.059	1.134	1.019	1.121	0.0156776
Q13492	Phosphatidylinositol-binding clathrin assembly protein OS=Homo sapiens OX=9606 GN=PICALM PE=1 SV=2	PICALM	0.907	0.901	1.032	0.91	0.943	0.803	1.076	1.04	0.948	0.879	0.945	1.201	0.91	1.085	1.091	1.148	1.141	1.094	1.124	0.033919
Q16401	26S proteasome non-ATPase regulatory subunit 5 OS=Homo sapiens OX=9606 GN=PSMD5 PE=1 SV=3	PSMD5	0.915	1.1	1.061	0.893	0.868	0.833	1	0.864	0.928	1.101	0.917	0.982	1.129	0.944	1.029	0.997	1.184	1.129	1.129	0.0126849
Q9Y2H1	Serine/threonine-protein kinase 38-like OS=Homo sapiens OX=9606 GN=STK38L PE=1 SV=3	STK38L					0.934	0.9		1.041	0.957					1.127	1.094		1.124	0.98	1.129	0.036658
Q92734	Protein TFG OS=Homo sapiens OX=9606 GN=TFG PE=1 SV=2	TFG	1.05	0.97	0.869	1.088	1.209	1.027	1.003	0.911	0.974	1.093	1.01	1.359	1.122	1.224	1.269	1.147	0.99	0.95	1.132	0.036781
Q16740	ATP-dependent Clp protease proteolytic subunit, mitochondrial OS=Homo sapiens OX=9606 GN=CLPP PE=1 SV=1	CLPP	0.949	1.082	0.96	0.944	1.065	1.165	0.865	0.916	1.016	0.949	0.99	1.109	1.311	1.162	1.056	1.376	1.07	0.998	1.134	0.038781
Q9UBB4	Ataxin-10 OS=Homo sapiens OX=9606 GN=ATXN10 PE=1 SV=1	ATXN10	0.731	1.208	0.942	1.05	1.007	0.981	0.863	0.99	0.971	1.161	0.883	1.086	1.281	0.914	0.968	1.151	1.159	1.093	1.134	0.049903
Q69YQ0	Cytospin-A OS=Homo sapiens OX=9606 GN=SPECC1L PE=1 SV=2	SPECC1L	0.914	1.059	1.055	1.052	1.159	1.007	1.01	0.851	0.983	1.099	0.993	1.242	1.195	1.164	1.082	1.078	0.975	1.338	1.135	0.0143189
Q92905	COP9 signalosome complex subunit 5 OS=Homo sapiens OX=9606 GN=COPS5 PE=1 SV=4	COPS5	1.002	1.18	1.006	1.01	1.025	1.007	0.985	0.868	0.925	1.282	0.947	1.028	1.115	0.981	1.114	1.227	1.231	1.157	1.141	0.0073827
P49721	Proteasome subunit beta type-2 OS=Homo sapiens OX=9606 GN=PSMB2 PE=1 SV=1	PSMB2	0.904	1.059	1.024	1.061	0.984	0.895	0.882	0.841	0.87	0.946	1.149	1.301	1	1.02	1.031	1.161	1.136	1.044	1.141	0.0130631
Q9Y2S7	Polymerase delta-interacting protein 2 OS=Homo sapiens OX=9606 GN=POLDIP2 PE=1 SV=1	POLDIP2	0.934	1.017	1.078	0.931	1.006	1.029	0.841	0.965	0.995	1.117	1.018	1.021	1.445	1.044	1.153	1.148	0.969	1.034	1.142	0.0180228
P11279	Lysosome-associated membrane glycoprotein 1 OS=Homo sapiens OX=9606 GN=LAMP1 PE=1 SV=3	LAMP1	0.924	0.922	1.062	1.118	1.096	0.912	0.828	0.792	0.949	0.939	1.086	1.172	1.2	1.208	1.068	0.96	0.988	1.199	1.142	0.029358
A6NHL2	Tubulin alpha chain-like 3 OS=Homo sapiens OX=9606 GN=TUBAL3 PE=1 SV=2	TUBAL3					0.965	0.849		0.846	1.014					1.012	1.062		1.021	1.1	1.142	0.034444
Q8NFQ8	Torsin-1A-interacting protein 2 OS=Homo sapiens OX=9606 GN=TOR1AIP2 PE=1 SV=1	TOR1AIP2					1.031	0.929		1.042	0.979					1.065	1.262		1.154	1.072	1.144	0.031518
P10632	Cytochrome P450 2C8 OS=Homo sapiens OX=9606 GN=CYP2C8 PE=1 SV=2	CYP2C8	0.734	0.918	0.802	0.905			0.927			0.951	0.824	0.96	0.995			1.023			1.146	0.036255
Q6P9B6	MTOR-associated protein MEAK7 OS=Homo sapiens OX=9606 GN=MEAK7 PE=1 SV=2	MEAK7					0.88	1.018		0.883	1.01					1.134	1.117		1.057	1.045	1.148	0.021136
P01116	GTPase KRas OS=Homo sapiens OX=9606 GN=KRAS PE=1 SV=1	KRAS	1.03	1.039	0.976	0.932	1.085	0.885	0.994	0.959	1	1.386	0.785	1.109	1.278	0.904	1.142	1.195	1.083	1.002	1.15	0.0294
Q53H12	Acylglycerol kinase, mitochondrial OS=Homo sapiens OX=9606 GN=AGK PE=1 SV=2	AGK	1.219	1.08	1.109	0.997	1.014	0.749	1.021	0.896	0.919	1.215	1.005	1.099	1.224	1.219	1.24	1.023	1.155	1.054	1.153	0.0177554
Q9BSE4	Homocysteine-responsive endoplasmic reticulum-resident ubiquitin-like domain member 2 protein OS=Homo sapiens OX=9606 GN=HERPUD2 PE=1 SV=2	HERPUD2					0.85	1.067		0.883	0.865					0.982	1.113		1.081	1.052	1.154	0.048517
P30520	Adenylosuccinate synthetase isozyme 2 OS=Homo sapiens OX=9606 GN=ADSS2 PE=1 SV=3	ADSS2	1.03	1.115	0.904	0.944	0.906	0.935	0.937	0.887	0.979	1.075	0.918	1.051	1.427	0.979	1.109	1.191	0.985	1.051	1.155	0.010883
Q66K14	TBC1 domain family member 9B OS=Homo sapiens OX=9606 GN=TBC1D9B PE=1 SV=3	TBC1D9B					0.867	0.968		0.887	0.862					0.962	1.1		1.081	0.995	1.155	0.0142566
P46060	Ran GTPase-activating protein 1 OS=Homo sapiens OX=9606 GN=RANGAP1 PE=1 SV=1	RANGAP1	0.88	1.104	1.065	1.051	0.943	0.814	1.076	0.866	0.916	0.961	0.939	1.132	1.211	1.133	1.28	1.094	1.2	0.939	1.155	0.016577
O00299	Chloride intracellular channel protein 1 OS=Homo sapiens OX=9606 GN=CLIC1 PE=1 SV=4	CLIC1	1.014	1.11	0.995	1.003	0.913	0.874	0.99	0.887	0.942	1.02	0.974	1.287	1.106	1.038	1.149	1.318	0.96	1.117	1.159	0.0059551
O94923	D-glucuronyl C5-epimerase OS=Homo sapiens OX=9606 GN=GLCE PE=1 SV=3	GLCE					0.841	0.999		0.944	0.954					1.056	1.15		1.045	1.085	1.16	0.0123989
P82663	28S ribosomal protein S25, mitochondrial OS=Homo sapiens OX=9606 GN=MRPS25 PE=1 SV=1	MRPS25	0.928	0.984	0.94	1.015	1.131	0.891	0.912	0.844	1.105	1.178	1.211	1.159	1.208	1.099	0.976	1.425	0.943	1.036	1.16	0.020263
O75381	Peroxisomal membrane protein PEX14 OS=Homo sapiens OX=9606 GN=PEX14 PE=1 SV=1	PEX14	0.978	0.838	0.862	0.985	1.229	1.047	0.829	0.869	1.002	1.187	1.075	1.086	1.1	1.068	1.118	1.339	0.944	1.078	1.162	0.015864
Q8NBQ7	Aquaporin-11 OS=Homo sapiens OX=9606 GN=AQP11 PE=1 SV=1	AQP11					0.88	0.885		0.935	0.926					1.11	1.031		1.049	1.029	1.164	0.00066223
Q9BZE1	39S ribosomal protein L37, mitochondrial OS=Homo sapiens OX=9606 GN=MRPL37 PE=1 SV=2	MRPL37	0.885	1.093	1.057	0.905	1.029	0.818	1.045	1.09	0.907	0.965	1.027	0.993	1.216	1.024	1.245	1.462	1.098	1.13	1.164	0.024803
O43402	ER membrane protein complex subunit 8 OS=Homo sapiens OX=9606 GN=EMC8 PE=1 SV=1	EMC8	0.859	1.202	0.888	0.991	0.975	0.797	0.963	0.868	0.976	0.984	1.082	1.146	1.287	1.111	1.213	1.12	1.032	0.935	1.166	0.0127633
Q15369	Elongin-C OS=Homo sapiens OX=9606 GN=ELOC PE=1 SV=1	ELOC	1.039	0.997	1.157	1.055	0.947	1.035	1.019	0.865	0.956	1.131	1.028	1.497	1.08	1.168	1.299	1.063	1.125	1.047	1.167	0.0080825
Q9NQ94	APOBEC1 complementation factor OS=Homo sapiens OX=9606 GN=A1CF PE=1 SV=1	A1CF	0.859	0.917	0.98	0.834			0.869			1.132	0.872	1.041	0.995			0.999			1.168	0.0072797
Q96RF0	Sorting nexin-18 OS=Homo sapiens OX=9606 GN=SNX18 PE=1 SV=2	SNX18	0.896	0.964	1.149	1.035	1.079	1.14	1.008	0.864	1.1	1.005	1.07	1.327	1.107	1.212	0.983	1.264	1.155	1.537	1.168	0.02606
P49247	Ribose-5-phosphate isomerase OS=Homo sapiens OX=9606 GN=RPIA PE=1 SV=3	RPIA	1.152	0.857	1.036	0.979	0.917	0.977	0.925	0.917	1.01	1.574	0.932	1.244	0.94	1.157	1.154	1.18	0.938	0.926	1.169	0.048796
Q9UH65	Switch-associated protein 70 OS=Homo sapiens OX=9606 GN=SWAP70 PE=1 SV=1	SWAP70					0.998	0.921		0.862	1.003					1.009	1.08		1.153	1.184	1.17	0.021543
Q86Y79	Probable peptidyl-tRNA hydrolase OS=Homo sapiens OX=9606 GN=PTRH1 PE=1 SV=1	PTRH1	0.853	1.042	0.963	1.108	0.956	1.094	0.694	1.157	0.88	1.243	1.071	1.075	1.353	1.062	1.182	1.197	1.038	0.946	1.17	0.031796
O00267	Transcription elongation factor SPT5 OS=Homo sapiens OX=9606 GN=SUPT5H PE=1 SV=1	SUPT5H					0.896	0.86		0.772	0.939					0.985	1.03		1.098	0.947	1.171	0.023119
P05362	Intercellular adhesion molecule 1 OS=Homo sapiens OX=9606 GN=ICAM1 PE=1 SV=2	ICAM1	1.044	0.812	1.184	0.862	0.879	1.099	1.015	0.968	0.995	1.317	0.902	1.497	0.989	1.103	0.937	1.049	1.023	1.302	1.171	0.045898
P54577	Tyrosine--tRNA ligase, cytoplasmic OS=Homo sapiens OX=9606 GN=YARS PE=1 SV=4	YARS	0.759	1.121	0.92	0.869	0.924	0.816	1.021	0.862	0.945	0.777	0.935	1.07	1.162	0.905	1.094	1.266	1.205	1.102	1.172	0.037323
Q9P107	GEM-interacting protein OS=Homo sapiens OX=9606 GN=GMIP PE=1 SV=2	GMIP					0.898	0.99		0.836	1.021					1.058	1.013		1.137	1.187	1.174	0.031883
O75923	Dysferlin OS=Homo sapiens OX=9606 GN=DYSF PE=1 SV=1	DYSF					0.849	0.896		0.697	0.792					0.898	0.913		0.965	1.021	1.174	0.037701
Q14139	Ubiquitin conjugation factor E4 A OS=Homo sapiens OX=9606 GN=UBE4A PE=1 SV=2	UBE4A					0.989	1.018		0.956	0.872					1.075	1.082		1.116	1.238	1.176	0.0133849
P26640	Valine--tRNA ligase OS=Homo sapiens OX=9606 GN=VARS PE=1 SV=4	VARS	0.878	1.106	1.007	0.918	0.849	0.876	1.049	0.914	0.901	0.98	0.946	0.978	1.47	0.973	1.278	1.065	1.048	1.092	1.176	0.0178609
Q8IYD1	Eukaryotic peptide chain release factor GTP-binding subunit ERF3B OS=Homo sapiens OX=9606 GN=GSPT2 PE=1 SV=2	GSPT2	1.012	1.07	0.715	1.167	0.864	0.967	0.939	1.16	0.978	1.161	1.031	1.284	1.299	1.022	1.285	1.122	1.071	1.033	1.176	0.0182192
P04179	Superoxide dismutase [Mn], mitochondrial OS=Homo sapiens OX=9606 GN=SOD2 PE=1 SV=3	SOD2	0.779	0.797	0.824	0.875	0.963	1.062	0.698	0.942	1.072	1.021	0.926	1.083	0.914	1.356	0.995	0.8	1.047	1.16	1.176	0.044399
Q9Y3B2	Exosome complex component CSL4 OS=Homo sapiens OX=9606 GN=EXOSC1 PE=1 SV=1	EXOSC1	0.993	0.906	1.018	1.138	1.061	0.926	0.92	0.803	1.027	0.989	1.353	1.435	1.045	1.194	1.283	1.273	0.943	1.051	1.179	0.019439
Q6T4R5	Nance-Horan syndrome protein OS=Homo sapiens OX=9606 GN=NHS PE=1 SV=2	NHS	1.061	0.881	0.995	0.922			0.99			1.058	0.88	1.169	1.325			1.035			1.182	0.031764
O00422	Histone deacetylase complex subunit SAP18 OS=Homo sapiens OX=9606 GN=SAP18 PE=1 SV=1	SAP18	0.926	0.864	1.02	1.111	1.093	0.905	0.852	0.982	1.162	1.228	1.201	1.388	1.244	1.255	1.227	1.247	0.912	0.862	1.182	0.034661
Q15738	Sterol-4-alpha-carboxylate 3-dehydrogenase, decarboxylating OS=Homo sapiens OX=9606 GN=NSDHL PE=1 SV=2	NSDHL	1.026	1.19	0.937	0.955	0.935	0.821	0.994	0.738	0.889	0.884	0.758	0.965	1.48	1.182	1.121	1.173	0.895	1.223	1.183	0.04812
Q99704	Docking protein 1 OS=Homo sapiens OX=9606 GN=DOK1 PE=1 SV=1	DOK1	1.082	0.986	1.101	1.06	1.035	0.81	0.791	0.961	1.006	1.307	1.062	1.225	1.061	1.223	1.105	1.41	0.94	1.027	1.184	0.0161619
Q9BQC3	2-(3-amino-3-carboxypropyl)histidine synthase subunit 2 OS=Homo sapiens OX=9606 GN=DPH2 PE=1 SV=1	DPH2	1.102	1.005	0.989	1.113	0.938	0.909	0.817	0.891	1.079	1.16	1.014	1.211	1.215	1.314	1.117	1.174	1.015	1.119	1.186	0.00162378
P13807	Glycogen [starch] synthase, muscle OS=Homo sapiens OX=9606 GN=GYS1 PE=1 SV=2	GYS1					0.845	0.812		0.888	0.853					0.855	1.139		1.061	0.979	1.187	0.04102
Q13094	Lymphocyte cytosolic protein 2 OS=Homo sapiens OX=9606 GN=LCP2 PE=1 SV=1	LCP2	0.92	0.859	0.89	1.049			0.96			1.145	1.186	0.929	1.114			1.259			1.188	0.042239
Q8IVD9	NudC domain-containing protein 3 OS=Homo sapiens OX=9606 GN=NUDCD3 PE=1 SV=3	NUDCD3	0.926	0.891	0.984	1.169	0.991	1.022	0.93	0.933	0.937	1.315	1.034	1.212	1.079	1.197	1.052	1.379	0.99	1.059	1.189	0.0031042
Q5W111	SPRY domain-containing protein 7 OS=Homo sapiens OX=9606 GN=SPRYD7 PE=1 SV=2	SPRYD7					0.833	0.843		0.992	0.925					1.037	1.085		1.16	0.993	1.19	0.0164233
Q9GZY8	Mitochondrial fission factor OS=Homo sapiens OX=9606 GN=MFF PE=1 SV=1	MFF	0.976	0.932	0.743	0.979	0.902	1.16	0.948	0.886	0.932	1.108	0.989	1.05	1.521	0.963	1.208	0.895	1.019	1.184	1.19	0.026302
Q86X55	Histone-arginine methyltransferase CARM1 OS=Homo sapiens OX=9606 GN=CARM1 PE=1 SV=3	CARM1	0.868	1.067	1.023	0.95	0.886	0.764	1.239	0.901	0.862	0.851	0.897	0.983	1.306	1.082	1.349	1.223	1.25	1.007	1.19	0.034204
Q9BQ95	Evolutionarily conserved signaling intermediate in Toll pathway, mitochondrial OS=Homo sapiens OX=9606 GN=ECSIT PE=1 SV=1	ECSIT	0.952	1.082	0.958	0.837	0.982	1.049	0.922	1.108	0.815	1.34	1.018	1.306	1.073	0.924	1.221	1.287	0.978	1.085	1.191	0.0120568
P42167	Lamina-associated polypeptide 2, isoforms beta/gamma OS=Homo sapiens OX=9606 GN=TMPO PE=1 SV=2	TMPO	0.844	1.075	0.792	0.994	0.907	0.952	1.015	1.048	0.937	1.019	1.184	1.316	1.203	0.948	1.39	1.136	1.164	0.894	1.191	0.0161034
Q6ZRV2	Protein FAM83H OS=Homo sapiens OX=9606 GN=FAM83H PE=1 SV=3	FAM83H	0.778	0.951	0.954	0.977	1.049	0.981	1.003	0.901	0.961	1.011	0.925	1.237	1.238	0.969	1.055	1.503	0.919	1.134	1.192	0.0154245
Q8NF64	Zinc finger MIZ domain-containing protein 2 OS=Homo sapiens OX=9606 GN=ZMIZ2 PE=1 SV=2	ZMIZ2					0.879	0.855		1.033	0.981					1.163	1.168		1.105	1.032	1.192	0.015763
Q9NR50	Translation initiation factor eIF-2B subunit gamma OS=Homo sapiens OX=9606 GN=EIF2B3 PE=1 SV=1	EIF2B3					0.993	0.845		0.938	0.956					1.028	1.119		1.294	1.009	1.192	0.040465
P31483	Nucleolysin TIA-1 isoform p40 OS=Homo sapiens OX=9606 GN=TIA1 PE=1 SV=3	TIA1	1.073	0.849	0.915	1.012	1.048	1.276	0.843	0.865	1.171	1.39	1.076	1.588	1.108	1.402	1.101	0.978	1.006	1.028	1.193	0.049404
Q12797	Aspartyl/asparaginyl beta-hydroxylase OS=Homo sapiens OX=9606 GN=ASPH PE=1 SV=3	ASPH	0.74	1.335	0.756	0.94	0.871	0.781	1.208	0.828	0.784	0.892	0.927	0.994	1.297	1.005	1.187	1.035	1.16	1.188	1.195	0.039677
P69849	Nodal modulator 3 OS=Homo sapiens OX=9606 GN=NOMO3 PE=3 SV=2	NOMO3					0.943	0.878		0.928	0.961					1.041	1.102		1.198	1.1	1.197	0.0021442
Q9H6T3	RNA polymerase II-associated protein 3 OS=Homo sapiens OX=9606 GN=RPAP3 PE=1 SV=2	RPAP3	0.767	1.103	0.976	1.022	0.963	0.886	0.896	0.912	0.929	0.866	1.13	1.086	1.236	1.153	1.394	1.131	1.077	1.062	1.198	0.0078048
Q9NZD8	Maspardin OS=Homo sapiens OX=9606 GN=SPG21 PE=1 SV=1	SPG21					0.886	0.987		0.91	0.863					1.055	1.264		1.049	1.005	1.199	0.0223
Q92572	AP-3 complex subunit sigma-1 OS=Homo sapiens OX=9606 GN=AP3S1 PE=1 SV=1	AP3S1	1.009	1.111	0.824	0.931	1.088	1.022	1.064	0.821	0.943	1.029	0.919	0.942	1.515	1.364	1.406	1.178	0.882	1.077	1.199	0.042617
O95786	Probable ATP-dependent RNA helicase DDX58 OS=Homo sapiens OX=9606 GN=DDX58 PE=1 SV=2	DDX58					0.873	0.841		0.996	0.876					0.988	0.97		1.072	1.269	1.199	0.047656
P35998	26S proteasome regulatory subunit 7 OS=Homo sapiens OX=9606 GN=PSMC2 PE=1 SV=3	PSMC2	0.764	1.346	0.819	0.968	0.967	0.876	0.874	0.781	0.843	0.847	0.974	0.926	1.296	1.121	1.151	1.284	1.161	0.999	1.2	0.032402
P26599	Polypyrimidine tract-binding protein 1 OS=Homo sapiens OX=9606 GN=PTBP1 PE=1 SV=1	PTBP1	0.731	1.008	0.993	0.971	1.01	0.974	0.771	0.952	0.989	0.98	1.024	1.094	1.499	1.111	1.081	1.197	1.003	1.009	1.202	0.0112176
P00491	Purine nucleoside phosphorylase OS=Homo sapiens OX=9606 GN=PNP PE=1 SV=2	PNP	0.776	1.016	0.834	1.001	1.006	0.97	1.003	1.055	0.93	0.892	0.97	0.899	1.345	1.098	1.088	1.562	1.075	1.218	1.202	0.032062
Q5EBL8	PDZ domain-containing protein 11 OS=Homo sapiens OX=9606 GN=PDZD11 PE=1 SV=2	PDZD11	1.074	0.891	1.061	0.982	0.988	0.983	0.844	0.898	0.984	1.49	1.007	1.201	1.136	1.143	1.244	1.086	1.02	0.985	1.203	0.0032808
Q9H0C8	Integrin-linked kinase-associated serine/threonine phosphatase 2C OS=Homo sapiens OX=9606 GN=ILKAP PE=1 SV=1	ILKAP	1.021	1.013	1.013	1.135	1.037	0.762	0.929	0.929	1.073	0.983	1.11	1.327	1.166	1.294	1.379	1.442	0.993	0.945	1.203	0.021338
Q07889	Son of sevenless homolog 1 OS=Homo sapiens OX=9606 GN=SOS1 PE=1 SV=1	SOS1					0.795	0.893		0.993	0.968					1.119	1.191		1.069	1.009	1.203	0.022598
Q96AG4	Leucine-rich repeat-containing protein 59 OS=Homo sapiens OX=9606 GN=LRRC59 PE=1 SV=1	LRRC59	0.741	1.132	1.067	0.82	0.868	0.789	1.102	1.024	0.945	0.9	0.833	1.112	1.406	1.02	1.355	1.189	0.971	1.14	1.205	0.026081
O75494	Serine/arginine-rich splicing factor 10 OS=Homo sapiens OX=9606 GN=SRSF10 PE=1 SV=1	SRSF10	0.915	0.86	0.694	1.401	1.21	0.871	0.838	0.833	1.181	1.351	1.337	1.184	1.1	1.307	1.299	1.302	1.007	0.889	1.206	0.049538
Q9NTZ6	RNA-binding protein 12 OS=Homo sapiens OX=9606 GN=RBM12 PE=1 SV=1	RBM12	1.042	0.88	1.103	1.027	1.024	0.825	0.821	1.025	1.145	1.155	1.002	1.619	1.175	1.29	1.205	1.205	1.07	0.823	1.207	0.032502
Q14573	Inositol 1,4,5-trisphosphate receptor type 3 OS=Homo sapiens OX=9606 GN=ITPR3 PE=1 SV=2	ITPR3	0.878	1.16	0.858	0.838	0.983	0.73	1.336	0.848	0.863	1.071	1.15	1.035	1.356	0.96	1.244	1.09	1.165	1.205	1.209	0.0181186
Q9BTM9	Ubiquitin-related modifier 1 OS=Homo sapiens OX=9606 GN=URM1 PE=1 SV=1	URM1					0.85	0.904		0.838	0.783					1.047	1.018		0.881	1.133	1.209	0.021142
O00743	Serine/threonine-protein phosphatase 6 catalytic subunit OS=Homo sapiens OX=9606 GN=PPP6C PE=1 SV=1	PPP6C					0.934	0.836		0.882	1.014					0.994	1.147		1.048	1.246	1.21	0.026521
P17812	CTP synthase 1 OS=Homo sapiens OX=9606 GN=CTPS1 PE=1 SV=2	CTPS1	0.626	0.95	0.658	0.74	0.978	1.047	0.811	0.9	0.941	0.828	3.185	0.894	1.265	1.046	1.152	0.904	1.091	1.047	1.21	0.027681
O75569	Interferon-inducible double-stranded RNA-dependent protein kinase activator A OS=Homo sapiens OX=9606 GN=PRKRA PE=1 SV=1	PRKRA	0.95	1.006	0.949	1.032	0.947	0.895	0.965	0.844	1.04	1.153	1.127	1.196	1.066	1.248	1.205	1.328	1.038	1.057	1.211	0.000140136
P09668	Pro-cathepsin H OS=Homo sapiens OX=9606 GN=CTSH PE=1 SV=4	CTSH	1.051	0.816	1.197	0.992	0.983	1.068	0.774	0.916	1.1	1.363	1.048	1.399	1.371	1.13	1.139	0.928	1.124	1.124	1.211	0.0133585
P61964	WD repeat-containing protein 5 OS=Homo sapiens OX=9606 GN=WDR5 PE=1 SV=1	WDR5					0.942	0.961		0.887	0.87					1.085	1.25		1.159	0.942	1.212	0.027024
Q05086	Ubiquitin-protein ligase E3A OS=Homo sapiens OX=9606 GN=UBE3A PE=1 SV=4	UBE3A					0.878	0.837		0.926	0.936					0.918	1.132		1.058	1.228	1.212	0.03068
Q8N5M9	Protein jagunal homolog 1 OS=Homo sapiens OX=9606 GN=JAGN1 PE=1 SV=1	JAGN1					0.88	0.969		0.742	0.925					1.187	0.953		1.099	1.022	1.212	0.041523
Q86WN1	F-BAR and double SH3 domains protein 1 OS=Homo sapiens OX=9606 GN=FCHSD1 PE=1 SV=1	FCHSD1					1	0.874		0.849	0.979					1.029	1.16		1.081	1.226	1.214	0.0132778
P16435	NADPH--cytochrome P450 reductase OS=Homo sapiens OX=9606 GN=POR PE=1 SV=2	POR	0.756	1.077	0.796	0.916	0.855	0.684	0.986	0.697	0.821	0.922	0.905	0.885	1.041	0.963	0.966	1.161	1.223	1.031	1.215	0.00828
O00231	26S proteasome non-ATPase regulatory subunit 11 OS=Homo sapiens OX=9606 GN=PSMD11 PE=1 SV=3	PSMD11	0.72	1.254	0.878	1.022	0.81	0.873	0.918	0.812	0.794	0.925	1.046	1.081	1.144	0.948	0.898	1.228	1.048	1.457	1.215	0.026158
Q9Y3B7	39S ribosomal protein L11, mitochondrial OS=Homo sapiens OX=9606 GN=MRPL11 PE=1 SV=1	MRPL11	0.834	1.056	0.882	0.997	1.208	0.907	0.826	0.847	1.072	1.396	1.204	1.06	1.157	1.21	1.069	1.293	1.021	1.124	1.216	0.0043234
P42166	Lamina-associated polypeptide 2, isoform alpha OS=Homo sapiens OX=9606 GN=TMPO PE=1 SV=2	TMPO	1.008	1.004	0.943	0.931	0.996	0.914	0.785	0.908	0.938	1.228	0.966	1.227	1.5	1.166	1.229	0.965	0.897	0.896	1.216	0.026838
Q15382	GTP-binding protein Rheb OS=Homo sapiens OX=9606 GN=RHEB PE=1 SV=1	RHEB	0.839	1.079	1.088	0.849	0.643	0.767	1.221	0.785	0.778	0.929	1.054	0.926	1.482	0.958	1.234	1.013	1.048	1.12	1.217	0.040842
Q92917	G-patch domain and KOW motifs-containing protein OS=Homo sapiens OX=9606 GN=GPKOW PE=1 SV=2	GPKOW	1.074	0.837	0.886	1.124	0.924	1.141	0.842	0.947	1.117	1.317	1.081	1.555	1.134	1.251	1.148	1.225	0.989	1.007	1.218	0.0103991
P49959	Double-strand break repair protein MRE11 OS=Homo sapiens OX=9606 GN=MRE11 PE=1 SV=3	MRE11	0.766	1.256	0.978	0.835	0.864	0.83	0.902	0.864	0.823	1.077	1.174	0.839	1.418	1.089	1.313	0.997	1.136	0.917	1.218	0.024202
P62195	26S proteasome regulatory subunit 8 OS=Homo sapiens OX=9606 GN=PSMC5 PE=1 SV=1	PSMC5	0.786	1.152	0.898	0.981	0.949	0.82	0.899	0.721	0.947	0.826	0.931	0.888	1.23	1.027	0.995	1.52	1.198	1.141	1.218	0.034382
Q9BWM7	Sideroflexin-3 OS=Homo sapiens OX=9606 GN=SFXN3 PE=1 SV=3	SFXN3	1.132	0.789	0.98	0.962	0.881	0.972	0.842	1.093	0.943	1.356	0.996	1.378	1.025	0.984	0.953	1.374	1.066	1.175	1.219	0.010497
Q9Y276	Mitochondrial chaperone BCS1 OS=Homo sapiens OX=9606 GN=BCS1L PE=1 SV=1	BCS1L					0.965	0.92		0.817	0.833					1.092	1.158		1.036	1.032	1.221	0.0057777
P08579	U2 small nuclear ribonucleoprotein B'' OS=Homo sapiens OX=9606 GN=SNRPB2 PE=1 SV=1	SNRPB2	0.813	0.82	1.048	0.865	0.898	1.045	0.841	0.673	0.965	0.984	0.945	1.106	1.112	1.027	1.137	1.302	0.845	1.138	1.221	0.0072181
Q96D46	60S ribosomal export protein NMD3 OS=Homo sapiens OX=9606 GN=NMD3 PE=1 SV=1	NMD3					0.862	0.926		0.761	0.801					0.93	1.165		0.947	1.048	1.221	0.025881
P20936	Ras GTPase-activating protein 1 OS=Homo sapiens OX=9606 GN=RASA1 PE=1 SV=1	RASA1					0.992	0.959		0.82	0.882					0.987	1.284		1.109	1.08	1.221	0.029141
Q13136	Liprin-alpha-1 OS=Homo sapiens OX=9606 GN=PPFIA1 PE=1 SV=1	PPFIA1					0.977	0.852		1.005	1.027					1.168	1.284		1.128	1.137	1.222	0.0078588
Q8NCC3	Group XV phospholipase A2 OS=Homo sapiens OX=9606 GN=PLA2G15 PE=1 SV=2	PLA2G15					0.904	0.852		0.974	1.022					1.245	1.026		1.207	1.107	1.222	0.0150617
P00558	Phosphoglycerate kinase 1 OS=Homo sapiens OX=9606 GN=PGK1 PE=1 SV=3	PGK1	1.136	0.788	1.082	1.006	0.847	0.954	0.802	0.893	0.977	1.474	1.043	1.229	0.997	1.257	0.985	1.405	0.834	1.037	1.222	0.029656
O43809	Cleavage and polyadenylation specificity factor subunit 5 OS=Homo sapiens OX=9606 GN=NUDT21 PE=1 SV=1	NUDT21	0.879	1.119	0.844	1.098	1.074	0.664	0.839	0.766	1.131	1.18	1.152	0.959	1.318	1.136	1.09	1.187	1.248	1.04	1.224	0.0129957
P20340	Ras-related protein Rab-6A OS=Homo sapiens OX=9606 GN=RAB6A PE=1 SV=3	RAB6A					0.723	0.786		0.835	0.786					0.819	0.883		0.979	1.151	1.224	0.049017
Q9NW82	WD repeat-containing protein 70 OS=Homo sapiens OX=9606 GN=WDR70 PE=1 SV=1	WDR70					0.893	0.849		0.93	0.948					1.12	1.034		1.276	1.009	1.226	0.0137394
P50053	Ketohexokinase OS=Homo sapiens OX=9606 GN=KHK PE=1 SV=2	KHK	0.625	0.753	0.569	0.598			0.605			0.765	0.586	0.742	0.787			0.799			1.227	0.00762
Q9Y5Q9	General transcription factor 3C polypeptide 3 OS=Homo sapiens OX=9606 GN=GTF3C3 PE=1 SV=1	GTF3C3					0.981	0.804		0.921	0.923					1.116	1.177		1.158	1.003	1.227	0.0099029
P30519	Heme oxygenase 2 OS=Homo sapiens OX=9606 GN=HMOX2 PE=1 SV=2	HMOX2	0.871	1.169	1.055	0.933	0.959	0.782	0.782	0.824	0.986	0.907	0.924	1.512	0.871	1.089	1.251	1.264	1.191	1.04	1.228	0.021963
O14727	Apoptotic protease-activating factor 1 OS=Homo sapiens OX=9606 GN=APAF1 PE=1 SV=2	APAF1					0.913	0.847		0.941	0.792					1.01	1.007		1.221	1.058	1.23	0.013496
Q7Z6M1	Rab9 effector protein with kelch motifs OS=Homo sapiens OX=9606 GN=RABEPK PE=1 SV=1	RABEPK	0.78	0.937	1.062	0.979	1.18	0.83	0.884	0.894	1.146	1.439	1.139	1.353	1.047	1.058	1.046	1.272	1.012	1.285	1.231	0.0080834
O95831	Apoptosis-inducing factor 1, mitochondrial OS=Homo sapiens OX=9606 GN=AIFM1 PE=1 SV=1	AIFM1	0.636	0.871	0.803	0.904	1.053	0.879	0.841	0.982	0.977	0.896	0.988	0.905	1.331	1.289	1.12	1.142	1.05	0.965	1.231	0.011578
Q9UKV8	Protein argonaute-2 OS=Homo sapiens OX=9606 GN=AGO2 PE=1 SV=3	AGO2					0.893	0.857		1.026	0.768					1.029	1.19		1.158	0.986	1.231	0.031222
Q01433	AMP deaminase 2 OS=Homo sapiens OX=9606 GN=AMPD2 PE=1 SV=2	AMPD2					1.043	0.942		0.853	0.876					1.066	1.073		1.303	1.139	1.233	0.0177601
P35580	Myosin-10 OS=Homo sapiens OX=9606 GN=MYH10 PE=1 SV=3	MYH10	0.879	0.97	0.949	0.958	0.836	0.891	0.962	0.814	0.801	0.871	0.912	1	1.195	1.412	0.908	1.072	0.983	1.396	1.233	0.020177
Q53EP0	Fibronectin type III domain-containing protein 3B OS=Homo sapiens OX=9606 GN=FNDC3B PE=1 SV=2	FNDC3B	1.032	0.752	0.947	1.03	0.955	1	0.695	0.965	1.128	1.078	1.543	1.366	1.414	1.199	1.115	1.047	0.943	1.163	1.234	0.0094043
Q9H488	GDP-fucose protein O-fucosyltransferase 1 OS=Homo sapiens OX=9606 GN=POFUT1 PE=1 SV=1	POFUT1	0.688	0.874	0.876	0.982	0.924	0.92	0.819	1.096	0.967	0.873	1.013	0.915	1.751	1.072	1.038	1.218	1.108	0.97	1.235	0.037541
Q96PK6	RNA-binding protein 14 OS=Homo sapiens OX=9606 GN=RBM14 PE=1 SV=2	RBM14	1.072	0.959	0.786	1.02	1.162	0.877	0.788	0.776	1.113	1.432	1.17	1.111	1.241	1.309	1.251	1.253	0.951	0.852	1.236	0.0197236
Q6UXB4	C-type lectin domain family 4 member G OS=Homo sapiens OX=9606 GN=CLEC4G PE=1 SV=1	CLEC4G	0.776	0.991	0.826	0.806			0.916			0.958	0.726	1.321	0.943			1.044			1.236	0.045999
P52630	Signal transducer and activator of transcription 2 OS=Homo sapiens OX=9606 GN=STAT2 PE=1 SV=1	STAT2	0.842	0.943	1.003	0.907	0.834	0.925	1.052	1.016	0.843	1.004	0.969	0.956	1.668	1.064	1.054	0.929	1.281	1.239	1.237	0.026203
Q8WWM9	Cytoglobin OS=Homo sapiens OX=9606 GN=CYGB PE=1 SV=1	CYGB					1.044	0.956		0.813	0.986					1.185	1.394		1.022	1.099	1.237	0.048977
P11441	Ubiquitin-like protein 4A OS=Homo sapiens OX=9606 GN=UBL4A PE=1 SV=1	UBL4A	0.784	0.903	0.964	0.9	1.021	0.916	0.957	0.993	1.059	1.026	0.902	1.171	0.958	1.325	1.223	1.721	0.908	1.028	1.239	0.03352
P05067	Amyloid-beta precursor protein OS=Homo sapiens OX=9606 GN=APP PE=1 SV=3	APP	0.677	1.135	0.98	1.085	0.843	0.556	1.144	0.845	0.894	0.834	1.038	1.167	1.269	1.334	1.347	0.917	1.074	1.045	1.239	0.046059
Q9Y5A7	NEDD8 ultimate buster 1 OS=Homo sapiens OX=9606 GN=NUB1 PE=1 SV=2	NUB1	0.715	1.203	0.98	0.944	0.953	0.874	0.963	0.896	0.906	0.812	0.942	1.431	1.406	1.022	1.164	1.225	1.089	1.152	1.241	0.0156163
P07205	Phosphoglycerate kinase 2 OS=Homo sapiens OX=9606 GN=PGK2 PE=1 SV=3	PGK2	1.098	0.821	1.017	0.998	0.821	1.054	0.745	0.848	0.881	1.349	1.006	1.243	0.968	1.284	0.907	1.545	0.825	1.016	1.241	0.034043
Q8TAT6	Nuclear protein localization protein 4 homolog OS=Homo sapiens OX=9606 GN=NPLOC4 PE=1 SV=3	NPLOC4	0.854	1.106	0.967	0.908	0.99	0.729	1.033	0.957	0.946	0.718	1.023	1.285	1.407	1.166	1.103	1.401	1.312	0.97	1.241	0.034878
P62760	Visinin-like protein 1 OS=Homo sapiens OX=9606 GN=VSNL1 PE=1 SV=2	VSNL1					0.742	0.988		0.83	0.861					1.07	1.236		0.963	0.976	1.241	0.039517
O75439	Mitochondrial-processing peptidase subunit beta OS=Homo sapiens OX=9606 GN=PMPCB PE=1 SV=2	PMPCB	0.845	1.043	0.932	0.993	0.952	0.771	1.041	0.817	0.919	0.933	0.984	1.071	1.478	1.236	1.376	1.128	1.061	0.896	1.242	0.0090573
O00154	Cytosolic acyl coenzyme A thioester hydrolase OS=Homo sapiens OX=9606 GN=ACOT7 PE=1 SV=3	ACOT7	0.788	1.036	0.875	1.024	0.995	0.784	0.923	0.831	0.984	0.795	1.045	0.976	1.709	1.035	1.293	1.178	1.026	1.088	1.242	0.031617
P25786	Proteasome subunit alpha type-1 OS=Homo sapiens OX=9606 GN=PSMA1 PE=1 SV=1	PSMA1	0.843	1.076	0.831	1.05	1.054	0.829	0.776	0.842	1.031	0.99	1.205	1.041	0.887	1.1	1.256	1.818	0.973	1.13	1.242	0.035997
P43007	Neutral amino acid transporter A OS=Homo sapiens OX=9606 GN=SLC1A4 PE=1 SV=1	SLC1A4					0.92	0.868		0.908	0.836					1.097	1.279		0.999	1.016	1.243	0.0123555
P04406	Glyceraldehyde-3-phosphate dehydrogenase OS=Homo sapiens OX=9606 GN=GAPDH PE=1 SV=3	GAPDH	0.847	0.825	1.017	1.017	0.898	0.99	0.802	0.952	0.984	1.31	1.097	1.072	0.952	1.173	1.131	1.673	0.859	1.033	1.243	0.03032
Q5T5P2	Sickle tail protein homolog OS=Homo sapiens OX=9606 GN=KIAA1217 PE=1 SV=2	KIAA1217	1.025	0.991	0.804	0.961	1.221	0.859	0.899	0.942	0.938	1.129	0.873	1.154	1.06	1.17	1.418	1.676	0.971	0.98	1.245	0.0135165
P12268	Inosine-5'-monophosphate dehydrogenase 2 OS=Homo sapiens OX=9606 GN=IMPDH2 PE=1 SV=2	IMPDH2	0.969	0.88	0.91	1.073	0.883	1.015	0.79	0.884	1.019	1.083	1.061	1.36	1.532	1.047	1.426	1.042	0.958	0.89	1.247	0.0137776
O94915	Protein furry homolog-like OS=Homo sapiens OX=9606 GN=FRYL PE=1 SV=2	FRYL	0.781	1.031	0.916	0.869	0.925	0.875	1.002	0.894	0.854	1.096	1.006	1.176	1.383	0.781	1.175	0.913	1.436	1.067	1.247	0.024677
P17813	Endoglin OS=Homo sapiens OX=9606 GN=ENG PE=1 SV=2	ENG	1.064	0.877	1.046	0.88	0.797	0.792	1.045	0.807	0.812	0.895	0.802	1.156	0.982	1.175	0.965	1.119	1.244	1.474	1.248	0.0068585
Q12931	Heat shock protein 75 kDa, mitochondrial OS=Homo sapiens OX=9606 GN=TRAP1 PE=1 SV=3	TRAP1	0.715	1.086	0.982	0.927	0.749	0.823	1.078	0.917	0.777	0.87	0.883	1.104	1.35	1.025	1.457	1.179	1.074	0.881	1.249	0.0178202
P62318	Small nuclear ribonucleoprotein Sm D3 OS=Homo sapiens OX=9606 GN=SNRPD3 PE=1 SV=1	SNRPD3	0.838	1.199	1.365	0.754	0.896	0.677	0.653	0.781	0.882	1.05	0.718	1.112	1.243	0.95	1.092	1.065	1.161	1.256	1.249	0.0190161
Q13637	Ras-related protein Rab-32 OS=Homo sapiens OX=9606 GN=RAB32 PE=1 SV=3	RAB32					0.864	1.003		0.828	0.738					1.093	1.005		1.027	1.167	1.25	0.0192821
P49662	Caspase-4 OS=Homo sapiens OX=9606 GN=CASP4 PE=1 SV=1	CASP4					0.735	0.853		0.799	0.946					0.898	1.03		1.211	1.032	1.251	0.033342
Q12955	Ankyrin-3 OS=Homo sapiens OX=9606 GN=ANK3 PE=1 SV=3	ANK3	1.051	0.985	0.96	0.914			1.057			1.425	1.032	1.438	1.006			1.101			1.251	0.041639
Q08AF3	Schlafen family member 5 OS=Homo sapiens OX=9606 GN=SLFN5 PE=1 SV=1	SLFN5					0.946	0.874		1.039	0.869					1.087	1.104		1.32	1.156	1.252	0.0102225
P41250	Glycine--tRNA ligase OS=Homo sapiens OX=9606 GN=GARS1 PE=1 SV=3	GARS1	0.719	1.221	0.875	0.922	0.828	0.764	1.038	0.842	0.842	0.702	0.963	0.935	1.575	1.063	1.312	1.198	1.119	1.06	1.253	0.045096
P61758	Prefoldin subunit 3 OS=Homo sapiens OX=9606 GN=VBP1 PE=1 SV=4	VBP1	1.045	1.054	0.875	1.133	0.947	0.734	0.699	0.809	1.022	1.179	1.125	1.11	1.326	1.178	1.65	0.916	1	0.91	1.254	0.026699
O60879	Protein diaphanous homolog 2 OS=Homo sapiens OX=9606 GN=DIAPH2 PE=1 SV=1	DIAPH2					0.967	0.799		0.885	0.924					1.108	1.194		1.116	1.069	1.255	0.0027554
Q99700	Ataxin-2 OS=Homo sapiens OX=9606 GN=ATXN2 PE=1 SV=2	ATXN2	1.041	1.056	1.266	0.849	1.002	0.985	0.688	0.911	1.092	0.997	0.922	1.701	1.187	1.225	1.405	1.297	1.016	1.091	1.255	0.0180236
P27695	DNA-(apurinic or apyrimidinic site) lyase OS=Homo sapiens OX=9606 GN=APEX1 PE=1 SV=2	APEX1	0.737	1.223	0.869	0.847	0.822	0.895	0.99	1.097	0.936	0.835	0.929	1.211	1.39	1.001	1.03	1.488	1.367	1.069	1.255	0.020516
Q9UHD1	Cysteine and histidine-rich domain-containing protein 1 OS=Homo sapiens OX=9606 GN=CHORDC1 PE=1 SV=2	CHORDC1	0.902	1.025	1.038	1.095	0.797	0.58	0.931	0.89	0.947	1.083	0.958	1.131	1.12	1.083	1.618	1.179	1.035	0.911	1.256	0.0179021
P60842	Eukaryotic initiation factor 4A-I OS=Homo sapiens OX=9606 GN=EIF4A1 PE=1 SV=1	EIF4A1	0.686	1.34	0.959	0.829	0.772	0.738	1.084	0.784	0.839	0.807	0.878	0.897	1.458	0.97	1.313	1.207	1.225	1.092	1.256	0.03568
Q8NF37	Lysophosphatidylcholine acyltransferase 1 OS=Homo sapiens OX=9606 GN=LPCAT1 PE=1 SV=2	LPCAT1	0.724	1.199	1.065	0.848	0.851	0.877	0.969	0.882	0.855	0.892	1.13	0.994	1.571	0.913	1.592	1.147	1.173	0.959	1.257	0.035198
P49915	GMP synthase [glutamine-hydrolyzing] OS=Homo sapiens OX=9606 GN=GMPS PE=1 SV=1	GMPS	0.946	0.925	0.951	1.061	0.899	0.834	0.87	0.884	0.955	1.086	0.979	1.24	1.278	1.234	1.397	1.209	1.006	0.859	1.258	0.0047448
Q9BT78	COP9 signalosome complex subunit 4 OS=Homo sapiens OX=9606 GN=COPS4 PE=1 SV=1	COPS4					0.952	0.79		0.964	0.885					1.034	1.11		1.232	1.142	1.258	0.0074649
O15084	Serine/threonine-protein phosphatase 6 regulatory ankyrin repeat subunit A OS=Homo sapiens OX=9606 GN=ANKRD28 PE=1 SV=5	ANKRD28					0.955	0.797		0.94	0.961					1.083	1.307		1.198	1.006	1.258	0.020398
Q8IXH7	Negative elongation factor C/D OS=Homo sapiens OX=9606 GN=NELFCD PE=1 SV=2	NELFCD	0.746	1.227	1.108	0.944	0.806	0.863	0.955	0.868	0.864	1.055	0.83	1.193	1.686	1.05	1.242	0.983	1.318	0.844	1.258	0.025204
Q99595	Mitochondrial import inner membrane translocase subunit Tim17-A OS=Homo sapiens OX=9606 GN=TIMM17A PE=1 SV=1	TIMM17A	0.907	0.893	1.051	0.979			0.983			1.177	1.069	1.056	1.564			1.046			1.258	0.044695
P27701	CD82 antigen OS=Homo sapiens OX=9606 GN=CD82 PE=1 SV=1	CD82					0.796	0.75		0.902	0.93					1.042	1.139		1.052	1.021	1.259	0.0060238
Q9P0K7	Ankycorbin OS=Homo sapiens OX=9606 GN=RAI14 PE=1 SV=2	RAI14	0.887	0.9	0.757	0.853	1.032	0.859	0.791	0.863	0.888	0.786	0.949	1.042	1.189	1.376	0.933	1.154	1.035	1.254	1.26	0.0045797
Q15102	Platelet-activating factor acetylhydrolase IB subunit gamma OS=Homo sapiens OX=9606 GN=PAFAH1B3 PE=1 SV=1	PAFAH1B3	0.898	0.992	0.898	1.048	0.963	0.86	0.893	0.966	0.979	1.399	1.018	1.324	1.169	1.108	1.278	1.232	0.988	1.042	1.263	0.000160326
Q9BYT8	Neurolysin, mitochondrial OS=Homo sapiens OX=9606 GN=NLN PE=1 SV=1	NLN					0.909	0.894		0.843	0.937					1.16	1.201		1.01	1.158	1.264	0.00190151
O75525	KH domain-containing, RNA-binding, signal transduction-associated protein 3 OS=Homo sapiens OX=9606 GN=KHDRBS3 PE=1 SV=1	KHDRBS3	0.709	0.933	0.92	1.121	0.835	1.099	1.04	0.83	0.949	1.304	1.001	1.727	1.167	1.257	1.318	0.987	0.844	0.874	1.264	0.036662
Q00653	Nuclear factor NF-kappa-B p100 subunit OS=Homo sapiens OX=9606 GN=NFKB2 PE=1 SV=4	NFKB2					0.884	0.87		0.907	0.963					0.983	1.201		1.102	1.299	1.265	0.011159
Q96EK9	Protein KTI12 homolog OS=Homo sapiens OX=9606 GN=KTI12 PE=1 SV=1	KTI12	0.861	1.005	0.959	1.139			0.882			1.271	1.177	1.348	1.229			1.055			1.265	0.0144782
P53801	Pituitary tumor-transforming gene 1 protein-interacting protein OS=Homo sapiens OX=9606 GN=PTTG1IP PE=1 SV=1	PTTG1IP	0.918	0.948	0.944	0.887	0.889	0.872	0.954	0.816	0.868	1.099	0.907	0.926	1.828	1.232	1.054	1.057	0.95	0.968	1.266	0.031699
Q8TEA8	D-aminoacyl-tRNA deacylase 1 OS=Homo sapiens OX=9606 GN=DTD1 PE=1 SV=2	DTD1	0.908	1.421	1.05	0.853	0.833	0.754	1.004	0.879	0.811	0.842	0.918	0.946	1.556	1.364	1.53	1.202	1.203	0.935	1.266	0.041042
Q9H0D6	5'-3' exoribonuclease 2 OS=Homo sapiens OX=9606 GN=XRN2 PE=1 SV=1	XRN2	1.237	0.91	0.974	0.87	0.925	0.906	0.958	0.855	0.869	1.804	0.879	1.156	1.222	1.062	1.182	1.12	1.068	0.96	1.267	0.0082757
Q14671	Pumilio homolog 1 OS=Homo sapiens OX=9606 GN=PUM1 PE=1 SV=3	PUM1	1.158	1.078	0.908	0.871	0.976	0.717	1.023	0.848	0.854	1.107	0.844	1.679	1.12	1.169	1.443	0.972	1.189	0.818	1.267	0.024442
O00602	Ficolin-1 OS=Homo sapiens OX=9606 GN=FCN1 PE=1 SV=2	FCN1	0.945	0.719	0.757	0.955	0.812	0.707	1.159	0.608	0.779	1.185	0.932	0.948	1.338	0.892	0.811	0.866	0.961	1.381	1.267	0.028003
Q13177	Serine/threonine-protein kinase PAK 2 OS=Homo sapiens OX=9606 GN=PAK2 PE=1 SV=3	PAK2	0.802	1.152	0.961	0.975	1.016	0.896	1.025	0.926	0.941	0.861	0.97	1.826	1.152	1.148	1.196	1.479	1.094	1.036	1.267	0.034215
Q86WA6	Valacyclovir hydrolase OS=Homo sapiens OX=9606 GN=BPHL PE=1 SV=1	BPHL	0.722	1.026	0.862	0.94	0.921	0.636	0.787	0.867	0.849	0.84	0.977	1.005	1.058	1.051	1.13	1.053	1.696	0.74	1.267	0.036284
P31948	Stress-induced-phosphoprotein 1 OS=Homo sapiens OX=9606 GN=STIP1 PE=1 SV=1	STIP1	0.918	0.904	0.829	1.078	1.019	0.964	0.727	0.884	1.114	1.083	1.308	1.377	0.773	1.234	1.118	1.863	1.081	0.986	1.269	0.042159
Q5SRH9	Tetratricopeptide repeat protein 39A OS=Homo sapiens OX=9606 GN=TTC39A PE=2 SV=1	TTC39A					0.818	0.742		0.786	0.8					0.874	1.036		1.188	0.898	1.27	0.020044
Q86V48	Leucine zipper protein 1 OS=Homo sapiens OX=9606 GN=LUZP1 PE=1 SV=2	LUZP1	1.065	0.912	1.107	0.899	1.211	0.857	0.786	0.689	1.133	1.021	0.902	1.332	1.075	1.214	1.07	1.824	0.89	1.351	1.27	0.033018
O95302	Peptidyl-prolyl cis-trans isomerase FKBP9 OS=Homo sapiens OX=9606 GN=FKBP9 PE=1 SV=2	FKBP9	1.095	1.008	1.068	1.068	0.927	0.76	0.838	0.872	0.856	0.996	0.977	1.536	1.285	1.528	1.084	0.987	1.096	1.084	1.271	0.0072558
P20839	Inosine-5'-monophosphate dehydrogenase 1 OS=Homo sapiens OX=9606 GN=IMPDH1 PE=1 SV=2	IMPDH1	0.816	0.903	0.983	0.94	0.86	0.937	0.886	0.91	0.868	0.871	0.943	1.044	1.83	1.061	1.185	1.072	1.054	1.039	1.271	0.027179
Q15283	Ras GTPase-activating protein 2 OS=Homo sapiens OX=9606 GN=RASA2 PE=1 SV=3	RASA2					0.977	0.711		0.886	0.991					0.988	1.18		1.199	1.167	1.272	0.032641
Q9Y3E5	Peptidyl-tRNA hydrolase 2, mitochondrial OS=Homo sapiens OX=9606 GN=PTRH2 PE=1 SV=1	PTRH2	0.697	1.056	0.765	0.882	0.984	0.879	0.859	1.102	0.924	1.13	1.062	1.047	1.245	0.977	0.975	1.643	0.99	1.221	1.274	0.0086583
P13674	Prolyl 4-hydroxylase subunit alpha-1 OS=Homo sapiens OX=9606 GN=P4HA1 PE=1 SV=2	P4HA1	0.622	1.024	0.8	1.035	0.768	0.816	0.846	0.712	0.835	0.822	0.953	0.887	1.171	1.133	0.903	1.515	0.837	1.177	1.274	0.02258
O00410	Importin-5 OS=Homo sapiens OX=9606 GN=IPO5 PE=1 SV=4	IPO5	0.75	1.319	0.899	0.95	0.802	0.832	0.858	0.776	0.8	0.759	0.956	0.887	1.567	0.943	1.294	1.147	1.176	1.273	1.274	0.032379
P52292	Importin subunit alpha-1 OS=Homo sapiens OX=9606 GN=KPNA2 PE=1 SV=1	KPNA2	1.028	1.191	0.689	1.177	0.728	1.073	0.445	0.849	1.088	1.255	0.997	1.297	1.334	0.948	1.115	1.123	1.181	1.108	1.274	0.038419
Q8TBX8	Phosphatidylinositol 5-phosphate 4-kinase type-2 gamma OS=Homo sapiens OX=9606 GN=PIP4K2C PE=1 SV=3	PIP4K2C	1.061	1.003	0.971	0.929	0.93	0.79	1.017	0.858	0.792	1.011	0.991	1.002	1.227	0.993	1.217	1.645	1.319	1.054	1.275	0.0043165
Q96DA6	Mitochondrial import inner membrane translocase subunit TIM14 OS=Homo sapiens OX=9606 GN=DNAJC19 PE=1 SV=3	DNAJC19	0.951	0.816	0.965	0.956	0.866	1.014	0.83	0.879	0.96	1.402	1.07	0.995	1.2	1.077	1.365	1.366	0.846	1.084	1.275	0.007761
Q96EC8	Protein YIPF6 OS=Homo sapiens OX=9606 GN=YIPF6 PE=1 SV=2	YIPF6					0.945	0.813		0.953	0.818					0.911	1.224		1.168	1.195	1.275	0.026183
Q8N5I2	Arrestin domain-containing protein 1 OS=Homo sapiens OX=9606 GN=ARRDC1 PE=1 SV=1	ARRDC1	0.712	0.952	1.069	0.875	0.719	0.815	0.759	0.819	1.001	1.622	1.034	0.901	1.168	0.98	0.84	1.469	0.755	1.013	1.275	0.049022
Q10713	Mitochondrial-processing peptidase subunit alpha OS=Homo sapiens OX=9606 GN=PMPCA PE=1 SV=2	PMPCA	0.629	1.1	0.9	0.833	0.923	0.998	0.972	0.849	0.957	0.707	0.89	1.043	1.308	0.947	1.33	1.661	1.232	1.036	1.277	0.043084
P19388	DNA-directed RNA polymerases I, II, and III subunit RPABC1 OS=Homo sapiens OX=9606 GN=POLR2E PE=1 SV=4	POLR2E					0.988	0.913		0.78	0.914					1.287	1.204		1.152	0.959	1.28	0.022444
P78346	Ribonuclease P protein subunit p30 OS=Homo sapiens OX=9606 GN=RPP30 PE=1 SV=1	RPP30	0.698	1.163	1.024	0.882	1.031	0.953	1.088	0.735	0.872	0.819	0.764	0.926	1.447	0.971	1.327	1.76	1.112	1.248	1.28	0.042297
Q13951	Core-binding factor subunit beta OS=Homo sapiens OX=9606 GN=CBFB PE=1 SV=2	CBFB	0.974	0.941	0.997	1.006	0.909	0.816	0.862	0.757	0.967	1.238	1.003	1.241	1.009	1.366	1.263	1.06	1.178	1.027	1.283	0.000184043
P19623	Spermidine synthase OS=Homo sapiens OX=9606 GN=SRM PE=1 SV=1	SRM	0.785	1.116	1.111	1.004	0.858	0.858	1.02	0.902	0.929	1.025	0.96	1.188	1.498	1.139	1.488	1.162	1.192	1.1	1.283	0.00127796
P48556	26S proteasome non-ATPase regulatory subunit 8 OS=Homo sapiens OX=9606 GN=PSMD8 PE=1 SV=2	PSMD8	0.743	1.149	0.971	0.953	0.82	0.723	1.228	0.813	0.753	1.077	0.989	1.008	1.371	0.976	1.337	1.196	1.299	1.036	1.283	0.0066799
P63279	SUMO-conjugating enzyme UBC9 OS=Homo sapiens OX=9606 GN=UBE2I PE=1 SV=1	UBE2I	1.291	0.939	0.835	0.958	0.919	0.861	0.77	0.858	1.059	1.761	1.205	1.282	0.941	1.354	1.209	1.303	0.964	0.869	1.283	0.024703
Q9BY89	Uncharacterized protein KIAA1671 OS=Homo sapiens OX=9606 GN=KIAA1671 PE=1 SV=2	KIAA1671	0.958	0.833	0.675	0.938	1.487	0.836	0.859	0.768	1.236	1.341	1.017	1.156	1.09	0.969	1.114	2.016	0.978	1.134	1.283	0.048276
Q9Y4K1	Beta/gamma crystallin domain-containing protein 1 OS=Homo sapiens OX=9606 GN=CRYBG1 PE=1 SV=3	CRYBG1	1.274	0.789	0.904	0.854	0.973	0.905	0.898	0.944	0.908	1.124	0.893	1.461	1.112	0.979	1.182	1.683	1.005	1.097	1.284	0.0069981
P41227	N-alpha-acetyltransferase 10 OS=Homo sapiens OX=9606 GN=NAA10 PE=1 SV=1	NAA10	0.922	0.839	0.693	1.087	1.021	0.887	0.927	0.912	1.099	1.11	1.164	1.44	1.251	1.222	1.335	1.23	0.892	1.097	1.285	0.0026845
Q96DH6	RNA-binding protein Musashi homolog 2 OS=Homo sapiens OX=9606 GN=MSI2 PE=1 SV=1	MSI2	1.097	0.823	1.024	1.087	1.016	0.877	0.803	0.97	1.076	1.755	1.063	1.385	1.082	1.224	1.117	1.341	0.977	1.142	1.285	0.0051805
Q04637	Eukaryotic translation initiation factor 4 gamma 1 OS=Homo sapiens OX=9606 GN=EIF4G1 PE=1 SV=4	EIF4G1	0.871	1.214	0.755	0.9	0.977	0.732	1.112	0.846	0.921	0.922	0.952	0.964	1.512	1.05	1.573	1.336	1.076	1.092	1.287	0.0147598
Q3KQU3	MAP7 domain-containing protein 1 OS=Homo sapiens OX=9606 GN=MAP7D1 PE=1 SV=1	MAP7D1	1.757	1.037	0.535	0.924	1.278	0.71	0.694	0.808	0.93	1.115	0.907	1.294	0.902	1.41	1.241	1.228	1.149	1.584	1.287	0.045961
Q86VI3	Ras GTPase-activating-like protein IQGAP3 OS=Homo sapiens OX=9606 GN=IQGAP3 PE=1 SV=2	IQGAP3					0.959	0.805		0.871	0.923					0.996	1.423		0.993	1.172	1.288	0.03966
Q5BJF2	Sigma intracellular receptor 2 OS=Homo sapiens OX=9606 GN=TMEM97 PE=1 SV=1	TMEM97	1.197	0.808	0.601	0.574	0.938	0.834	0.868	0.73	0.963	0.629	0.686	1.04	1.321	1.429	0.961	1.163	0.931	1.127	1.288	0.049879
Q8TC07	TBC1 domain family member 15 OS=Homo sapiens OX=9606 GN=TBC1D15 PE=1 SV=2	TBC1D15	0.929	0.987	0.938	0.798	0.919	0.8	1.2	0.852	0.868	1.15	0.86	0.977	1.408	1.052	1.291	1.095	1.383	1.142	1.289	0.00099634
Q07352	mRNA decay activator protein ZFP36L1 OS=Homo sapiens OX=9606 GN=ZFP36L1 PE=1 SV=1	ZFP36L1	1.38	0.834	0.676	0.913	1.127	0.921	0.93	0.758	1.032	1.349	1.106	0.89	1.087	1.151	1.063	1.492	0.937	1.854	1.289	0.0424
P40222	Alpha-taxilin OS=Homo sapiens OX=9606 GN=TXLNA PE=1 SV=3	TXLNA	0.944	0.966	0.856	0.81	1.258	0.815	0.872	0.65	1.143	1.315	0.886	0.788	1.709	1.044	1.154	1.02	1.204	1.301	1.29	0.027416
Q96IZ6	tRNA N(3)-methylcytidine methyltransferase METTL2A OS=Homo sapiens OX=9606 GN=METTL2A PE=1 SV=5	METTL2A					0.952	0.919		0.857	0.873					1.05	1.318		1.126	1.159	1.292	0.0031158
Q05469	Hormone-sensitive lipase OS=Homo sapiens OX=9606 GN=LIPE PE=1 SV=4	LIPE					0.775	1.069		0.757	0.867					1.072	1.065		1.083	1.262	1.292	0.02486
Q9NS00	Glycoprotein-N-acetylgalactosamine 3-beta-galactosyltransferase 1 OS=Homo sapiens OX=9606 GN=C1GALT1 PE=1 SV=1	C1GALT1	0.659	1.274	0.806	0.897	0.889	0.969	0.996	0.854	0.779	0.842	0.838	1.03	1.357	0.903	1.07	1.699	1.294	1.137	1.292	0.025216
Q6PJT7	Zinc finger CCCH domain-containing protein 14 OS=Homo sapiens OX=9606 GN=ZC3H14 PE=1 SV=1	ZC3H14	1.071	0.999	0.831	1.029	1.074	0.915	0.767	0.977	1.072	1.152	1.01	2.003	1.204	1.218	1.263	1.155	1.014	1.028	1.293	0.0106356
P36639	7,8-dihydro-8-oxoguanine triphosphatase OS=Homo sapiens OX=9606 GN=NUDT1 PE=1 SV=3	NUDT1	0.97	0.982	1.082	1.138	0.807	1.012	1.033	0.576	0.865	0.9	1.027	1.122	1.504	1.595	1.536	0.88	1.096	1.113	1.295	0.033081
Q15293	Reticulocalbin-1 OS=Homo sapiens OX=9606 GN=RCN1 PE=1 SV=1	RCN1	1.197	0.995	0.886	1.07	0.952	0.734	0.783	0.68	1.155	1.358	1.153	1.575	1.14	1.562	1.437	0.832	0.931	0.911	1.297	0.040795
P78310	Coxsackievirus and adenovirus receptor OS=Homo sapiens OX=9606 GN=CXADR PE=1 SV=1	CXADR	0.88	0.947	0.954	0.782	1.085	1.457	0.939	0.801	0.865	1.209	0.871	1.31	1.192	0.95	1.551	1.827	0.736	1.263	1.297	0.0496
Q969G6	Riboflavin kinase OS=Homo sapiens OX=9606 GN=RFK PE=1 SV=2	RFK	0.759	1.04	0.871	0.927	0.82	0.883	1.092	0.978	0.881	1.329	0.987	0.971	1.396	0.961	1.526	1.284	1.202	0.85	1.298	0.0073388
Q01130	Serine/arginine-rich splicing factor 2 OS=Homo sapiens OX=9606 GN=SRSF2 PE=1 SV=4	SRSF2	0.82	0.726	0.878	1.377	1.034	0.723	0.809	0.934	1.178	1.577	1.385	1.333	1.186	1.433	1.332	1.184	0.902	0.835	1.298	0.026678
Q96D15	Reticulocalbin-3 OS=Homo sapiens OX=9606 GN=RCN3 PE=1 SV=1	RCN3	1.119	0.772	1.057	0.89	0.767	0.82	1.38	0.72	0.89	1.044	0.956	1.514	1.035	1.36	0.869	1.17	0.922	1.798	1.298	0.04004
P36551	Oxygen-dependent coproporphyrinogen-III oxidase, mitochondrial OS=Homo sapiens OX=9606 GN=CPOX PE=1 SV=3	CPOX	0.753	1.079	0.801	0.98	1.063	0.69	0.894	0.786	0.904	0.893	1.081	0.826	1.335	1.166	1.227	1.511	1.046	1.178	1.299	0.0099049
Q9Y520	Protein PRRC2C OS=Homo sapiens OX=9606 GN=PRRC2C PE=1 SV=4	PRRC2C	1.095	0.902	0.713	0.782	1.199	0.926	0.858	0.877	1.186	1.015	0.847	1.596	1.251	1.047	1.394	1.594	0.926	1.037	1.299	0.0173371
P18858	DNA ligase 1 OS=Homo sapiens OX=9606 GN=LIG1 PE=1 SV=1	LIG1					0.862	0.857		0.852	0.865					1.084	1.328		1.111	0.941	1.299	0.036981
P36873	Serine/threonine-protein phosphatase PP1-gamma catalytic subunit OS=Homo sapiens OX=9606 GN=PPP1CC PE=1 SV=1	PPP1CC					0.916	0.898		0.841	0.861					0.937	1.167		1.134	1.332	1.3	0.0145782
Q9NW64	Pre-mRNA-splicing factor RBM22 OS=Homo sapiens OX=9606 GN=RBM22 PE=1 SV=1	RBM22	0.606	1.147	0.998	1.027	1.034	0.781	0.809	0.86	0.903	0.865	0.998	1.25	1.598	1.044	1.427	1.291	1.015	0.946	1.3	0.0191621
Q9NXG6	Transmembrane prolyl 4-hydroxylase OS=Homo sapiens OX=9606 GN=P4HTM PE=1 SV=2	P4HTM	0.99	0.783	0.808	1.09			1.035			1.439	1.08	1.166	1.292			1.001			1.301	0.036343
Q01432	AMP deaminase 3 OS=Homo sapiens OX=9606 GN=AMPD3 PE=1 SV=1	AMPD3	1.244	1.111	0.838	0.856	0.693	0.773	0.977	0.649	0.641	1.9	0.725	1.157	0.984	0.844	0.845	0.976	1.128	1.163	1.301	0.049696
Q8WYH8	Inhibitor of growth protein 5 OS=Homo sapiens OX=9606 GN=ING5 PE=1 SV=1	ING5					0.91	1.008		0.82	0.958					1.275	1.379		1.139	1.018	1.302	0.017119
Q6UWP7	Lysocardiolipin acyltransferase 1 OS=Homo sapiens OX=9606 GN=LCLAT1 PE=1 SV=1	LCLAT1					0.84	0.764		0.819	0.919					0.969	1.012		1.27	1.102	1.303	0.0102354
Q9NUB1	Acetyl-coenzyme A synthetase 2-like, mitochondrial OS=Homo sapiens OX=9606 GN=ACSS1 PE=1 SV=2	ACSS1	0.599	1.199	0.961	0.904	0.894	0.765	1.155	1.015	0.865	0.951	0.815	1.296	1.51	1.165	1.302	1.441	1.183	0.831	1.303	0.0183772
O43172	U4/U6 small nuclear ribonucleoprotein Prp4 OS=Homo sapiens OX=9606 GN=PRPF4 PE=1 SV=2	PRPF4	0.853	1.236	0.902	0.908	1.017	0.747	0.925	0.735	0.829	1.035	0.993	1.133	1.625	1.105	1.581	0.95	1.196	0.826	1.304	0.0185203
P22392	Nucleoside diphosphate kinase B OS=Homo sapiens OX=9606 GN=NME2 PE=1 SV=1	NME2	1.172	0.85	0.981	1.063	0.943	0.916	0.662	0.981	1.155	1.908	1.08	1.341	0.846	1.074	1.02	1.604	0.987	1.331	1.304	0.040521
Q12933	TNF receptor-associated factor 2 OS=Homo sapiens OX=9606 GN=TRAF2 PE=1 SV=2	TRAF2					0.942	0.735		0.787	0.793					0.881	1.334		1.057	0.974	1.304	0.046576
Q6P1N0	Coiled-coil and C2 domain-containing protein 1A OS=Homo sapiens OX=9606 GN=CC2D1A PE=1 SV=1	CC2D1A	0.646	0.977	0.977	0.834	1.016	0.82	0.888	0.989	0.999	0.879	0.853	0.842	1.673	0.961	1.309	1.667	0.979	1.141	1.305	0.035377
Q00796	Sorbitol dehydrogenase OS=Homo sapiens OX=9606 GN=SORD PE=1 SV=4	SORD	0.701	0.813	0.726	0.803	0.989	0.903	0.692	0.858	0.919	1.344	0.752	0.805	0.948	1.037	1.261	1.282	1.034	0.887	1.306	0.0040436
Q9Y676	28S ribosomal protein S18b, mitochondrial OS=Homo sapiens OX=9606 GN=MRPS18B PE=1 SV=1	MRPS18B	0.836	0.925	0.815	0.92	1.082	0.982	0.913	0.855	0.95	1.269	1.158	1.335	1.551	1.231	1.348	0.94	0.91	1.023	1.306	0.0070823
O00483	Cytochrome c oxidase subunit NDUFA4 OS=Homo sapiens OX=9606 GN=NDUFA4 PE=1 SV=1	NDUFA4	1.293	0.843	0.822	0.885	0.89	0.918	0.674	1.035	1.036	1.639	1.057	1.627	0.782	1.107	1.045	1.123	1.42	1.002	1.306	0.031861
Q5VZF2	Muscleblind-like protein 2 OS=Homo sapiens OX=9606 GN=MBNL2 PE=1 SV=2	MBNL2	0.774	0.983	0.759	0.905	0.948	0.981	0.897	0.966	1.018	1.765	1.084	1.263	0.989	1.147	0.871	1.481	0.985	1.073	1.309	0.021803
Q9H936	Mitochondrial glutamate carrier 1 OS=Homo sapiens OX=9606 GN=SLC25A22 PE=1 SV=1	SLC25A22	0.589	0.96	1.403	0.78	0.746	0.937	0.921	0.864	0.797	0.877	0.753	1.47	1.087	0.692	1.525	1.294	1.169	1.191	1.309	0.043839
Q08752	Peptidyl-prolyl cis-trans isomerase D OS=Homo sapiens OX=9606 GN=PPID PE=1 SV=3	PPID	0.698	0.979	0.959	0.994	1.007	0.835	0.84	0.912	1.062	0.962	0.987	1.236	1.377	1.168	1.235	1.78	1.027	0.873	1.311	0.0102985
Q9H3K6	BolA-like protein 2 OS=Homo sapiens OX=9606 GN=BOLA2 PE=1 SV=1	BOLA2	1.272	0.823	0.929	0.884	0.968	0.967	0.645	0.896	1.026	1.475	0.994	1.41	1.491	1.154	1.047	1.264	0.931	1.036	1.312	0.0072006
Q9H0U3	Magnesium transporter protein 1 OS=Homo sapiens OX=9606 GN=MAGT1 PE=1 SV=1	MAGT1					0.811	0.839		1.048	0.82					0.894	1.263		1.25	1.207	1.312	0.039962
O43242	26S proteasome non-ATPase regulatory subunit 3 OS=Homo sapiens OX=9606 GN=PSMD3 PE=1 SV=2	PSMD3	0.518	1.563	0.738	0.855	0.963	0.715	0.942	0.704	0.814	0.843	0.907	0.886	1.262	0.955	1.171	1.525	1.213	1.27	1.314	0.032799
Q5JRX3	Presequence protease, mitochondrial OS=Homo sapiens OX=9606 GN=PITRM1 PE=1 SV=3	PITRM1	0.627	1.057	0.869	0.871	0.806	0.82	1.136	0.88	0.849	0.671	1.029	0.883	1.388	1.059	1.26	1.771	1.256	0.963	1.315	0.049517
Q9NQP4	Prefoldin subunit 4 OS=Homo sapiens OX=9606 GN=PFDN4 PE=1 SV=1	PFDN4					1.033	0.922		0.729	0.861					1.097	1.136		1.299	1.132	1.316	0.0142378
Q9H2P0	Activity-dependent neuroprotector homeobox protein OS=Homo sapiens OX=9606 GN=ADNP PE=1 SV=1	ADNP	0.866	1.144	0.787	0.675	0.866	1.044	0.992	0.984	0.908	0.895	0.767	1.734	1.676	1.012	1.344	1.124	1.041	0.841	1.316	0.031917
Q8WXI9	Transcriptional repressor p66-beta OS=Homo sapiens OX=9606 GN=GATAD2B PE=1 SV=1	GATAD2B	1.096	0.903	0.862	1.022	0.97	0.794	1.113	0.801	0.985	1.267	1.022	1.462	1.128	1.246	1.847	1.407	0.821	0.821	1.316	0.045744
O14734	Acyl-coenzyme A thioesterase 8 OS=Homo sapiens OX=9606 GN=ACOT8 PE=1 SV=1	ACOT8	0.812	0.957	0.805	0.979			0.894			0.995	1.17	1.086	1.573			1.033			1.317	0.039596
Q9BYD6	39S ribosomal protein L1, mitochondrial OS=Homo sapiens OX=9606 GN=MRPL1 PE=1 SV=2	MRPL1	0.885	0.967	0.735	1.102	1.141	0.767	0.924	0.836	0.879	1.363	1.005	1.469	0.953	1.087	1.502	1.309	1.214	0.754	1.318	0.0138572
Q9NPD3	Exosome complex component RRP41 OS=Homo sapiens OX=9606 GN=EXOSC4 PE=1 SV=3	EXOSC4					0.995	0.858		0.783	0.917					1.241	1.428		1.053	0.965	1.319	0.036898
P21964	Catechol O-methyltransferase OS=Homo sapiens OX=9606 GN=COMT PE=1 SV=2	COMT	1.102	0.86	0.995	0.794	1.026	0.721	0.722	0.875	1.016	1.737	0.961	1.199	0.966	1.107	0.933	1.286	1.276	1.016	1.32	0.0073037
O00139	Kinesin-like protein KIF2A OS=Homo sapiens OX=9606 GN=KIF2A PE=1 SV=3	KIF2A					0.895	0.79		0.809	0.83					1.031	1.348		0.991	1.022	1.321	0.0120434
P05783	Keratin, type I cytoskeletal 18 OS=Homo sapiens OX=9606 GN=KRT18 PE=1 SV=2	KRT18	0.683	0.868	0.844	1.146	1.073	0.807	0.889	0.802	0.843	0.863	1.143	0.974	1.234	1.404	1.195	1.698	1.109	0.874	1.322	0.0137419
Q13630	GDP-L-fucose synthase OS=Homo sapiens OX=9606 GN=TSTA3 PE=1 SV=1	TSTA3	0.674	1.199	0.922	0.86	0.794	0.781	1.049	0.928	0.857	1.027	0.878	0.972	1.385	0.83	1.708	1.446	1.229	0.879	1.322	0.024102
Q13283	Ras GTPase-activating protein-binding protein 1 OS=Homo sapiens OX=9606 GN=G3BP1 PE=1 SV=1	G3BP1	0.848	0.851	1.028	0.999	0.949	0.891	0.863	0.891	1.095	1.292	1.033	1.815	1.251	1.312	1.454	1.033	0.819	0.913	1.322	0.029783
P48730	Casein kinase I isoform delta OS=Homo sapiens OX=9606 GN=CSNK1D PE=1 SV=2	CSNK1D					0.877	0.62		0.973	0.78					1.023	1.211		1.137	0.925	1.322	0.044538
P82912	28S ribosomal protein S11, mitochondrial OS=Homo sapiens OX=9606 GN=MRPS11 PE=1 SV=2	MRPS11	0.698	1.138	0.635	0.896	1.308	0.894	0.795	0.925	1.089	1.147	0.972	1.168	1.439	0.921	1.339	1.895	0.876	1.076	1.324	0.032197
Q5PRF9	Protein Smaug homolog 2 OS=Homo sapiens OX=9606 GN=SAMD4B PE=1 SV=1	SAMD4B					0.78	0.638		0.828	0.837					0.977	1.115		0.935	1.058	1.325	0.0086592
O15264	Mitogen-activated protein kinase 13 OS=Homo sapiens OX=9606 GN=MAPK13 PE=1 SV=1	MAPK13					0.936	0.809		0.779	0.907					1.119	1.381		1.086	0.963	1.326	0.0191759
Q9NYB0	Telomeric repeat-binding factor 2-interacting protein 1 OS=Homo sapiens OX=9606 GN=TERF2IP PE=1 SV=1	TERF2IP	1.104	0.94	1.053	1.051			0.833			1.401	1.198	1.635	1.097			1.149			1.326	0.028362
Q9Y4X5	E3 ubiquitin-protein ligase ARIH1 OS=Homo sapiens OX=9606 GN=ARIH1 PE=1 SV=2	ARIH1					0.898	0.907		1.005	0.825					1.276	1.331		1.129	1.088	1.327	0.0041637
Q7L5D6	Golgi to ER traffic protein 4 homolog OS=Homo sapiens OX=9606 GN=GET4 PE=1 SV=1	GET4	0.7	1.11	0.694	0.872	0.834	0.788	1.068	0.773	0.875	0.828	0.907	1.027	1.645	0.939	1.135	1.353	1.111	1.059	1.327	0.0091044
Q96K17	Transcription factor BTF3 homolog 4 OS=Homo sapiens OX=9606 GN=BTF3L4 PE=1 SV=1	BTF3L4	0.931	0.8	0.96	0.975	1.05	1.02	0.756	0.874	1.136	1.533	1.051	2.091	1.1	1.243	1.051	0.919	0.954	1.14	1.327	0.023957
Q9P287	BRCA2 and CDKN1A-interacting protein OS=Homo sapiens OX=9606 GN=BCCIP PE=1 SV=1	BCCIP	0.803	1.213	0.972	0.952	0.739	0.838	0.797	0.773	0.867	0.979	0.995	1.016	1.535	1.163	1.291	1.288	1.151	0.978	1.33	0.00187793
O00592	Podocalyxin OS=Homo sapiens OX=9606 GN=PODXL PE=1 SV=2	PODXL					0.889	0.779		0.927	0.917					1.112	1.04		1.101	1.426	1.332	0.0130613
O75817	Ribonuclease P protein subunit p20 OS=Homo sapiens OX=9606 GN=POP7 PE=1 SV=2	POP7	1.011	0.832	0.865	1.167			0.919			1.365	1.078	1.029	1.27			1.446			1.332	0.0193794
Q96HS1	Serine/threonine-protein phosphatase PGAM5, mitochondrial OS=Homo sapiens OX=9606 GN=PGAM5 PE=1 SV=2	PGAM5	0.774	0.961	0.868	0.799	0.818	0.854	1.015	0.885	0.878	0.846	0.929	0.931	1.856	0.891	1.295	1.414	1.037	1.027	1.332	0.0329
P32322	Pyrroline-5-carboxylate reductase 1, mitochondrial OS=Homo sapiens OX=9606 GN=PYCR1 PE=1 SV=2	PYCR1	1.076	0.82	0.939	0.837	0.769	0.878	0.79	0.969	0.953	1.436	0.915	1.499	1.198	1.161	0.967	1.186	1.083	0.988	1.333	0.00061833
P46783	40S ribosomal protein S10 OS=Homo sapiens OX=9606 GN=RPS10 PE=1 SV=1	RPS10	0.685	1.339	0.609	0.878	0.896	0.695	1.069	0.799	0.891	0.826	1.063	0.986	1.529	0.932	1.645	1.15	0.838	1.418	1.334	0.039616
Q96JG6	Syndetin OS=Homo sapiens OX=9606 GN=VPS50 PE=1 SV=3	VPS50					0.906	0.75		0.896	0.854					0.984	1.078		1.409	1.083	1.337	0.0185637
P25205	DNA replication licensing factor MCM3 OS=Homo sapiens OX=9606 GN=MCM3 PE=1 SV=3	MCM3	0.788	0.959	1.227	0.874	0.894	0.898	0.854	0.837	0.857	1.348	0.912	1.599	1.639	0.919	1.459	0.722	1.031	1.015	1.337	0.044979
Q9Y3B4	Splicing factor 3B subunit 6 OS=Homo sapiens OX=9606 GN=SF3B6 PE=1 SV=1	SF3B6	0.936	1.051	1.01	0.935	1.035	0.709	0.724	0.762	0.888	2.005	1.018	1.13	1.018	1.037	0.887	1.251	1.037	1.21	1.338	0.0141556
Q9NTK5	Obg-like ATPase 1 OS=Homo sapiens OX=9606 GN=OLA1 PE=1 SV=2	OLA1	0.623	1.177	0.778	0.808	0.913	0.861	0.835	0.813	0.89	0.703	0.969	0.843	1.679	1.09	1.293	1.563	1.024	0.958	1.338	0.036816
P10809	60 kDa heat shock protein, mitochondrial OS=Homo sapiens OX=9606 GN=HSPD1 PE=1 SV=2	HSPD1	1.094	0.733	0.986	0.854	0.834	0.948	0.719	0.877	0.939	1.185	0.872	1.443	1.446	1.116	1.34	1.135	1.009	0.828	1.339	0.0026843
Q9UHR4	Brain-specific angiogenesis inhibitor 1-associated protein 2-like protein 1 OS=Homo sapiens OX=9606 GN=BAIAP2L1 PE=1 SV=2	BAIAP2L1	0.862	0.863	0.869	0.956	0.961	0.955	0.989	0.7	0.859	1.141	0.961	1.384	1.174	1.394	0.999	1.65	0.785	1.009	1.339	0.014139
P45877	Peptidyl-prolyl cis-trans isomerase C OS=Homo sapiens OX=9606 GN=PPIC PE=1 SV=1	PPIC	1.135	0.739	0.972	1	1.086	1.016	0.715	0.752	1.077	1.515	1.05	1.092	1.126	1.249	1.059	1.966	0.732	1.366	1.339	0.03454
Q9UKM9	RNA-binding protein Raly OS=Homo sapiens OX=9606 GN=RALY PE=1 SV=1	RALY	0.627	0.986	1.084	0.902	1.059	0.68	0.736	0.931	0.908	0.846	0.968	1.492	1.63	1.286	1.168	1.171	0.985	0.853	1.341	0.0172582
Q70UQ0	Inhibitor of nuclear factor kappa-B kinase-interacting protein OS=Homo sapiens OX=9606 GN=IKBIP PE=1 SV=1	IKBIP					0.877	0.966		0.778	0.866					1.145	1.096		0.974	1.463	1.342	0.025136
P18754	Regulator of chromosome condensation OS=Homo sapiens OX=9606 GN=RCC1 PE=1 SV=1	RCC1	0.657	0.809	1.198	0.833	1.102	0.962	0.755	1.025	1.072	1.029	0.855	1.498	1.782	1.168	1.183	1.442	0.971	0.967	1.343	0.0129641
Q9HA77	Probable cysteine--tRNA ligase, mitochondrial OS=Homo sapiens OX=9606 GN=CARS2 PE=1 SV=1	CARS2	1.08	0.7	1.223	1.009	0.83	0.865	0.878	0.836	0.77	1.52	0.991	1.339	0.855	1.71	1.169	1.271	1.005	0.909	1.343	0.0144047
P78344	Eukaryotic translation initiation factor 4 gamma 2 OS=Homo sapiens OX=9606 GN=EIF4G2 PE=1 SV=1	EIF4G2	0.749	1.057	0.593	1.092	0.91	0.99	0.703	0.775	0.83	0.666	0.895	1.104	1.168	1.02	1.427	1.591	1.099	1.124	1.344	0.021483
Q6WCQ1	Myosin phosphatase Rho-interacting protein OS=Homo sapiens OX=9606 GN=MPRIP PE=1 SV=3	MPRIP	0.836	1.028	0.952	0.947	0.967	0.829	0.891	0.898	0.909	0.938	0.905	1.558	1.168	1.426	1.139	1.445	0.976	1.222	1.345	0.0034242
Q6PGP7	Tetratricopeptide repeat protein 37 OS=Homo sapiens OX=9606 GN=TTC37 PE=1 SV=1	TTC37	0.796	1.017	0.903	0.838	1.041	0.732	0.972	0.925	0.838	1.036	1.272	1.043	1.12	1.044	1.144	1.874	1.351	1.031	1.346	0.0031794
P43243	Matrin-3 OS=Homo sapiens OX=9606 GN=MATR3 PE=1 SV=2	MATR3	0.814	1.334	0.832	0.853	1.161	0.657	0.794	0.705	0.88	0.817	0.895	1.373	1.832	1.319	1.345	0.939	1.185	0.795	1.346	0.038023
O75888	Tumor necrosis factor ligand superfamily member 13 OS=Homo sapiens OX=9606 GN=TNFSF13 PE=1 SV=1	TNFSF13					0.778	0.84		0.71	0.83					1.04	1.041		0.821	1.351	1.347	0.039924
Q9NP61	ADP-ribosylation factor GTPase-activating protein 3 OS=Homo sapiens OX=9606 GN=ARFGAP3 PE=1 SV=1	ARFGAP3	1.405	0.791	0.715	0.862	0.905	0.901	0.81	0.815	1	1.536	0.966	1.417	1.137	1.063	0.951	1.461	1.036	1.228	1.348	0.0044577
P49902	Cytosolic purine 5'-nucleotidase OS=Homo sapiens OX=9606 GN=NT5C2 PE=1 SV=1	NT5C2	0.823	1.178	0.821	0.858	0.835	0.688	1.009	0.947	0.778	1.158	0.971	0.895	1.634	0.932	1.459	1.147	1.123	1.167	1.349	0.0043791
Q9NXH9	tRNA (guanine(26)-N(2))-dimethyltransferase OS=Homo sapiens OX=9606 GN=TRMT1 PE=1 SV=1	TRMT1					0.77	0.998		0.76	0.765					1.225	1.216		0.971	1.033	1.35	0.0143633
Q9Y5B9	FACT complex subunit SPT16 OS=Homo sapiens OX=9606 GN=SUPT16H PE=1 SV=1	SUPT16H					0.749	0.813		0.97	0.764					0.937	1.126		1.443	0.951	1.352	0.046285
O43432	Eukaryotic translation initiation factor 4 gamma 3 OS=Homo sapiens OX=9606 GN=EIF4G3 PE=1 SV=2	EIF4G3					0.939	0.772		0.926	0.909					1	0.976		1.508	1.313	1.353	0.046741
Q9NZJ9	Diphosphoinositol polyphosphate phosphohydrolase 2 OS=Homo sapiens OX=9606 GN=NUDT4 PE=1 SV=2	NUDT4					0.941	0.858		0.725	0.879					1.24	1.194		1.087	1.088	1.354	0.0032013
P00338	L-lactate dehydrogenase A chain OS=Homo sapiens OX=9606 GN=LDHA PE=1 SV=2	LDHA	0.624	1.092	0.844	0.753	0.748	0.801	1.016	0.853	0.754	0.693	0.846	0.895	1.044	1.078	1.239	1.966	1.007	1.087	1.354	0.030764
P40261	Nicotinamide N-methyltransferase OS=Homo sapiens OX=9606 GN=NNMT PE=1 SV=1	NNMT	0.7	0.943	0.793	0.886	0.804	0.819	0.783	0.732	0.732	0.843	0.772	1	0.881	1.196	0.882	0.792	1.286	1.783	1.355	0.02864
Q16540	39S ribosomal protein L23, mitochondrial OS=Homo sapiens OX=9606 GN=MRPL23 PE=1 SV=1	MRPL23	0.812	0.928	0.855	1.034			0.81			1.217	0.989	1.102	1.307			1.189			1.356	0.00149899
Q99470	Stromal cell-derived factor 2 OS=Homo sapiens OX=9606 GN=SDF2 PE=1 SV=2	SDF2	0.677	0.918	0.839	1.26	1.044	0.55	0.743	0.662	1.02	0.915	1.208	0.976	1.533	1.059	1.192	1.279	1.029	1.311	1.356	0.0103233
Q9HAV7	GrpE protein homolog 1, mitochondrial OS=Homo sapiens OX=9606 GN=GRPEL1 PE=1 SV=2	GRPEL1	0.98	0.781	0.778	1.044	0.961	0.82	0.678	0.873	1.214	1.042	1.197	1.588	1.493	1.036	1.575	1.207	0.879	0.984	1.357	0.0096185
Q8N6R0	eEF1A lysine and N-terminal methyltransferase OS=Homo sapiens OX=9606 GN=EEF1AKNMT PE=1 SV=1	EEF1AKNMT					0.883	0.821		0.882	0.894					1.052	1.466		1.031	1.173	1.357	0.037764
P62913	60S ribosomal protein L11 OS=Homo sapiens OX=9606 GN=RPL11 PE=1 SV=2	RPL11	0.464	1.429	0.685	1.08	0.981	0.573	0.821	0.683	0.892	0.844	1.067	0.829	1.711	1.056	1.643	1.05	1.06	0.994	1.358	0.049315
Q9H5V8	CUB domain-containing protein 1 OS=Homo sapiens OX=9606 GN=CDCP1 PE=1 SV=3	CDCP1	0.845	1.063	0.862	0.872			1.089			1.197	0.83	1.049	1.206			1.691			1.359	0.030075
P55060	Exportin-2 OS=Homo sapiens OX=9606 GN=CSE1L PE=1 SV=3	CSE1L	0.659	1.136	0.902	0.925	0.702	0.785	0.794	0.733	0.781	0.792	1.014	1.155	1.448	0.856	1.364	1.137	1.201	1.014	1.36	0.0048599
Q9UHX1	Poly(U)-binding-splicing factor PUF60 OS=Homo sapiens OX=9606 GN=PUF60 PE=1 SV=1	PUF60	0.775	1.057	1.146	0.919	0.907	0.726	0.915	0.818	0.896	0.866	0.922	1.733	1.559	1.197	1.338	0.999	1.327	0.847	1.36	0.0124983
Q9Y6E2	Basic leucine zipper and W2 domain-containing protein 2 OS=Homo sapiens OX=9606 GN=BZW2 PE=1 SV=1	BZW2	0.671	1.57	0.861	0.882	0.883	0.724	0.75	0.716	0.843	0.796	1.023	1.284	1.677	0.916	1.655	0.976	1.146	1.138	1.365	0.025536
Q13616	Cullin-1 OS=Homo sapiens OX=9606 GN=CUL1 PE=1 SV=2	CUL1					0.991	0.79		0.688	0.97					0.971	1.113		1.364	1.246	1.365	0.032897
Q641Q2	WASH complex subunit 2A OS=Homo sapiens OX=9606 GN=WASHC2A PE=1 SV=3	WASHC2A	1.027	0.933	0.839	0.949			1.019			0.971	0.924	1.68	1.165			1.389			1.365	0.033717
Q8WWM7	Ataxin-2-like protein OS=Homo sapiens OX=9606 GN=ATXN2L PE=1 SV=2	ATXN2L	1.014	0.744	1.027	0.878	1.012	1.072	0.735	0.89	1.054	1.987	0.884	1.485	1.266	1.149	1.269	1.149	0.813	1.114	1.366	0.0102019
Q13427	Peptidyl-prolyl cis-trans isomerase G OS=Homo sapiens OX=9606 GN=PPIG PE=1 SV=2	PPIG	1.227	0.933	1.002	0.837	0.811	0.677	0.771	0.843	0.87	1.049	0.759	1.432	2.084	0.99	1.443	0.839	1.001	0.839	1.366	0.036383
Q13523	Serine/threonine-protein kinase PRP4 homolog OS=Homo sapiens OX=9606 GN=PRPF4B PE=1 SV=3	PRPF4B					0.801	0.771		0.891	0.763					0.969	1.349		1.25	0.84	1.366	0.043015
P09012	U1 small nuclear ribonucleoprotein A OS=Homo sapiens OX=9606 GN=SNRPA PE=1 SV=3	SNRPA	0.648	1.16	0.94	1.008	1.066	0.61	0.871	0.768	1.063	0.825	0.904	1.065	1.546	1.616	1.638	1.307	0.805	1.08	1.367	0.030625
Q9BTC8	Metastasis-associated protein MTA3 OS=Homo sapiens OX=9606 GN=MTA3 PE=1 SV=2	MTA3					0.793	0.886		0.856	0.843					1.012	1.135		1.351	1.123	1.368	0.0029789
A8MXV4	Nucleoside diphosphate-linked moiety X motif 19 OS=Homo sapiens OX=9606 GN=NUDT19 PE=1 SV=1	NUDT19					0.988	0.779		0.799	0.812					1.057	1.318		1.118	1.129	1.368	0.0047631
Q16543	Hsp90 co-chaperone Cdc37 OS=Homo sapiens OX=9606 GN=CDC37 PE=1 SV=1	CDC37	0.618	1.605	0.736	1.019	1.032	0.567	0.901	0.717	0.833	0.718	0.997	0.907	1.471	1.122	1.807	1.327	1.382	1.029	1.368	0.045581
Q9HC07	Transmembrane protein 165 OS=Homo sapiens OX=9606 GN=TMEM165 PE=1 SV=1	TMEM165					1.002	0.779		0.851	0.904					0.885	1.286		1.307	1.364	1.369	0.036479
Q96RN5	Mediator of RNA polymerase II transcription subunit 15 OS=Homo sapiens OX=9606 GN=MED15 PE=1 SV=2	MED15	1.115	0.651	0.857	0.837	1.015	1.2	0.844	0.908	1.101	1.695	1.092	2.134	0.952	1.17	1.014	1.238	0.85	1.329	1.37	0.032301
P37802	Transgelin-2 OS=Homo sapiens OX=9606 GN=TAGLN2 PE=1 SV=3	TAGLN2	1.443	0.776	0.584	1.172	1.042	0.877	0.768	0.557	0.97	1.848	1.3	0.962	1.046	1.503	1.65	1.086	0.857	1.03	1.371	0.041101
Q8WXX0	Dynein heavy chain 7, axonemal OS=Homo sapiens OX=9606 GN=DNAH7 PE=1 SV=2	DNAH7	1.027	0.913	1.009	0.752			1.093			1.671	0.763	1.217	1.012			1.367			1.373	0.034996
P11233	Ras-related protein Ral-A OS=Homo sapiens OX=9606 GN=RALA PE=1 SV=1	RALA					0.942	0.815		0.77	0.799					0.997	1.229		1.257	1.087	1.374	0.0040231
P13797	Plastin-3 OS=Homo sapiens OX=9606 GN=PLS3 PE=1 SV=4	PLS3	0.585	1.324	0.879	0.806	0.762	0.715	0.809	0.702	0.733	0.643	0.8	0.813	1.097	1.351	0.9	1.299	1.264	1.574	1.375	0.030281
Q9NRF9	DNA polymerase epsilon subunit 3 OS=Homo sapiens OX=9606 GN=POLE3 PE=1 SV=1	POLE3	1.08	1.018	1.107	0.956			0.702			1.29	1.032	1.563	1.461			1.034			1.375	0.035582
O60488	Long-chain-fatty-acid--CoA ligase 4 OS=Homo sapiens OX=9606 GN=ACSL4 PE=1 SV=2	ACSL4					0.727	0.838		0.872	0.779					0.971	1.268		0.974	1.217	1.377	0.0084187
O15235	28S ribosomal protein S12, mitochondrial OS=Homo sapiens OX=9606 GN=MRPS12 PE=1 SV=1	MRPS12	0.954	0.992	1.08	1.107	1.243	0.432	1.01	0.482	0.838	1.294	0.972	1.277	1.118	1.36	1.465	1.004	1.601	0.845	1.377	0.031041
Q76M96	Coiled-coil domain-containing protein 80 OS=Homo sapiens OX=9606 GN=CCDC80 PE=1 SV=1	CCDC80					1.023	0.745		0.687	0.899					1.125	1.317		0.984	1.196	1.378	0.023781
P48634	Protein PRRC2A OS=Homo sapiens OX=9606 GN=PRRC2A PE=1 SV=3	PRRC2A	1.127	0.808	0.852	0.858	1.018	0.971	0.851	0.924	1.033	1.198	0.878	2.027	1.213	1.197	1.509	1.218	0.82	1.198	1.383	0.0129156
P04181	Ornithine aminotransferase, mitochondrial OS=Homo sapiens OX=9606 GN=OAT PE=1 SV=1	OAT	0.781	1.066	0.903	0.875	0.92	0.722	0.808	0.778	0.95	0.858	1.048	0.94	1.943	1.005	1.377	1.138	1.1	1.235	1.384	0.0065013
P17844	Probable ATP-dependent RNA helicase DDX5 OS=Homo sapiens OX=9606 GN=DDX5 PE=1 SV=1	DDX5	0.745	1.094	1.05	0.818	0.967	0.752	0.888	0.797	0.854	0.88	0.942	1.02	1.891	1.227	1.669	1.205	1.11	0.804	1.385	0.0162417
P08195	4F2 cell-surface antigen heavy chain OS=Homo sapiens OX=9606 GN=SLC3A2 PE=1 SV=3	SLC3A2	0.704	0.965	0.941	0.887	0.813	0.808	0.926	0.796	0.81	0.702	0.955	1.252	2.098	1.021	1.286	1.035	1.006	1.019	1.385	0.038439
O00204	Sulfotransferase 2B1 OS=Homo sapiens OX=9606 GN=SULT2B1 PE=1 SV=2	SULT2B1					0.734	0.767		0.804	0.803					0.936	1.002		1.031	1.343	1.387	0.0081954
O43291	Kunitz-type protease inhibitor 2 OS=Homo sapiens OX=9606 GN=SPINT2 PE=1 SV=2	SPINT2	1.171	0.882	1.004	0.796	0.776	0.587	0.938	0.703	0.883	1.024	0.822	0.933	2.237	0.899	1.312	1.132	1.122	0.9	1.389	0.027539
O75533	Splicing factor 3B subunit 1 OS=Homo sapiens OX=9606 GN=SF3B1 PE=1 SV=3	SF3B1	0.794	1.218	0.931	0.771	0.57	0.687	1.004	0.797	0.716	1.117	0.828	1.212	1.614	0.787	1.297	1.034	1.334	0.854	1.39	0.0104797
P85037	Forkhead box protein K1 OS=Homo sapiens OX=9606 GN=FOXK1 PE=1 SV=1	FOXK1	0.845	0.739	0.833	1.114	1.043	1.056	0.752	0.858	1.019	1.776	1.158	1.808	1.125	1.418	1.21	1.064	0.931	0.882	1.391	0.0108552
P12724	Eosinophil cationic protein OS=Homo sapiens OX=9606 GN=RNASE3 PE=1 SV=2	RNASE3	0.82	0.739	1.308	0.728	0.999	0.696	1.371	0.576	0.826	1.243	0.79	1.209	1.389	1.046	2.014	1.267	0.875	0.924	1.391	0.024576
Q8WUA8	Tsukushin OS=Homo sapiens OX=9606 GN=TSKU PE=2 SV=3	TSKU	0.99	0.924	0.988	0.916			0.891			1.317	1.052	1.436	1.187			1.304			1.392	0.000100226
Q9Y4Z0	U6 snRNA-associated Sm-like protein LSm4 OS=Homo sapiens OX=9606 GN=LSM4 PE=1 SV=1	LSM4	0.776	0.729	1.395	0.858	0.987	0.757	0.633	1.087	1.147	1.568	0.981	1.796	0.989	1.029	1.412	1.627	0.77	1.171	1.393	0.027078
Q15785	Mitochondrial import receptor subunit TOM34 OS=Homo sapiens OX=9606 GN=TOMM34 PE=1 SV=2	TOMM34	0.674	0.924	1.098	0.875	0.787	0.939	0.784	0.999	1.028	0.856	0.962	2.057	1.403	1.101	1.397	1.475	0.927	0.854	1.397	0.021595
Q9Y508	E3 ubiquitin-protein ligase RNF114 OS=Homo sapiens OX=9606 GN=RNF114 PE=1 SV=1	RNF114	1.177	0.736	0.804	0.984	0.864	1.02	0.78	0.864	1.014	1.491	1.109	1.492	1.447	1.452	1.525	1.116	0.896	0.826	1.398	0.0057387
Q9Y5A9	YTH domain-containing family protein 2 OS=Homo sapiens OX=9606 GN=YTHDF2 PE=1 SV=2	YTHDF2	0.591	1.026	0.717	0.953	1.03	0.924	0.864	0.793	1.081	1.643	1.202	0.789	1.501	1.197	1.352	1.266	0.948	1.219	1.398	0.0072351
O43493	Trans-Golgi network integral membrane protein 2 OS=Homo sapiens OX=9606 GN=TGOLN2 PE=1 SV=4	TGOLN2	0.826	0.86	1.183	0.687	1.113	0.713	1.13	0.755	1.032	0.794	0.706	1.915	0.976	1.152	1.435	1.753	1.086	1.21	1.399	0.021259
Q9Y3C6	Peptidyl-prolyl cis-trans isomerase-like 1 OS=Homo sapiens OX=9606 GN=PPIL1 PE=1 SV=1	PPIL1	1.007	0.881	1.039	0.81	0.965	1.123	0.84	0.893	0.98	1.587	0.882	2.058	1.078	1.391	1.52	1.082	0.937	0.973	1.4	0.0185829
P63162	Small nuclear ribonucleoprotein-associated protein N OS=Homo sapiens OX=9606 GN=SNRPN PE=1 SV=1	SNRPN	0.88	0.858	0.727	0.881	1.007	1.083	0.696	0.842	0.967	1.651	1.043	1.038	1.137	1.091	1.122	1.758	0.933	1.168	1.402	0.0025809
Q969Q0	60S ribosomal protein L36a-like OS=Homo sapiens OX=9606 GN=RPL36AL PE=1 SV=3	RPL36AL	0.839	1.104	0.921	0.84			1.057			1.349	0.847	1.758	1.261			0.979			1.404	0.034683
P00749	Urokinase-type plasminogen activator OS=Homo sapiens OX=9606 GN=PLAU PE=1 SV=2	PLAU					0.673	0.751		0.857	0.786					1.001	1.048		0.946	1.314	1.405	0.0087424
Q14157	Ubiquitin-associated protein 2-like OS=Homo sapiens OX=9606 GN=UBAP2L PE=1 SV=2	UBAP2L	1.235	0.718	0.711	1.006	0.976	1.116	0.748	0.822	1.068	2.19	1.074	1.502	1.012	1.321	1.777	0.965	0.752	0.973	1.405	0.048275
Q12906	Interleukin enhancer-binding factor 3 OS=Homo sapiens OX=9606 GN=ILF3 PE=1 SV=3	ILF3	0.691	1.217	1	0.803	0.859	0.752	0.766	0.812	0.803	0.726	0.848	0.981	1.84	1.194	1.481	1.172	1.14	1.095	1.406	0.0099422
Q6WKZ4	Rab11 family-interacting protein 1 OS=Homo sapiens OX=9606 GN=RAB11FIP1 PE=1 SV=3	RAB11FIP1	1.347	0.814	0.596	1.236	1.125	0.69	0.67	0.711	1.068	1.349	1.203	1.653	0.851	1.214	1.571	1.645	0.799	1.266	1.41	0.026304
P25685	DnaJ homolog subfamily B member 1 OS=Homo sapiens OX=9606 GN=DNAJB1 PE=1 SV=4	DNAJB1	0.667	0.856	0.682	0.961	1.011	0.789	0.8	0.907	1.073	0.877	1.121	1.117	1.733	1.262	1.367	1.473	0.924	0.985	1.414	0.0043433
Q99541	Perilipin-2 OS=Homo sapiens OX=9606 GN=PLIN2 PE=1 SV=2	PLIN2	0.985	0.723	0.819	0.904	0.712	0.853	0.952	0.702	0.821	1.989	0.904	1.426	0.781	1.099	0.827	1.329	0.968	0.981	1.415	0.027362
Q01844	RNA-binding protein EWS OS=Homo sapiens OX=9606 GN=EWSR1 PE=1 SV=1	EWSR1	0.733	0.704	0.91	0.887	0.991	1.044	0.707	1.204	1.179	1.993	0.959	1.596	1.185	1.187	1.266	1.487	0.817	0.993	1.416	0.0131579
P23246	Splicing factor, proline- and glutamine-rich OS=Homo sapiens OX=9606 GN=SFPQ PE=1 SV=2	SFPQ	0.608	1.022	0.97	0.831	1.032	0.636	0.787	0.934	1.034	0.701	0.894	1.343	1.623	1.308	1.389	1.567	1.03	0.923	1.416	0.0148828
Q8NHH9	Atlastin-2 OS=Homo sapiens OX=9606 GN=ATL2 PE=1 SV=2	ATL2					0.987	0.796		0.788	0.865					0.933	1.472		1.184	1.278	1.416	0.020603
Q9UMN6	Histone-lysine N-methyltransferase 2B OS=Homo sapiens OX=9606 GN=KMT2B PE=1 SV=1	KMT2B	0.445	0.885	0.883	1.635	0.831	0.995	0.712	0.759	0.863	1.468	1.194	0.971	1.733	1.308	1.532	1.009	0.87	1.186	1.416	0.021097
P20591	Interferon-induced GTP-binding protein Mx1 OS=Homo sapiens OX=9606 GN=MX1 PE=1 SV=4	MX1					0.891	0.837		0.74	0.786					1.358	0.934		1.114	1.205	1.417	0.0081752
P62826	GTP-binding nuclear protein Ran OS=Homo sapiens OX=9606 GN=RAN PE=1 SV=3	RAN	0.563	1.249	0.84	0.87	0.772	0.759	0.851	0.768	0.774	0.796	1.036	0.942	2.014	0.982	1.41	1.194	0.996	1.042	1.417	0.0158013
Q9Y606	tRNA pseudouridine synthase A OS=Homo sapiens OX=9606 GN=PUS1 PE=1 SV=3	PUS1	0.647	1.126	0.889	0.926	0.766	0.795	1.03	0.8	0.751	0.63	0.927	1.242	2.019	1.183	1.418	1.025	1.231	0.985	1.417	0.024563
Q9NZU5	LIM and cysteine-rich domains protein 1 OS=Homo sapiens OX=9606 GN=LMCD1 PE=1 SV=1	LMCD1	0.834	0.952	0.967	1.064	0.925	0.741	0.861	0.759	0.841	1.079	1.104	1.21	1.159	1.556	1.07	1.433	0.998	1.515	1.419	0.00020345
Q92598	Heat shock protein 105 kDa OS=Homo sapiens OX=9606 GN=HSPH1 PE=1 SV=1	HSPH1	0.818	0.995	0.939	0.917	0.723	0.734	1	0.651	0.716	0.814	0.995	1.007	1.776	1.374	1.605	1.167	0.946	0.775	1.421	0.015025
Q6P4A8	Phospholipase B-like 1 OS=Homo sapiens OX=9606 GN=PLBD1 PE=1 SV=2	PLBD1	0.888	0.816	0.735	0.896	0.976	1.01	0.773	0.686	0.794	1.604	1.055	0.891	1.812	1.029	0.73	1.15	0.913	1.492	1.429	0.030276
Q86YP4	Transcriptional repressor p66-alpha OS=Homo sapiens OX=9606 GN=GATAD2A PE=1 SV=1	GATAD2A	0.666	0.899	1.059	0.83	1.002	1.141	0.684	0.941	1.035	0.919	0.921	2.522	1.331	1.056	1.34	1.444	0.882	0.993	1.429	0.030597
P08243	Asparagine synthetase [glutamine-hydrolyzing] OS=Homo sapiens OX=9606 GN=ASNS PE=1 SV=4	ASNS	0.966	0.771	1.513	0.896	0.591	0.648	0.914	0.818	0.841	1.484	0.819	2.04	0.969	0.889	1.313	1.124	1.229	1.078	1.431	0.0135362
Q8WWI1	LIM domain only protein 7 OS=Homo sapiens OX=9606 GN=LMO7 PE=1 SV=3	LMO7	0.953	0.748	0.985	0.941	0.986	0.892	0.917	0.858	0.907	1.07	0.953	1.784	0.823	1.46	1.417	1.899	0.863	1.104	1.432	0.027261
P30050	60S ribosomal protein L12 OS=Homo sapiens OX=9606 GN=RPL12 PE=1 SV=1	RPL12	0.631	0.997	0.761	0.936	0.995	0.744	0.784	0.757	1.002	1.015	1.058	0.88	1.344	1.088	1.56	1.863	0.797	1.15	1.434	0.0088789
Q6PKG0	La-related protein 1 OS=Homo sapiens OX=9606 GN=LARP1 PE=1 SV=2	LARP1	0.773	1.088	0.943	0.918	0.965	0.636	0.925	0.672	0.927	0.749	1.037	1.634	1.74	1.078	1.863	0.899	0.971	1.066	1.434	0.024183
Q9GZT9	Egl nine homolog 1 OS=Homo sapiens OX=9606 GN=EGLN1 PE=1 SV=1	EGLN1	0.979	1.016	0.924	0.908			0.832			1.238	0.935	1.304	1.021			1.794			1.437	0.0165623
Q9P258	Protein RCC2 OS=Homo sapiens OX=9606 GN=RCC2 PE=1 SV=2	RCC2	0.742	1.145	0.854	0.726	0.835	0.596	0.846	0.838	0.851	0.775	0.862	1.026	2.153	0.976	1.105	1.098	1.494	0.883	1.439	0.0181232
Q14192	Four and a half LIM domains protein 2 OS=Homo sapiens OX=9606 GN=FHL2 PE=1 SV=3	FHL2	0.769	0.831	0.892	1.055	0.891	0.81	0.861	0.829	0.858	1.232	1.129	1.387	1.081	1.618	1.082	1.469	1.036	1.094	1.443	5.5877e-05
Q13601	KRR1 small subunit processome component homolog OS=Homo sapiens OX=9606 GN=KRR1 PE=1 SV=4	KRR1					0.815	0.739		0.844	0.877					1.031	1.484		1.276	0.936	1.443	0.0186178
Q9BZF1	Oxysterol-binding protein-related protein 8 OS=Homo sapiens OX=9606 GN=OSBPL8 PE=1 SV=3	OSBPL8	0.69	1.315	0.875	0.75	0.708	0.669	1.094	0.677	0.629	0.726	0.98	0.716	1.984	1.001	1.393	0.902	1.589	1.191	1.443	0.041595
P55265	Double-stranded RNA-specific adenosine deaminase OS=Homo sapiens OX=9606 GN=ADAR PE=1 SV=4	ADAR	0.842	0.861	1.222	0.834	0.812	0.762	0.843	0.873	0.869	0.975	0.918	2.364	1.162	0.878	1.529	0.953	1.348	0.957	1.444	0.033638
Q99797	Mitochondrial intermediate peptidase OS=Homo sapiens OX=9606 GN=MIPEP PE=1 SV=2	MIPEP	1.017	1.144	0.875	0.813	0.678	0.664	0.994	0.675	0.717	0.843	0.926	1.286	1.165	1.152	1.57	1.483	1.343	0.91	1.448	0.0027226
P34897	Serine hydroxymethyltransferase, mitochondrial OS=Homo sapiens OX=9606 GN=SHMT2 PE=1 SV=3	SHMT2	0.656	0.836	0.788	0.864	0.818	0.775	0.749	0.897	0.909	0.754	0.954	0.987	1.595	1.01	1.658	1.379	1.033	0.972	1.448	0.0106377
O95456	Proteasome assembly chaperone 1 OS=Homo sapiens OX=9606 GN=PSMG1 PE=1 SV=1	PSMG1	0.808	1.055	0.714	0.827	0.767	0.764	1.011	0.889	0.813	0.874	0.747	0.794	1.959	1.038	1.823	1.471	1.002	0.886	1.448	0.040244
Q5JSZ5	Protein PRRC2B OS=Homo sapiens OX=9606 GN=PRRC2B PE=1 SV=2	PRRC2B	0.979	0.72	0.855	0.745	1.025	1.059	1.085	0.684	1.159	1.326	1.028	1.676	1.104	1.401	1.501	1.597	1.244	0.855	1.449	0.0024207
Q07666	KH domain-containing, RNA-binding, signal transduction-associated protein 1 OS=Homo sapiens OX=9606 GN=KHDRBS1 PE=1 SV=1	KHDRBS1	0.439	1.307	0.786	0.888	0.921	0.686	0.741	0.89	0.906	0.656	0.92	1.049	1.815	1.138	1.396	1.489	1.249	0.979	1.453	0.02268
Q92979	Ribosomal RNA small subunit methyltransferase NEP1 OS=Homo sapiens OX=9606 GN=EMG1 PE=1 SV=4	EMG1					0.717	0.955		0.627	0.504					0.855	1.185		1.15	0.898	1.458	0.046615
Q9UK53	Inhibitor of growth protein 1 OS=Homo sapiens OX=9606 GN=ING1 PE=1 SV=2	ING1	0.918	1.047	0.867	1.139	0.922	0.961	0.614	0.599	0.994	1.138	0.806	1.611	1.02	1.482	1.629	1.76	0.908	0.91	1.46	0.0085827
Q9UQB8	Brain-specific angiogenesis inhibitor 1-associated protein 2 OS=Homo sapiens OX=9606 GN=BAIAP2 PE=1 SV=1	BAIAP2	1.315	0.753	0.914	0.71	0.861	0.849	0.759	0.685	0.731	1.229	0.854	1.979	1.609	1.132	0.758	0.872	0.893	1.377	1.462	0.0162836
A6NHQ2	rRNA/tRNA 2'-O-methyltransferase fibrillarin-like protein 1 OS=Homo sapiens OX=9606 GN=FBLL1 PE=3 SV=2	FBLL1					0.812	0.577		0.782	0.804					0.92	1.322		1.288	0.82	1.462	0.044357
P0DPB6	DNA-directed RNA polymerases I and III subunit RPAC2 OS=Homo sapiens OX=9606 GN=POLR1D PE=1 SV=1	POLR1D	1.143	0.694	0.936	0.882	0.848	0.952	0.729	0.773	1.123	1.943	1.008	2.082	1.097	1.323	1.242	0.979	0.797	1.041	1.463	0.0159013
O95881	Thioredoxin domain-containing protein 12 OS=Homo sapiens OX=9606 GN=TXNDC12 PE=1 SV=1	TXNDC12	1.221	0.776	0.94	0.751	1.082	0.867	0.523	0.854	1.146	2.737	0.948	1.512	0.796	1.304	1.148	1.131	1.073	0.921	1.464	0.044657
Q8NFJ5	Retinoic acid-induced protein 3 OS=Homo sapiens OX=9606 GN=GPRC5A PE=1 SV=2	GPRC5A	0.492	0.762	0.954	0.921	0.618	0.758	0.704	0.55	0.667	0.972	0.957	1.845	1.115	1.046	0.546	1.128	0.655	1.067	1.466	0.031176
Q99569	Plakophilin-4 OS=Homo sapiens OX=9606 GN=PKP4 PE=1 SV=2	PKP4	1.795	0.87	0.511	0.692	1.162	0.975	0.773	0.626	0.896	1.809	0.652	1.6	1.066	1.009	1.308	1.64	1.112	1.28	1.467	0.0118979
Q92878	DNA repair protein RAD50 OS=Homo sapiens OX=9606 GN=RAD50 PE=1 SV=1	RAD50					0.75	0.78		0.785	0.744					1.027	1.269		1.183	1.013	1.468	0.0067365
Q8N684	Cleavage and polyadenylation specificity factor subunit 7 OS=Homo sapiens OX=9606 GN=CPSF7 PE=1 SV=1	CPSF7	0.586	1.496	0.573	0.727	1.096	0.775	0.955	0.86	0.917	0.592	0.801	1.574	1.707	1.184	1.255	1.599	1.456	1.071	1.471	0.026838
Q96EY1	DnaJ homolog subfamily A member 3, mitochondrial OS=Homo sapiens OX=9606 GN=DNAJA3 PE=1 SV=2	DNAJA3	0.863	0.887	0.952	0.957	0.884	0.683	0.723	0.722	0.879	1.281	0.928	0.959	1.442	1.184	1.547	1.48	0.974	1.018	1.473	0.00023898
Q9ULC4	Malignant T-cell-amplified sequence 1 OS=Homo sapiens OX=9606 GN=MCTS1 PE=1 SV=1	MCTS1	0.569	1.06	0.722	0.805	0.783	1.142	0.748	0.807	0.879	1.193	0.905	0.835	1.144	1.045	1.08	2.069	0.991	1.493	1.475	0.0067569
P62316	Small nuclear ribonucleoprotein Sm D2 OS=Homo sapiens OX=9606 GN=SNRPD2 PE=1 SV=1	SNRPD2	0.595	1.301	0.683	1.095	1.037	0.737	0.528	0.605	0.841	0.968	1.188	0.801	1.62	1.476	1.742	1.323	0.808	1.001	1.476	0.020318
Q6SPF0	Atherin OS=Homo sapiens OX=9606 GN=SAMD1 PE=1 SV=1	SAMD1	0.81	0.824	0.811	0.781	1.342	0.54	1.075	0.694	1.308	1.729	0.972	1.582	1.629	1.323	1.886	0.908	0.943	0.753	1.478	0.027382
Q9Y2C4	Nuclease EXOG, mitochondrial OS=Homo sapiens OX=9606 GN=EXOG PE=1 SV=2	EXOG					0.814	0.756		0.878	0.797					1.137	0.93		1.17	1.567	1.48	0.0151798
O43395	U4/U6 small nuclear ribonucleoprotein Prp3 OS=Homo sapiens OX=9606 GN=PRPF3 PE=1 SV=2	PRPF3	0.836	1.031	1.139	1.023	0.733	0.348	0.997	0.703	1.071	0.938	0.993	1.196	1.262	0.825	2.383	1.262	1.412	1.109	1.483	0.032184
Q53H82	Endoribonuclease LACTB2 OS=Homo sapiens OX=9606 GN=LACTB2 PE=1 SV=2	LACTB2	0.578	1.067	0.8	0.704	0.814	0.892	0.951	0.777	0.837	0.816	0.805	1.472	0.922	1.064	1.121	1.856	1.41	1.141	1.486	0.0032775
Q6UB35	Monofunctional C1-tetrahydrofolate synthase, mitochondrial OS=Homo sapiens OX=9606 GN=MTHFD1L PE=1 SV=1	MTHFD1L	0.661	1.047	0.93	0.845	0.831	0.925	0.864	0.751	0.841	0.783	0.924	1.235	2.224	1.26	1.489	1.078	1.071	1.032	1.487	0.0130829
P12429	Annexin A3 OS=Homo sapiens OX=9606 GN=ANXA3 PE=1 SV=3	ANXA3	0.812	1.069	0.725	0.882	0.573	0.816	0.937	0.511	0.63	0.948	0.909	0.848	1.596	0.821	0.734	1.657	1.026	1.564	1.487	0.017443
P35442	Thrombospondin-2 OS=Homo sapiens OX=9606 GN=THBS2 PE=1 SV=2	THBS2	0.742	0.827	0.83	0.835	0.528	0.656	0.787	0.531	0.707	0.837	0.759	1.714	0.94	1.222	0.542	1.315	0.639	1.306	1.487	0.048964
O15294	UDP-N-acetylglucosamine--peptide N-acetylglucosaminyltransferase 110 kDa subunit OS=Homo sapiens OX=9606 GN=OGT PE=1 SV=3	OGT					0.815	0.822		0.819	0.797					0.993	1.482		1.23	1.137	1.488	0.0191413
Q99873	Protein arginine N-methyltransferase 1 OS=Homo sapiens OX=9606 GN=PRMT1 PE=1 SV=3	PRMT1	0.669	1.066	0.87	0.652	0.804	0.809	0.811	0.825	0.813	1.097	1.27	1.654	1.261	0.887	1.132	1.302	1.221	1.134	1.489	0.000138801
P39880	Homeobox protein cut-like 1 OS=Homo sapiens OX=9606 GN=CUX1 PE=1 SV=3	CUX1					0.727	0.85		0.665	0.631					1.228	1.149		0.818	1.084	1.489	0.0119765
P17096	High mobility group protein HMG-I/HMG-Y OS=Homo sapiens OX=9606 GN=HMGA1 PE=1 SV=3	HMGA1	0.952	1.212	0.841	1.044	0.768	0.602	0.852	0.506	0.723	1.087	0.982	1.539	1.346	1.153	1.529	0.675	1.971	0.657	1.494	0.037383
O14498	Immunoglobulin superfamily containing leucine-rich repeat protein OS=Homo sapiens OX=9606 GN=ISLR PE=2 SV=1	ISLR	1.111	0.645	0.989	0.871	0.93	0.804	0.795	1.08	0.788	1.465	1.011	2.453	0.97	1.424	0.699	1.027	1.322	1.301	1.497	0.0197383
Q5T8P6	RNA-binding protein 26 OS=Homo sapiens OX=9606 GN=RBM26 PE=1 SV=3	RBM26	1.138	0.906	1.267	0.786	0.742	0.739	0.742	0.648	0.743	2.378	0.88	1.906	1.031	1.126	1.337	0.681	1.071	0.765	1.502	0.047201
Q9BUL9	Ribonuclease P protein subunit p25 OS=Homo sapiens OX=9606 GN=RPP25 PE=1 SV=1	RPP25	0.992	0.828	0.719	0.882	0.717	1.037	0.848	0.84	1.054	2.177	0.982	1.236	1.07	1.214	1.567	1.533	0.803	0.979	1.503	0.0125423
O60506	Heterogeneous nuclear ribonucleoprotein Q OS=Homo sapiens OX=9606 GN=SYNCRIP PE=1 SV=2	SYNCRIP	0.492	1.238	1.128	0.869	0.856	0.626	0.711	0.73	0.831	0.611	0.935	1.17	1.664	1.307	1.727	1.623	1.05	0.845	1.503	0.025884
Q9Y446	Plakophilin-3 OS=Homo sapiens OX=9606 GN=PKP3 PE=1 SV=1	PKP3	0.849	0.878	0.842	0.768	0.945	0.893	0.858	0.77	0.843	1.234	0.817	1.08	0.881	1.075	1.552	2.581	0.922	0.913	1.506	0.032199
P09486	SPARC OS=Homo sapiens OX=9606 GN=SPARC PE=1 SV=1	SPARC	0.889	0.9	0.986	1.026	0.797	0.789	0.775	0.698	0.867	1.043	0.978	2.024	1.419	1.798	0.932	0.942	0.934	1.287	1.511	0.0119799
Q8IWZ3	Ankyrin repeat and KH domain-containing protein 1 OS=Homo sapiens OX=9606 GN=ANKHD1 PE=1 SV=1	ANKHD1	0.787	1	0.483	0.953	1.044	0.904	0.819	0.962	1.008	0.696	0.907	2.421	1.144	1.016	1.317	1.9	1.172	1.028	1.511	0.030817
P43897	Elongation factor Ts, mitochondrial OS=Homo sapiens OX=9606 GN=TSFM PE=1 SV=2	TSFM	0.697	1.056	0.761	0.82	1.062	0.694	0.962	0.869	0.852	1.87	0.973	0.943	1.797	1.136	1.868	0.93	1.132	0.792	1.515	0.021321
Q13573	SNW domain-containing protein 1 OS=Homo sapiens OX=9606 GN=SNW1 PE=1 SV=1	SNW1	0.672	1.134	0.705	1.018	1.062	0.743	0.57	0.716	0.909	0.764	0.949	1.153	1.699	1.223	1.54	1.724	1.061	0.998	1.518	0.005643
Q6ZRP7	Sulfhydryl oxidase 2 OS=Homo sapiens OX=9606 GN=QSOX2 PE=1 SV=3	QSOX2					0.785	0.651		0.869	0.86					0.881	1.616		1.328	0.986	1.52	0.04192
P55011	Solute carrier family 12 member 2 OS=Homo sapiens OX=9606 GN=SLC12A2 PE=1 SV=1	SLC12A2	1.004	1.018	0.884	0.845	0.806	0.672	0.914	0.786	0.8	1.525	0.812	1.365	1.093	0.883	2.277	1.653	0.849	0.829	1.525	0.027159
Q15427	Splicing factor 3B subunit 4 OS=Homo sapiens OX=9606 GN=SF3B4 PE=1 SV=1	SF3B4	0.512	0.873	1.191	0.915	0.968	0.757	0.773	0.73	0.966	1.08	0.919	1.274	1.624	1.295	1.458	1.676	1.046	0.977	1.527	0.00122351
P32320	Cytidine deaminase OS=Homo sapiens OX=9606 GN=CDA PE=1 SV=2	CDA	0.897	0.743	0.887	0.879	0.709	0.834	0.819	0.718	0.83	1.859	0.963	1.539	0.893	1.072	0.675	1.773	0.669	1.452	1.527	0.04924
P40199	Carcinoembryonic antigen-related cell adhesion molecule 6 OS=Homo sapiens OX=9606 GN=CEACAM6 PE=1 SV=3	CEACAM6	0.723	0.715	0.938	0.76	0.852	1.005	0.854	0.824	0.77	0.875	0.831	2.456	1.192	1.39	0.83	1.21	0.895	1.256	1.528	0.0213
P05455	Lupus La protein OS=Homo sapiens OX=9606 GN=SSB PE=1 SV=2	SSB	0.647	1.484	0.657	0.812	0.961	0.568	0.712	0.585	0.794	0.66	0.938	0.803	2.286	1.271	1.79	0.986	1.207	0.802	1.528	0.045361
Q9Y4K0	Lysyl oxidase homolog 2 OS=Homo sapiens OX=9606 GN=LOXL2 PE=1 SV=1	LOXL2					0.678	0.873		0.695	0.784					1.551	0.956		0.837	1.29	1.529	0.038657
P35637	RNA-binding protein FUS OS=Homo sapiens OX=9606 GN=FUS PE=1 SV=1	FUS	1.068	0.646	0.64	0.932	0.859	1.171	0.723	0.891	1.127	2.34	1.096	1.473	1.312	1.551	1.768	0.953	0.685	0.877	1.53	0.029176
Q8IY33	MICAL-like protein 2 OS=Homo sapiens OX=9606 GN=MICALL2 PE=1 SV=1	MICALL2	0.878	0.779	0.884	0.718	0.977	0.889	0.722	0.924	0.941	0.887	0.794	1.186	0.871	0.975	1.08	2.846	1.116	1.534	1.531	0.038199
Q96NY8	Nectin-4 OS=Homo sapiens OX=9606 GN=NECTIN4 PE=1 SV=1	NECTIN4	0.932	0.94	0.715	0.69			0.953			1.637	0.832	1.324	1.101			1.129			1.534	0.0075387
Q86V81	THO complex subunit 4 OS=Homo sapiens OX=9606 GN=ALYREF PE=1 SV=3	ALYREF	0.54	0.809	1.115	0.709	1.008	0.841	0.57	0.954	0.933	0.903	0.825	1.536	1.759	0.964	1.275	1.609	0.939	1.217	1.535	0.003797
Q96FX7	tRNA (adenine(58)-N(1))-methyltransferase catalytic subunit TRMT61A OS=Homo sapiens OX=9606 GN=TRMT61A PE=1 SV=1	TRMT61A					0.896	0.88		0.654	0.754					1.402	1.256		1.187	1.041	1.535	0.0042419
Q99856	AT-rich interactive domain-containing protein 3A OS=Homo sapiens OX=9606 GN=ARID3A PE=1 SV=2	ARID3A	1.29	0.715	1.155	0.959	0.702	0.412	0.907	0.667	0.927	1.33	0.901	1.982	1.498	1.475	1.219	0.657	1.365	1.024	1.535	0.0171974
Q05209	Tyrosine-protein phosphatase non-receptor type 12 OS=Homo sapiens OX=9606 GN=PTPN12 PE=1 SV=3	PTPN12	1.177	0.786	0.764	0.812	0.84	0.721	0.899	0.841	0.781	1.211	0.901	2.386	1.117	1.05	1.081	1.24	1.045	1.289	1.538	0.00143657
P55145	Mesencephalic astrocyte-derived neurotrophic factor OS=Homo sapiens OX=9606 GN=MANF PE=1 SV=3	MANF					0.911	0.736		0.682	0.85					1.041	1.223		1.567	1.061	1.539	0.0103371
Q7L8L6	FAST kinase domain-containing protein 5, mitochondrial OS=Homo sapiens OX=9606 GN=FASTKD5 PE=1 SV=1	FASTKD5					0.839	0.709		0.637	0.9					1.143	1.094		1.157	1.359	1.541	0.0031011
P49790	Nuclear pore complex protein Nup153 OS=Homo sapiens OX=9606 GN=NUP153 PE=1 SV=2	NUP153	0.964	0.702	0.92	0.887	0.96	0.954	0.796	0.903	0.955	1.846	0.976	2.507	0.999	1.42	1.452	1.038	0.944	0.831	1.544	0.026835
P16989	Y-box-binding protein 3 OS=Homo sapiens OX=9606 GN=YBX3 PE=1 SV=4	YBX3	0.789	0.914	0.678	0.931	1.03	1.065	0.714	0.663	0.949	1.194	0.978	1.977	1.748	1.368	1.444	1.059	0.711	1.161	1.551	0.0044572
Q99715	Collagen alpha-1(XII) chain OS=Homo sapiens OX=9606 GN=COL12A1 PE=1 SV=2	COL12A1	0.939	0.931	0.833	0.879	0.646	0.739	0.798	0.575	0.713	0.778	0.871	0.927	1.808	1.262	0.718	1.628	0.801	1.809	1.552	0.030903
Q9Y3D7	Mitochondrial import inner membrane translocase subunit TIM16 OS=Homo sapiens OX=9606 GN=PAM16 PE=1 SV=2	PAM16	0.867	1.044	0.764	0.849	0.832	0.761	0.753	0.615	0.766	1.927	1.003	1.307	0.986	1.228	1.342	1.231	0.977	1.009	1.553	0.00027586
Q02447	Transcription factor Sp3 OS=Homo sapiens OX=9606 GN=SP3 PE=1 SV=3	SP3					1.044	0.735		0.586	0.801					1.388	1.292		0.9	1.336	1.553	0.028382
P62829	60S ribosomal protein L23 OS=Homo sapiens OX=9606 GN=RPL23 PE=1 SV=1	RPL23	0.566	0.993	0.765	0.991	1.018	0.77	0.781	0.661	0.816	0.984	1.088	0.98	1.877	1.208	1.726	1.422	0.682	1.286	1.554	0.0064373
Q9Y2W1	Thyroid hormone receptor-associated protein 3 OS=Homo sapiens OX=9606 GN=THRAP3 PE=1 SV=2	THRAP3	0.859	1.005	1.264	0.813	0.964	0.656	0.72	0.738	0.877	0.942	0.842	2.261	1.568	1.213	1.86	0.903	1.303	0.877	1.557	0.0095207
P05109	Protein S100-A8 OS=Homo sapiens OX=9606 GN=S100A8 PE=1 SV=1	S100A8	0.629	0.89	0.683	1.002	0.54	0.654	0.737	0.448	0.581	0.939	1.088	1.104	1.359	0.589	0.521	1.262	0.996	1.761	1.557	0.026178
P14780	Matrix metalloproteinase-9 OS=Homo sapiens OX=9606 GN=MMP9 PE=1 SV=3	MMP9	0.768	0.682	0.695	1.023	0.721	0.902	0.679	0.681	0.716	0.923	1.137	1.213	2.036	1.062	0.938	0.823	0.898	1.619	1.558	0.0092211
Q15181	Inorganic pyrophosphatase OS=Homo sapiens OX=9606 GN=PPA1 PE=1 SV=2	PPA1	1.175	0.618	0.964	0.903	0.854	0.914	0.648	0.892	1.029	2.512	0.966	1.965	0.883	1.42	1.34	1.144	0.952	0.895	1.563	0.0157022
P48449	Lanosterol synthase OS=Homo sapiens OX=9606 GN=LSS PE=1 SV=1	LSS	0.552	0.71	0.655	0.78	0.965	0.898	0.686	0.933	0.915	0.678	1.164	0.826	2.467	0.987	1.181	1.664	1.085	0.971	1.563	0.023045
P61604	10 kDa heat shock protein, mitochondrial OS=Homo sapiens OX=9606 GN=HSPE1 PE=1 SV=2	HSPE1	1.14	0.488	0.932	0.758	0.89	1.196	0.563	1.047	1.156	2.408	0.877	2.312	1.339	1.255	1.562	0.797	0.818	0.858	1.563	0.047815
Q56VL3	OCIA domain-containing protein 2 OS=Homo sapiens OX=9606 GN=OCIAD2 PE=1 SV=1	OCIAD2	0.978	0.745	0.775	0.691	0.967	0.814	0.813	0.819	0.87	1.271	0.726	1.093	0.717	1.173	1.297	2.799	1.055	1.003	1.567	0.028282
Q32P28	Prolyl 3-hydroxylase 1 OS=Homo sapiens OX=9606 GN=P3H1 PE=1 SV=2	P3H1	0.648	1.253	0.959	0.793	0.77	0.791	0.892	0.593	0.855	0.594	0.973	1.239	2.009	1.465	1.093	0.976	1.21	1.95	1.569	0.0165968
P38159	RNA-binding motif protein, X chromosome OS=Homo sapiens OX=9606 GN=RBMX PE=1 SV=3	RBMX	0.643	0.989	0.983	0.747	0.968	0.635	0.563	1.234	0.846	0.775	0.849	1.56	1.627	1.223	1.746	1.737	0.873	1.076	1.57	0.0070373
O15234	Protein CASC3 OS=Homo sapiens OX=9606 GN=CASC3 PE=1 SV=2	CASC3	0.989	0.807	0.794	1.095			0.877			1.671	1.183	1.752	1.272			1.054			1.575	0.009956
Q9UIS9	Methyl-CpG-binding domain protein 1 OS=Homo sapiens OX=9606 GN=MBD1 PE=1 SV=2	MBD1					0.722	0.669		0.775	0.982					1.241	1.521		1.334	0.875	1.579	0.021065
Q9NYF8	Bcl-2-associated transcription factor 1 OS=Homo sapiens OX=9606 GN=BCLAF1 PE=1 SV=2	BCLAF1	0.743	1.08	1.067	0.836	0.996	0.716	0.733	0.729	0.883	0.715	0.856	2.488	1.573	1.315	1.956	0.961	1.13	0.852	1.589	0.039281
Q9BST9	Rhotekin OS=Homo sapiens OX=9606 GN=RTKN PE=1 SV=2	RTKN					0.686	0.747		0.594	0.747					0.956	1.199		0.896	1.362	1.591	0.0065753
Q7Z392	Trafficking protein particle complex subunit 11 OS=Homo sapiens OX=9606 GN=TRAPPC11 PE=1 SV=2	TRAPPC11					0.727	0.821		0.774	0.703					1.077	1.526		1.275	0.955	1.598	0.0055447
Q6RFH5	WD repeat-containing protein 74 OS=Homo sapiens OX=9606 GN=WDR74 PE=1 SV=1	WDR74	1.012	0.834	0.889	0.965	0.6	0.699	0.682	0.964	0.681	1.285	0.957	1.678	1.527	0.868	1.26	1.268	1.532	1.002	1.6	0.00032015
P62750	60S ribosomal protein L23a OS=Homo sapiens OX=9606 GN=RPL23A PE=1 SV=1	RPL23A	0.809	0.864	0.895	0.846	0.636	0.737	0.961	0.587	0.668	0.871	0.887	0.878	1.65	0.852	2.306	1.072	1.362	0.998	1.605	0.006296
P11940	Polyadenylate-binding protein 1 OS=Homo sapiens OX=9606 GN=PABPC1 PE=1 SV=2	PABPC1	0.648	0.778	0.874	0.757	0.867	0.963	0.657	0.911	0.892	1.096	0.89	1.154	1.585	1.082	1.447	1.996	0.936	1.189	1.606	0.00027537
Q9C0J8	pre-mRNA 3' end processing protein WDR33 OS=Homo sapiens OX=9606 GN=WDR33 PE=1 SV=2	WDR33	1.09	0.937	0.963	0.724	0.934	0.762	0.665	0.65	0.804	0.991	0.889	2.109	1.409	0.998	1.326	1.394	1.554	0.987	1.609	0.00078123
O14578	Citron Rho-interacting kinase OS=Homo sapiens OX=9606 GN=CIT PE=1 SV=2	CIT					0.766	0.397		0.481	0.711					0.863	1.176		0.915	0.839	1.611	0.028096
Q6ZMG9	Ceramide synthase 6 OS=Homo sapiens OX=9606 GN=CERS6 PE=1 SV=1	CERS6					0.72	0.674		0.859	0.703					0.913	1.584		1.328	0.942	1.613	0.01978
Q14766	Latent-transforming growth factor beta-binding protein 1 OS=Homo sapiens OX=9606 GN=LTBP1 PE=1 SV=4	LTBP1	0.919	0.751	0.896	0.756	0.785	0.944	0.753	0.801	0.752	1.064	0.742	2.219	1.106	1.403	0.784	1.49	0.923	1.58	1.616	0.0074029
Q14CM0	FERM and PDZ domain-containing protein 4 OS=Homo sapiens OX=9606 GN=FRMPD4 PE=1 SV=1	FRMPD4					0.986	0.664		0.831	0.76					1.369	1.336		1.412	1.123	1.617	0.002463
Q9NY93	Probable ATP-dependent RNA helicase DDX56 OS=Homo sapiens OX=9606 GN=DDX56 PE=1 SV=1	DDX56					0.728	0.787		0.842	0.703					0.888	1.649		1.205	1.213	1.619	0.0132646
Q9H6X2	Anthrax toxin receptor 1 OS=Homo sapiens OX=9606 GN=ANTXR1 PE=1 SV=2	ANTXR1					0.69	1.043		0.711	0.648					1.474	0.916		1.386	1.231	1.619	0.018338
Q9HAV4	Exportin-5 OS=Homo sapiens OX=9606 GN=XPO5 PE=1 SV=1	XPO5					0.69	0.789		0.728	0.707					0.873	1.586		1.206	1.055	1.62	0.037617
Q99439	Calponin-2 OS=Homo sapiens OX=9606 GN=CNN2 PE=1 SV=4	CNN2	1.272	0.652	0.724	0.944	0.878	1.099	0.618	0.772	0.785	2.756	0.984	1.365	0.959	1.884	0.988	1.154	0.836	1.289	1.632	0.0123825
O60869	Endothelial differentiation-related factor 1 OS=Homo sapiens OX=9606 GN=EDF1 PE=1 SV=1	EDF1	1.129	0.69	0.64	0.851	1.025	0.96	0.627	0.691	1.155	2.77	0.939	0.881	1.137	1.24	1.956	1.64	0.719	0.934	1.633	0.027058
Q8TF72	Protein Shroom3 OS=Homo sapiens OX=9606 GN=SHROOM3 PE=1 SV=2	SHROOM3	1.078	0.725	0.923	0.823			0.907			1.254	0.782	1.46	0.953			2.173			1.638	0.030065
Q8N1F7	Nuclear pore complex protein Nup93 OS=Homo sapiens OX=9606 GN=NUP93 PE=1 SV=2	NUP93					0.783	0.866		0.651	0.714					0.89	1.444		1.522	1.091	1.641	0.0140618
Q9NY12	H/ACA ribonucleoprotein complex subunit 1 OS=Homo sapiens OX=9606 GN=GAR1 PE=1 SV=1	GAR1	0.745	0.686	0.761	0.719	1.013	0.759	0.753	0.743	0.81	1.192	0.99	1.056	1.674	1.222	1.356	1.609	0.869	1.244	1.645	2.2856e-05
Q6ZQQ6	WD repeat-containing protein 87 OS=Homo sapiens OX=9606 GN=WDR87 PE=1 SV=3	WDR87	0.682	0.999	0.76	0.743	0.694	0.73	0.836	0.494	0.784	0.823	0.905	0.984	1.414	0.62	2.021	1.19	1.303	1.502	1.65	0.0052174
Q8NC51	Plasminogen activator inhibitor 1 RNA-binding protein OS=Homo sapiens OX=9606 GN=SERBP1 PE=1 SV=2	SERBP1	0.638	1.035	0.592	0.814	1.07	0.645	0.63	0.712	0.999	0.78	0.972	0.786	1.611	1.383	1.888	2.233	0.802	0.986	1.651	0.0156952
Q96GA3	Protein LTV1 homolog OS=Homo sapiens OX=9606 GN=LTV1 PE=1 SV=1	LTV1					0.736	0.572		0.767	0.911					1.23	1.796		0.951	0.974	1.658	0.03304
Q13620	Cullin-4B OS=Homo sapiens OX=9606 GN=CUL4B PE=1 SV=4	CUL4B	1.208	0.871	0.818	0.899			0.789			1.418	0.855	2.387	1.284			1.008			1.662	0.036203
Q02224	Centromere-associated protein E OS=Homo sapiens OX=9606 GN=CENPE PE=1 SV=2	CENPE					0.633	0.698		0.806	0.76					1.161	1.078		1.304	1.284	1.666	0.00031534
Q9NR99	Matrix-remodeling-associated protein 5 OS=Homo sapiens OX=9606 GN=MXRA5 PE=1 SV=3	MXRA5	0.86	0.812	0.998	0.817	0.741	0.79	0.802	0.66	0.801	1.242	0.771	1.794	1.184	1.555	0.807	1.509	0.9	1.834	1.673	0.0028952
Q9ULR3	Protein phosphatase 1H OS=Homo sapiens OX=9606 GN=PPM1H PE=1 SV=2	PPM1H					0.816	0.964		0.637	0.769					1.345	1.674		0.929	1.394	1.677	0.0150407
Q14683	Structural maintenance of chromosomes protein 1A OS=Homo sapiens OX=9606 GN=SMC1A PE=1 SV=2	SMC1A					0.703	0.713		0.731	0.723					0.937	1.387		1.559	0.965	1.689	0.030155
O00515	Ladinin-1 OS=Homo sapiens OX=9606 GN=LAD1 PE=1 SV=2	LAD1	0.797	0.626	0.536	1.032	1.032	0.675	0.729	0.804	1.233	1.6	1.127	0.707	1.014	1.22	1.778	2.945	0.663	1.299	1.692	0.030999
Q9NXE4	Sphingomyelin phosphodiesterase 4 OS=Homo sapiens OX=9606 GN=SMPD4 PE=1 SV=3	SMPD4					0.727	0.739		0.692	0.789					1.036	1.502		1.329	1.123	1.693	0.00105913
Q9BQ15	SOSS complex subunit B1 OS=Homo sapiens OX=9606 GN=NABP2 PE=1 SV=1	NABP2	0.798	0.788	0.987	1.049			0.789			1.741	0.964	1.714	1.176			1.37			1.701	0.00189943
P24821	Tenascin OS=Homo sapiens OX=9606 GN=TNC PE=1 SV=3	TNC	0.687	0.925	0.779	0.776	0.651	0.822	0.631	0.56	0.603	0.715	0.821	1.228	1.825	2.257	0.87	1.065	0.949	0.821	1.701	0.0132596
P16444	Dipeptidase 1 OS=Homo sapiens OX=9606 GN=DPEP1 PE=1 SV=3	DPEP1	0.888	0.589	1.24	0.782	0.884	1.064	0.602	0.74	0.87	1.24	0.751	2.61	0.863	1.613	1.072	2.089	0.786	1.336	1.705	0.0096005
P50281	Matrix metalloproteinase-14 OS=Homo sapiens OX=9606 GN=MMP14 PE=1 SV=3	MMP14					0.669	0.693		0.719	0.837					1.129	1.076		1.095	1.681	1.707	0.0044163
Q9HCG8	Pre-mRNA-splicing factor CWC22 homolog OS=Homo sapiens OX=9606 GN=CWC22 PE=1 SV=3	CWC22					0.625	0.668		0.734	0.746					0.834	1.485		1.522	0.892	1.707	0.02404
Q96AY3	Peptidyl-prolyl cis-trans isomerase FKBP10 OS=Homo sapiens OX=9606 GN=FKBP10 PE=1 SV=1	FKBP10	1.114	0.684	1.152	0.92	0.787	0.873	0.757	0.602	0.832	1.355	0.934	2.689	1.244	1.487	1.38	0.938	1.076	1.555	1.708	0.00124001
Q9NPE3	H/ACA ribonucleoprotein complex subunit 3 OS=Homo sapiens OX=9606 GN=NOP10 PE=1 SV=1	NOP10	1.025	0.915	0.824	0.833			0.745			2.119	0.941	1.061	1.221			1.568			1.718	0.0101582
Q6PCE3	Glucose 1,6-bisphosphate synthase OS=Homo sapiens OX=9606 GN=PGM2L1 PE=1 SV=3	PGM2L1	0.61	1.271	0.929	0.835	0.623	0.281	1.054	0.587	0.483	0.841	0.794	0.894	1.825	0.815	0.82	1.357	2.038	1.609	1.719	0.0163405
P46013	Proliferation marker protein Ki-67 OS=Homo sapiens OX=9606 GN=MKI67 PE=1 SV=2	MKI67	0.676	0.981	0.927	0.91	0.651	0.682	0.74	0.579	0.742	0.894	0.922	1.862	1.301	0.923	2.278	1.681	0.744	0.89	1.727	0.0133434
Q9Y3B9	RRP15-like protein OS=Homo sapiens OX=9606 GN=RRP15 PE=1 SV=2	RRP15	1.154	0.808	0.376	1.214	0.923	0.558	0.621	0.637	1.052	0.968	1.315	1.466	2.276	1.7	2.501	0.911	0.67	0.787	1.728	0.033736
O95793	Double-stranded RNA-binding protein Staufen homolog 1 OS=Homo sapiens OX=9606 GN=STAU1 PE=1 SV=2	STAU1	0.673	0.808	0.759	0.757	0.938	0.666	0.694	0.807	0.89	0.844	0.915	1.219	1.679	1.498	1.673	1.904	0.862	1.086	1.732	0.0023801
Q9BYJ9	YTH domain-containing family protein 1 OS=Homo sapiens OX=9606 GN=YTHDF1 PE=1 SV=1	YTHDF1	0.503	1.01	0.552	0.907	0.89	0.604	0.961	0.598	0.785	1.275	1.165	0.867	1.95	1.528	1.628	1.222	0.993	1.058	1.738	0.00075699
O76041	Nebulette OS=Homo sapiens OX=9606 GN=NEBL PE=1 SV=1	NEBL	0.76	0.699	0.599	0.782	0.955	1.172	0.787	0.766	0.801	3.043	0.895	1.27	1.016	1.342	1.325	1.4	0.881	1.08	1.745	0.0028365
Q13619	Cullin-4A OS=Homo sapiens OX=9606 GN=CUL4A PE=1 SV=3	CUL4A					0.681	0.734		0.609	0.682					0.817	1.449		1.302	1.159	1.747	0.0061249
P39019	40S ribosomal protein S19 OS=Homo sapiens OX=9606 GN=RPS19 PE=1 SV=2	RPS19	0.568	0.981	0.622	0.849	1.016	0.596	0.678	0.676	0.83	1.128	1.02	0.91	1.491	1.14	1.69	1.891	0.78	1.571	1.75	0.00081717
Q6PJF5	Inactive rhomboid protein 2 OS=Homo sapiens OX=9606 GN=RHBDF2 PE=1 SV=2	RHBDF2					0.47	0.69		0.648	0.788					0.93	1.066		1.103	1.451	1.753	0.0077587
O43353	Receptor-interacting serine/threonine-protein kinase 2 OS=Homo sapiens OX=9606 GN=RIPK2 PE=1 SV=2	RIPK2	0.483	1.061	0.624	1.22	0.859	0.363	0.836	0.461	0.898	0.849	1.254	1.203	1.311	1.036	1.303	1.888	1.571	1.458	1.756	0.0025369
P80188	Neutrophil gelatinase-associated lipocalin OS=Homo sapiens OX=9606 GN=LCN2 PE=1 SV=2	LCN2	0.706	0.681	0.716	0.724	0.697	0.85	0.655	0.642	0.742	1.996	0.95	1.045	1.704	0.89	1.202	1.133	0.821	1.242	1.76	0.0020156
Q5T280	Putative methyltransferase C9orf114 OS=Homo sapiens OX=9606 GN=SPOUT1 PE=1 SV=3	SPOUT1					0.889	0.595		0.627	0.763					1.244	1.599		1.279	0.957	1.767	0.0067614
Q16270	Insulin-like growth factor-binding protein 7 OS=Homo sapiens OX=9606 GN=IGFBP7 PE=1 SV=1	IGFBP7	0.838	0.697	1.181	0.826	0.746	0.784	0.65	0.508	0.689	1.074	0.831	3.132	1.132	1.632	1.129	0.957	0.556	1.263	1.768	0.031639
Q9Y237	Peptidyl-prolyl cis-trans isomerase NIMA-interacting 4 OS=Homo sapiens OX=9606 GN=PIN4 PE=1 SV=1	PIN4	0.958	0.621	0.461	0.726	0.777	0.918	0.579	1.035	0.956	1.839	0.692	1.558	1.399	1.351	1.089	1.763	0.917	1.164	1.773	0.00035519
P05161	Ubiquitin-like protein ISG15 OS=Homo sapiens OX=9606 GN=ISG15 PE=1 SV=5	ISG15	0.926	0.844	1.047	0.642	0.512	0.514	0.865	0.707	0.66	0.928	0.825	1.279	1.723	1.021	1.002	1.598	1.558	1.536	1.783	0.00024041
P08476	Inhibin beta A chain OS=Homo sapiens OX=9606 GN=INHBA PE=1 SV=2	INHBA					0.522	0.397		0.699	0.696					0.903	1.079		0.945	1.198	1.783	0.0071753
P51397	Death-associated protein 1 OS=Homo sapiens OX=9606 GN=DAP PE=1 SV=3	DAP	1.333	0.81	0.588	0.57	1.12	0.532	0.603	0.505	1.082	3.429	0.643	1.046	0.627	1.56	1.485	0.739	1.61	0.876	1.791	0.038659
Q15428	Splicing factor 3A subunit 2 OS=Homo sapiens OX=9606 GN=SF3A2 PE=1 SV=2	SF3A2	0.561	0.943	0.629	0.814	1.003	0.58	0.564	0.692	0.851	0.88	0.977	1.034	1.564	1.03	1.442	2.19	1.037	1.444	1.8	0.0004811
O95104	SR-related and CTD-associated factor 4 OS=Homo sapiens OX=9606 GN=SCAF4 PE=1 SV=3	SCAF4	0.683	1.03	0.91	0.62	1.015	0.537	0.764	0.809	0.931	0.91	0.603	3.337	1.35	1.253	1.474	1.145	1.37	0.878	1.806	0.0049159
P21741	Midkine OS=Homo sapiens OX=9606 GN=MDK PE=1 SV=1	MDK	1.738	1.144	0.764	0.531	0.528	0.232	1.045	0.288	0.651	1.101	0.518	2.715	1.096	0.909	2.149	0.991	1.529	0.766	1.83	0.023017
P80511	Protein S100-A12 OS=Homo sapiens OX=9606 GN=S100A12 PE=1 SV=2	S100A12					0.666	0.42		0.492	0.614					0.908	0.707		0.99	1.41	1.832	0.0157969
Q14CX7	N-alpha-acetyltransferase 25, NatB auxiliary subunit OS=Homo sapiens OX=9606 GN=NAA25 PE=1 SV=1	NAA25					0.63	0.627		0.666	0.715					0.833	1.209		1.535	1.257	1.832	0.021082
O94885	SAM and SH3 domain-containing protein 1 OS=Homo sapiens OX=9606 GN=SASH1 PE=1 SV=3	SASH1	1.079	0.834	1.02	0.752	0.524	0.615	0.767	0.428	0.552	1.299	1.076	1.358	1.512	1.215	1.174	1.16	1.337	1.753	1.85	0.000143505
Q96JN8	Neuralized-like protein 4 OS=Homo sapiens OX=9606 GN=NEURL4 PE=1 SV=2	NEURL4					0.546	0.526		0.806	0.73					0.881	1.417		1.615	0.924	1.855	0.017638
Q8NCL4	Polypeptide N-acetylgalactosaminyltransferase 6 OS=Homo sapiens OX=9606 GN=GALNT6 PE=2 SV=2	GALNT6	0.686	0.694	0.66	0.615	0.907	0.944	0.668	0.714	0.861	1.323	0.701	1.192	2.445	1.01	1.241	1.639	0.991	1.349	1.865	8.1269e-05
P06731	Carcinoembryonic antigen-related cell adhesion molecule 5 OS=Homo sapiens OX=9606 GN=CEACAM5 PE=1 SV=3	CEACAM5	0.739	0.638	0.897	0.796	0.661	0.947	0.84	0.555	0.604	1.263	0.892	2.813	1.234	1.646	0.989	1.115	0.864	1.234	1.88	0.0007242
P50454	Serpin H1 OS=Homo sapiens OX=9606 GN=SERPINH1 PE=1 SV=2	SERPINH1	0.615	0.86	0.763	0.778	0.698	0.701	0.722	0.655	0.719	0.839	0.873	0.951	1.752	1.264	1.137	1.928	1.015	2.131	1.904	0.002377
Q96CG8	Collagen triple helix repeat-containing protein 1 OS=Homo sapiens OX=9606 GN=CTHRC1 PE=1 SV=1	CTHRC1	0.743	0.736	1.049	0.721	0.605	0.743	0.872	0.486	0.808	0.953	0.733	2.462	1.141	1.781	0.498	1.638	0.901	2.357	1.951	0.024364
P25815	Protein S100-P OS=Homo sapiens OX=9606 GN=S100P PE=1 SV=2	S100P	0.907	0.935	0.541	0.672	0.484	0.739	0.549	0.485	0.692	2.065	0.668	0.881	1.166	0.827	1.432	2.402	0.726	0.928	1.954	0.0028813
Q9Y5T5	Ubiquitin carboxyl-terminal hydrolase 16 OS=Homo sapiens OX=9606 GN=USP16 PE=1 SV=1	USP16					0.807	0.553		0.55	0.725					0.851	1.859		1.228	1.287	1.983	0.0122964
P49913	Cathelicidin antimicrobial peptide OS=Homo sapiens OX=9606 GN=CAMP PE=1 SV=1	CAMP	0.567	0.693	0.624	0.665	0.423	0.786	0.758	0.409	0.473	1.096	0.834	2.045	2.094	0.842	0.551	0.909	0.661	1.372	1.994	0.0048559
Q9BXA5	Succinate receptor 1 OS=Homo sapiens OX=9606 GN=SUCNR1 PE=1 SV=2	SUCNR1					0.831	0.513		0.646	0.616					1.246	1.145		1.418	1.416	2.005	0.00075576
Q14978	Nucleolar and coiled-body phosphoprotein 1 OS=Homo sapiens OX=9606 GN=NOLC1 PE=1 SV=2	NOLC1	0.553	0.665	0.758	0.969	1.029	0.64	0.599	0.59	1.002	0.791	0.963	3.27	1.605	1.274	2.391	1.28	0.743	0.853	2.018	0.0174836
P31949	Protein S100-A11 OS=Homo sapiens OX=9606 GN=S100A11 PE=1 SV=2	S100A11	1.427	0.761	0.664	0.487	0.508	0.597	0.585	0.5	0.625	4.328	0.565	1.002	0.74	0.705	0.899	0.906	0.809	1.761	2.038	0.031202
Q9HCM1	Retroelement silencing factor 1 OS=Homo sapiens OX=9606 GN=RESF1 PE=1 SV=3	RESF1					0.414	0.432		0.345	0.65					0.736	1.478		0.699	0.892	2.067	0.0172588
O15347	High mobility group protein B3 OS=Homo sapiens OX=9606 GN=HMGB3 PE=1 SV=4	HMGB3					0.688	0.742		0.476	0.705					1.335	2.168		1.036	0.91	2.087	0.0188206
Q9BVP2	Guanine nucleotide-binding protein-like 3 OS=Homo sapiens OX=9606 GN=GNL3 PE=1 SV=2	GNL3	0.317	0.98	0.801	0.581	0.649	0.697	0.668	0.594	0.726	0.603	0.782	1.671	3.52	1.02	1.951	0.556	0.986	0.855	2.088	0.023781
Q5VT52	Regulation of nuclear pre-mRNA domain-containing protein 2 OS=Homo sapiens OX=9606 GN=RPRD2 PE=1 SV=1	RPRD2	0.662	0.723	0.603	0.567	1.033	0.66	0.592	0.882	1	0.84	0.787	4.272	1.058	1.103	1.477	1.859	1.168	0.851	2.113	0.013879
Q8N4X5	Actin filament-associated protein 1-like 2 OS=Homo sapiens OX=9606 GN=AFAP1L2 PE=1 SV=1	AFAP1L2	0.714	0.962	0.568	0.95			0.755			0.879	0.856	2.38	1.25			2.211			2.127	0.021977
Q14767	Latent-transforming growth factor beta-binding protein 2 OS=Homo sapiens OX=9606 GN=LTBP2 PE=1 SV=3	LTBP2	0.758	0.657	0.822	0.667	0.76	0.875	0.67	0.524	0.828	2.198	0.66	2.855	0.967	1.571	0.795	1.074	0.806	2.208	2.139	0.0073018
Q9UDX3	SEC14-like protein 4 OS=Homo sapiens OX=9606 GN=SEC14L4 PE=1 SV=1	SEC14L4					0.572	0.75		0.447	0.593					1.184	1.278		1.167	1.489	2.167	0.00060077
Q9BVC5	Ashwin OS=Homo sapiens OX=9606 GN=C2orf49 PE=1 SV=1	C2orf49	0.569	0.944	0.65	0.714			0.617			1.208	0.956	1.043	1.707			2.113			2.172	0.0032963
P24158	Myeloblastin OS=Homo sapiens OX=9606 GN=PRTN3 PE=1 SV=3	PRTN3	0.427	0.594	0.447	0.692	0.429	0.769	0.676	0.545	0.569	0.656	0.957	0.849	2.698	0.664	0.643	1.189	0.908	2.364	2.179	0.0176637
Q15014	Mortality factor 4-like protein 2 OS=Homo sapiens OX=9606 GN=MORF4L2 PE=1 SV=1	MORF4L2					0.627	0.599		0.622	0.795					1.466	2.193		0.88	1.239	2.186	0.0105211
O15066	Kinesin-like protein KIF3B OS=Homo sapiens OX=9606 GN=KIF3B PE=1 SV=1	KIF3B	0.762	0.534	0.605	0.619	0.659	0.786	0.429	0.557	0.642	1.745	1.528	2.036	0.928	1.226	1.163	1.362	1.094	1.339	2.191	1.4523e-06
Q9NY99	Gamma-2-syntrophin OS=Homo sapiens OX=9606 GN=SNTG2 PE=1 SV=2	SNTG2	0.405	0.739	0.754	0.723			0.586			0.754	0.957	1.131	1.635			2.558			2.369	0.020724
Q7Z3D4	LysM and putative peptidoglycan-binding domain-containing protein 3 OS=Homo sapiens OX=9606 GN=LYSMD3 PE=1 SV=2	LYSMD3					0.741	0.339		0.635	0.464					1.383	1.009		1.518	1.292	2.387	0.0035202
P36952	Serpin B5 OS=Homo sapiens OX=9606 GN=SERPINB5 PE=1 SV=2	SERPINB5	0.799	0.596	0.629	0.602	0.716	0.707	0.544	0.551	0.632	5.221	0.62	0.929	0.772	1.381	1.24	1.324	0.977	1.372	2.574	0.0090228
P24593	Insulin-like growth factor-binding protein 5 OS=Homo sapiens OX=9606 GN=IGFBP5 PE=1 SV=1	IGFBP5					0.791	0.519		0.472	0.557					2.563	1.614		0.621	1.292	2.604	0.035178
Q9Y5E6	Protocadherin beta-3 OS=Homo sapiens OX=9606 GN=PCDHB3 PE=2 SV=2	PCDHB3					0.536	0.28		0.32	0.552					1.354	0.912		0.926	2.003	3.078	0.0047563
Q9UK61	Protein TASOR OS=Homo sapiens OX=9606 GN=TASOR PE=1 SV=3	TASOR					0.389	0.605		0.349	0.474					1.25	1.227		1.298	1.879	3.112	0.00035566
Q8NC74	RBBP8 N-terminal-like protein OS=Homo sapiens OX=9606 GN=RBBP8NL PE=2 SV=3	RBBP8NL	1.131	0.407	0.54	0.978			0.244			1.891	0.851	3.868	1.423			1.209			3.178	0.0184186
Q86TI0	TBC1 domain family member 1 OS=Homo sapiens OX=9606 GN=TBC1D1 PE=1 SV=2	TBC1D1		0.248	0.251	0.254	0.499	1.185	0.214	0.532	0.592	6.975	0.321	0.625	0.535	0.712	0.601	1.402	0.722	1.781	3.537	0.0183355
Q12884	Prolyl endopeptidase FAP OS=Homo sapiens OX=9606 GN=FAP PE=1 SV=5	FAP					0.448	0.427		0.16	0.409					1.723	0.428		1.668	3.096	4.789	0.025959
Q5VTE0	Putative elongation factor 1-alpha-like 3 OS=Homo sapiens OX=9606 GN=EEF1A1P5 PE=5 SV=1	EEF1A1P5	0.587	1.062	1.056	0.81	0.843	0.777	0.98	0.839	0.816	0.673	0.831	0.989	1.254	0.84	1.37	1.71	1.186	1.028	1.31	0.050136
Q15042	Rab3 GTPase-activating protein catalytic subunit OS=Homo sapiens OX=9606 GN=RAB3GAP1 PE=1 SV=3	RAB3GAP1					0.842	0.823		1.017	0.941					0.98	1.303		1.089	1.034	1.216	0.050201
Q96Q06	Perilipin-4 OS=Homo sapiens OX=9606 GN=PLIN4 PE=1 SV=2	PLIN4	3.944	1.138	0.976	0.908	0.907	3.367	0.842	0.957	0.857	1.349	0.803	0.706	0.448	1.166	0.591	0.465	0.597	1.025	0.514	0.050236
Q96RK0	Protein capicua homolog OS=Homo sapiens OX=9606 GN=CIC PE=1 SV=2	CIC	0.919	0.725	0.46	1.435			0.659			1.207	0.942	2.2	0.969			1.865			1.858	0.050302
Q9H814	Phosphorylated adapter RNA export protein OS=Homo sapiens OX=9606 GN=PHAX PE=1 SV=1	PHAX					0.873	0.934		0.957	1.053					1.004	1.277		1.324	1.05	1.22	0.050439
Q13790	Apolipoprotein F OS=Homo sapiens OX=9606 GN=APOF PE=1 SV=2	APOF	1.436	1.078	0.987	1.069	0.736	0.896	1.027	0.912	0.889	1.123	1.272	0.762	0.952	0.74	0.754	0.824	0.645	0.865	0.83	0.050457
Q14244	Ensconsin OS=Homo sapiens OX=9606 GN=MAP7 PE=1 SV=1	MAP7	0.977	0.888	0.764	0.698	1.162	0.529	0.795	0.974	0.984	1.018	0.823	3.183	0.984	1.239	2.091	1.895	0.77	0.765	1.729	0.050479
Q9UHG3	Prenylcysteine oxidase 1 OS=Homo sapiens OX=9606 GN=PCYOX1 PE=1 SV=3	PCYOX1	0.892	1.476	1.038	0.963	0.917	1.024	1.139	1.1	1.019	0.662	0.944	0.739	1.107	0.913	0.909	0.875	1.103	0.903	0.848	0.050601
Q12972	Nuclear inhibitor of protein phosphatase 1 OS=Homo sapiens OX=9606 GN=PPP1R8 PE=1 SV=2	PPP1R8	1.016	0.911	0.935	1.131	1.029	0.945	0.916	1.02	1.1	1.27	1.194	1.06	1.187	1.048	1.034	1.157	0.977	1.007	1.092	0.050735
P09619	Platelet-derived growth factor receptor beta OS=Homo sapiens OX=9606 GN=PDGFRB PE=1 SV=1	PDGFRB	0.9	1.237	1.037	1.218	1.362	1.076	1.225	1.23	1.205	0.692	1.028	0.892	1.162	0.905	0.952	0.929	1.436	0.624	0.814	0.050822
P61626	Lysozyme C OS=Homo sapiens OX=9606 GN=LYZ PE=1 SV=1	LYZ	0.592	0.488	0.523	0.527	0.625	1.092	0.495	0.682	0.735	5.752	0.546	0.733	0.81	0.763	0.677	1.146	0.877	1.623	2.419	0.050901
Q8N183	NADH dehydrogenase [ubiquinone] 1 alpha subcomplex assembly factor 2 OS=Homo sapiens OX=9606 GN=NDUFAF2 PE=1 SV=1	NDUFAF2	1.102	1.169	0.776	1.145	0.928	0.783	0.799	0.703	0.921	1.182	1.451	1.054	1.007	1.52	1.68	1.131	0.892	0.852	1.259	0.050923
P01700	Immunoglobulin lambda variable 1-47 OS=Homo sapiens OX=9606 GN=IGLV1-47 PE=1 SV=2	IGLV1-47	1.454	0.803	1.504	0.95	1.062	1.359	1.277	1.312	1.105	1.526	0.939	1.188	0.691	0.927	0.711	0.783	0.845	0.964	0.793	0.050936
O60333	Kinesin-like protein KIF1B OS=Homo sapiens OX=9606 GN=KIF1B PE=1 SV=5	KIF1B	0.83	0.987	1.014	1.017			1.008			0.916	0.883	1.621	1.269			1.361			1.33	0.050938
Q9Y2R0	Cytochrome c oxidase assembly factor 3 homolog, mitochondrial OS=Homo sapiens OX=9606 GN=COA3 PE=1 SV=1	COA3					0.976	0.925		0.877	0.807					0.966	1.069		1.513	1.13	1.305	0.051022
P78363	Retinal-specific phospholipid-transporting ATPase ABCA4 OS=Homo sapiens OX=9606 GN=ABCA4 PE=1 SV=3	ABCA4					1.062	2.122		1.558	1.411					1.01	1.154		0.855	0.479	0.569	0.051103
Q8WVM7	Cohesin subunit SA-1 OS=Homo sapiens OX=9606 GN=STAG1 PE=1 SV=3	STAG1	3.219	1.678	2.664	0.583			0.948			1.298	0.444	0.57	0.258			0.275			0.33	0.051299
Q9NZ63	Telomere length and silencing protein 1 homolog OS=Homo sapiens OX=9606 GN=C9orf78 PE=1 SV=1	C9orf78	1.236	0.835	0.7	1.399	0.96	0.739	0.813	0.552	0.952	1.042	1.442	1.357	1.25	1.536	2.36	1.075	0.759	0.908	1.414	0.051323
Q9Y4K3	TNF receptor-associated factor 6 OS=Homo sapiens OX=9606 GN=TRAF6 PE=1 SV=1	TRAF6					0.987	0.916		0.932	0.913					0.997	1.239		1.014	1.033	1.143	0.051575
P56556	NADH dehydrogenase [ubiquinone] 1 alpha subcomplex subunit 6 OS=Homo sapiens OX=9606 GN=NDUFA6 PE=1 SV=4	NDUFA6	0.988	1.416	1.214	1.287			1.178			0.718	0.887	1.157	0.96			0.957			0.779	0.051583
Q9UJZ1	Stomatin-like protein 2, mitochondrial OS=Homo sapiens OX=9606 GN=STOML2 PE=1 SV=1	STOML2	1.157	0.974	1.103	0.983	0.952	0.975	0.921	0.96	1.018	1.17	0.967	1.233	1.18	1.113	1.21	1.067	0.943	0.936	1.101	0.051617
Q9Y221	60S ribosome subunit biogenesis protein NIP7 homolog OS=Homo sapiens OX=9606 GN=NIP7 PE=1 SV=1	NIP7	0.524	1.133	0.838	1.021	0.802	0.9	1.02	0.882	0.997	0.827	0.954	0.989	1.706	1.131	1.351	1.082	1.132	0.913	1.266	0.051655
Q07812	Apoptosis regulator BAX OS=Homo sapiens OX=9606 GN=BAX PE=1 SV=1	BAX	0.976	1.046	0.939	1.054	0.928	0.954	1.048	0.833	0.875	0.876	0.901	0.959	1.048	0.968	1.103	1.341	1.415	1.15	1.152	0.051695
Q8WWA0	Intelectin-1 OS=Homo sapiens OX=9606 GN=ITLN1 PE=1 SV=1	ITLN1	2.198	0.625	1.128	1.245	2.136	1.49	0.633	1.171	2.069	3.274	1.246	0.829	0.448	0.602	0.543	0.366	0.718	0.621	0.656	0.051763
O75223	Gamma-glutamylcyclotransferase OS=Homo sapiens OX=9606 GN=GGCT PE=1 SV=1	GGCT	1.284	0.879	1.046	1.043	1.061	0.89	0.799	0.945	1.054	1.117	1.041	1.656	1.304	1.383	1.385	0.944	1.044	0.889	1.215	0.05178
Q9BPW8	Protein NipSnap homolog 1 OS=Homo sapiens OX=9606 GN=NIPSNAP1 PE=1 SV=1	NIPSNAP1	0.593	1.146	0.618	0.717	0.988	0.908	0.656	0.892	0.917	0.924	0.776	0.723	0.971	0.954	1.074	1.072	1.24	1.05	1.212	0.051857
O76021	Ribosomal L1 domain-containing protein 1 OS=Homo sapiens OX=9606 GN=RSL1D1 PE=1 SV=3	RSL1D1	0.722	0.927	1.133	1.05	0.702	0.769	0.99	0.82	0.761	0.72	0.865	1.049	1.933	0.909	1.57	0.955	1.1	1.079	1.331	0.051897
P28161	Glutathione S-transferase Mu 2 OS=Homo sapiens OX=9606 GN=GSTM2 PE=1 SV=2	GSTM2	0.798	2.826	0.905	1.132	1.248	1.398	1.104	0.97	0.921	0.629	1.189	0.701	0.636	0.87	0.812	0.667	1.489	1.053	0.683	0.051921
O60568	Multifunctional procollagen lysine hydroxylase and glycosyltransferase LH3 OS=Homo sapiens OX=9606 GN=PLOD3 PE=1 SV=1	PLOD3	0.744	1.04	1.026	0.879	0.824	0.885	1.11	0.75	0.848	0.746	0.951	0.973	1.688	1.045	1.101	1.19	1.039	1.068	1.228	0.052042
Q9UBT2	SUMO-activating enzyme subunit 2 OS=Homo sapiens OX=9606 GN=UBA2 PE=1 SV=2	UBA2	0.897	1.288	1.152	0.855	0.783	0.704	0.991	0.81	0.827	0.829	0.902	1.046	1.545	1.041	1.142	1.153	1.323	0.929	1.22	0.052062
Q9Y2J8	Protein-arginine deiminase type-2 OS=Homo sapiens OX=9606 GN=PADI2 PE=1 SV=2	PADI2	0.891	1.307	1.122	0.848	1.484	0.917	1.571	1.208	1.107	0.982	0.905	0.952	0.927	0.709	0.604	1.007	1.397	0.755	0.789	0.052264
Q9BXJ9	N-alpha-acetyltransferase 15, NatA auxiliary subunit OS=Homo sapiens OX=9606 GN=NAA15 PE=1 SV=1	NAA15					0.867	0.906		0.859	0.826					0.861	1.002		1.082	1.198	1.198	0.052336
O75146	Huntingtin-interacting protein 1-related protein OS=Homo sapiens OX=9606 GN=HIP1R PE=1 SV=2	HIP1R					0.997	0.759		0.817	0.865					0.938	1.581		1.385	0.996	1.425	0.052384
Q9NYK5	39S ribosomal protein L39, mitochondrial OS=Homo sapiens OX=9606 GN=MRPL39 PE=1 SV=3	MRPL39	0.928	1.058	0.968	1.199	1.211	1.078	0.984	0.963	1.014	1.136	0.976	1.172	1.195	1.055	1.226	1.26	1.207	0.95	1.101	0.052403
P07711	Cathepsin L1 OS=Homo sapiens OX=9606 GN=CTSL PE=1 SV=2	CTSL	1.843	0.71	1.627	1.174	1.073	1.958	0.804	1.248	1.594	1.837	1.241	1.141	0.577	0.974	0.803	0.523	0.682	0.881	0.694	0.052496
A0A075B6K4	Immunoglobulin lambda variable 3-10 OS=Homo sapiens OX=9606 GN=IGLV3-10 PE=3 SV=2	IGLV3-10					0.902	1.433		1.199	1.277					0.729	0.721		0.683	1.175	0.688	0.052501
Q08379	Golgin subfamily A member 2 OS=Homo sapiens OX=9606 GN=GOLGA2 PE=1 SV=3	GOLGA2	1.236	1.154	1.119	1.142	1.204	1.044	1.142	1.086	1.137	0.694	1.062	1.164	1.014	1.115	1.077	0.92	1.044	1.016	0.882	0.052537
P0DP08	Immunoglobulin heavy variable 4-38-2 OS=Homo sapiens OX=9606 GN=IGHV4-38-2 PE=3 SV=1	IGHV4-38-2	1.31	1.092	1.607	0.79	0.973	1.271	1.502	1.109	1.029	1.228	0.831	0.895	0.965	1.007	0.965	0.725	0.952	0.984	0.813	0.052604
Q9H7F0	Probable cation-transporting ATPase 13A3 OS=Homo sapiens OX=9606 GN=ATP13A3 PE=1 SV=4	ATP13A3					0.979	0.805		0.837	1.025					1.167	1.351		1.135	0.941	1.26	0.052704
O14737	Programmed cell death protein 5 OS=Homo sapiens OX=9606 GN=PDCD5 PE=1 SV=3	PDCD5					1.053	0.891		0.917	0.872					1.225	1.128		1.393	0.944	1.256	0.052803
P10301	Ras-related protein R-Ras OS=Homo sapiens OX=9606 GN=RRAS PE=1 SV=1	RRAS	0.908	1.42	1.447	0.921	0.995	1.139	1.17	1.069	0.919	0.75	0.912	1.206	0.748	0.909	0.782	1.062	1.015	0.928	0.834	0.052822
P47895	Aldehyde dehydrogenase family 1 member A3 OS=Homo sapiens OX=9606 GN=ALDH1A3 PE=1 SV=2	ALDH1A3	0.621	1.288	0.757	0.934	0.891	1.011	1.108	0.793	0.891	0.739	0.974	0.863	1.528	1.322	1.144	1.454	0.978	1.704	1.32	0.052864
Q9BX40	Protein LSM14 homolog B OS=Homo sapiens OX=9606 GN=LSM14B PE=1 SV=1	LSM14B	0.916	0.993	0.908	1.07	1.183	0.841	0.964	0.673	0.969	0.914	1.028	1.304	1.378	1.523	1.76	1.006	0.768	1.07	1.284	0.052903
P61927	60S ribosomal protein L37 OS=Homo sapiens OX=9606 GN=RPL37 PE=1 SV=2	RPL37					0.582	0.619		0.588	0.629					0.652	1.737		1.775	1.223	2.228	0.052943
Q9BQL6	Fermitin family homolog 1 OS=Homo sapiens OX=9606 GN=FERMT1 PE=1 SV=1	FERMT1	0.687	1.068	0.993	0.859	0.855	0.903	0.909	0.848	0.806	0.808	0.934	1.508	2.018	0.988	1.142	0.93	0.967	1.031	1.333	0.053256
P01033	Metalloproteinase inhibitor 1 OS=Homo sapiens OX=9606 GN=TIMP1 PE=1 SV=1	TIMP1	1.041	0.596	0.82	0.676	0.725	0.805	0.608	0.727	0.711	4.022	0.718	1.506	0.717	0.932	0.793	1.014	0.78	1.505	1.89	0.053256
O43251	RNA binding protein fox-1 homolog 2 OS=Homo sapiens OX=9606 GN=RBFOX2 PE=1 SV=3	RBFOX2	1.138	0.837	0.878	1.021			0.742			1.831	0.964	1.369	0.934			1.193			1.443	0.053279
Q7Z739	YTH domain-containing family protein 3 OS=Homo sapiens OX=9606 GN=YTHDF3 PE=1 SV=1	YTHDF3	1.903	0.75	0.765	0.722	1.124	0.982	0.857	0.799	1.099	1.31	0.866	2.284	1.106	1.355	1.567	1.106	0.948	1.036	1.339	0.053296
P04156	Major prion protein OS=Homo sapiens OX=9606 GN=PRNP PE=1 SV=1	PRNP	1.699	1.326	2.096	0.861	1.253	1.705	0.913	1.16	1.122	1.167	0.914	1.693	0.612	1.099	0.92	0.459	0.9	0.928	0.721	0.053485
Q96JZ2	Hematopoietic SH2 domain-containing protein OS=Homo sapiens OX=9606 GN=HSH2D PE=1 SV=1	HSH2D	1.243	1.244	1.584	1.357			1.518			0.623	1.273	0.954	1.037			0.423			0.547	0.053578
Q93091	Ribonuclease K6 OS=Homo sapiens OX=9606 GN=RNASE6 PE=1 SV=2	RNASE6	1.314	1.096	1.207	0.904	1.3	1.072	1.151	1.141	0.98	1.228	1.024	0.929	0.943	0.984	1.09	0.908	1.011	0.944	0.889	0.053616
Q8IX12	Cell division cycle and apoptosis regulator protein 1 OS=Homo sapiens OX=9606 GN=CCAR1 PE=1 SV=2	CCAR1	0.919	0.86	1.065	0.787	1.01	0.685	0.676	0.75	0.869	0.775	0.721	3.159	1.044	1.141	1.244	1.022	1.351	0.881	1.567	0.053676
Q7L5Y1	Mitochondrial enolase superfamily member 1 OS=Homo sapiens OX=9606 GN=ENOSF1 PE=1 SV=1	ENOSF1	0.903	1.049	1	0.883			0.842			1.222	0.986	0.974	1.386			1.014			1.228	0.053783
P13489	Ribonuclease inhibitor OS=Homo sapiens OX=9606 GN=RNH1 PE=1 SV=2	RNH1	0.981	1.355	1.089	0.944	0.964	1.07	1.189	1.079	1.031	0.753	0.91	0.867	0.953	1.004	0.975	1.069	0.984	1.068	0.89	0.053901
Q9BV57	1,2-dihydroxy-3-keto-5-methylthiopentene dioxygenase OS=Homo sapiens OX=9606 GN=ADI1 PE=1 SV=1	ADI1					1.031	0.82		0.782	0.95					0.971	1.193		1.036	1.1	1.2	0.053956
Q13426	DNA repair protein XRCC4 OS=Homo sapiens OX=9606 GN=XRCC4 PE=1 SV=2	XRCC4					0.889	0.89		0.932	0.892					1.206	1.143		0.961	0.991	1.194	0.053996
Q96CT7	Coiled-coil domain-containing protein 124 OS=Homo sapiens OX=9606 GN=CCDC124 PE=1 SV=1	CCDC124					0.94	0.863		0.942	0.976					1.188	1.223		0.954	1.011	1.176	0.054102
Q29RF7	Sister chromatid cohesion protein PDS5 homolog A OS=Homo sapiens OX=9606 GN=PDS5A PE=1 SV=1	PDS5A	0.871	0.871	0.749	0.611	0.889	0.823	0.802	0.93	0.994	1.062	0.615	3.796	0.966	0.805	1.258	1.129	1.253	0.962	1.676	0.05414
P17987	T-complex protein 1 subunit alpha OS=Homo sapiens OX=9606 GN=TCP1 PE=1 SV=1	TCP1	0.74	1.371	0.959	0.882	0.8	0.758	0.969	0.781	0.823	0.808	0.868	1.023	1.127	0.881	1.145	1.349	1.162	1.064	1.191	0.054142
P62879	Guanine nucleotide-binding protein G(I)/G(S)/G(T) subunit beta-2 OS=Homo sapiens OX=9606 GN=GNB2 PE=1 SV=3	GNB2	1.123	1.253	1.18	1.031	1.149	1.008	1.074	1.05	1.106	1.14	1.024	0.89	1.067	1.054	1.057	1.014	1.076	0.873	0.922	0.054199
Q14693	Phosphatidate phosphatase LPIN1 OS=Homo sapiens OX=9606 GN=LPIN1 PE=1 SV=2	LPIN1					1.081	0.865		0.851	1.016					1.047	1.105		1.091	1.201	1.165	0.054258
Q9Y6W5	Wiskott-Aldrich syndrome protein family member 2 OS=Homo sapiens OX=9606 GN=WASF2 PE=1 SV=3	WASF2	1.051	1.156	0.926	1.309	1.387	0.985	1.144	0.936	1.222	0.8	1.24	0.845	1.118	1.15	1.075	0.817	1.062	0.874	0.861	0.054339
Q8NBQ5	Estradiol 17-beta-dehydrogenase 11 OS=Homo sapiens OX=9606 GN=HSD17B11 PE=1 SV=3	HSD17B11	0.65	1.025	1.135	0.904	1.028	1.094	1.924	1.452	1.104	0.591	0.913	0.756	1.024	0.671	0.89	0.996	0.94	1.015	0.751	0.054384
Q12805	EGF-containing fibulin-like extracellular matrix protein 1 OS=Homo sapiens OX=9606 GN=EFEMP1 PE=1 SV=2	EFEMP1	1.12	0.886	0.867	0.877	0.947	1.091	0.978	0.787	0.847	1.191	0.818	1.236	0.994	1.484	0.811	1.555	0.807	1.646	1.302	0.054402
P27216	Annexin A13 OS=Homo sapiens OX=9606 GN=ANXA13 PE=1 SV=3	ANXA13	0.919	1.244	1.61	1.255	1.407	1.022	1.284	0.873	1.052	0.921	0.974	1.136	0.9	0.906	0.882	0.767	1.315	0.978	0.823	0.054416
Q14019	Coactosin-like protein OS=Homo sapiens OX=9606 GN=COTL1 PE=1 SV=3	COTL1	1.135	1.273	1.097	1.203	1.094	1.072	0.906	0.973	1.168	0.746	1.067	1.024	0.823	1.106	1.024	0.899	1.17	0.991	0.883	0.054823
Q8N0X7	Spartin OS=Homo sapiens OX=9606 GN=SPART PE=1 SV=1	SPART	1.157	1.24	0.836	1.33	1.079	1.109	1.216	1.009	1.16	0.639	1.337	1.033	0.948	1.291	1.023	0.865	0.91	0.963	0.852	0.054863
Q00688	Peptidyl-prolyl cis-trans isomerase FKBP3 OS=Homo sapiens OX=9606 GN=FKBP3 PE=1 SV=1	FKBP3	0.739	1.017	0.858	0.992	1.037	0.893	0.844	1.057	1.275	1.015	1.088	1.049	1.141	1.303	1.046	1.71	0.917	1.119	1.201	0.055016
Q86XZ4	Spermatogenesis-associated serine-rich protein 2 OS=Homo sapiens OX=9606 GN=SPATS2 PE=1 SV=1	SPATS2	1.138	1.027	0.902	1.073			0.83			1.451	0.976	1.141	1.425			1.016			1.266	0.055236
Q9Y2W2	WW domain-binding protein 11 OS=Homo sapiens OX=9606 GN=WBP11 PE=1 SV=1	WBP11	0.711	0.844	0.857	0.879	1.033	0.942	0.708	0.857	1.114	0.746	0.92	2.472	1.791	1.442	1.451	0.955	0.863	0.946	1.51	0.055421
Q9NWZ3	Interleukin-1 receptor-associated kinase 4 OS=Homo sapiens OX=9606 GN=IRAK4 PE=1 SV=1	IRAK4					0.964	1.089		0.993	0.975					1.137	1.075		1.154	1.032	1.094	0.055484
Q5W0V3	Protein FAM160B1 OS=Homo sapiens OX=9606 GN=FAM160B1 PE=1 SV=1	FAM160B1					0.895	0.946		0.935	0.877					0.97	1.393		1.098	1.297	1.302	0.055517
Q9P2I0	Cleavage and polyadenylation specificity factor subunit 2 OS=Homo sapiens OX=9606 GN=CPSF2 PE=1 SV=2	CPSF2					0.894	0.987		0.854	0.932					0.994	1.093		1.377	1.012	1.221	0.05554
Q14669	E3 ubiquitin-protein ligase TRIP12 OS=Homo sapiens OX=9606 GN=TRIP12 PE=1 SV=1	TRIP12					0.866	0.728		0.618	0.929					1.01	1.422		0.934	0.959	1.377	0.055605
O15160	DNA-directed RNA polymerases I and III subunit RPAC1 OS=Homo sapiens OX=9606 GN=POLR1C PE=1 SV=1	POLR1C	0.806	1.075	0.873	1.1	1.007	0.832	0.998	0.758	0.895	0.913	1.035	1.02	1.776	1.411	1.745	0.939	1.01	0.925	1.313	0.055678
Q13557	Calcium/calmodulin-dependent protein kinase type II subunit delta OS=Homo sapiens OX=9606 GN=CAMK2D PE=1 SV=3	CAMK2D	0.898	1.443	1.222	1.132	1.207	0.977	1.192	1.093	0.906	1.017	1.127	0.757	0.972	0.762	0.901	0.776	1.378	0.977	0.842	0.055843
Q92615	La-related protein 4B OS=Homo sapiens OX=9606 GN=LARP4B PE=1 SV=3	LARP4B	0.925	0.896	0.94	0.994	1.115	0.847	0.949	0.819	1.14	1.035	0.946	1.916	1.259	1.232	1.646	1.229	0.895	0.83	1.31	0.055878
A0A0C4DH72	Immunoglobulin kappa variable 1-6 OS=Homo sapiens OX=9606 GN=IGKV1-6 PE=3 SV=1	IGKV1-6	0.977	1.32	1.682	0.989	0.779	2.198	1.09	0.773	1.663	1.106	1.062	1.21	1.162	0.676	0.761	0.632	0.516	1.017	0.694	0.05588
Q9HAW9	UDP-glucuronosyltransferase 1-8 OS=Homo sapiens OX=9606 GN=UGT1A8 PE=1 SV=1	UGT1A8	0.893	1.035	1.24	1.003			1.296			0.76	0.906	0.898	1.025			0.807			0.798	0.056064
P15374	Ubiquitin carboxyl-terminal hydrolase isozyme L3 OS=Homo sapiens OX=9606 GN=UCHL3 PE=1 SV=1	UCHL3	1.179	1.101	1.036	1.092	0.933	0.747	0.77	0.815	0.953	0.826	1.075	1.218	1.172	1.618	1.187	1.278	1.139	0.889	1.216	0.056077
Q93015	N-alpha-acetyltransferase 80 OS=Homo sapiens OX=9606 GN=NAA80 PE=1 SV=2	NAA80	1.239	1.163	0.981	0.809			0.786			1.778	0.666	1.354	1.352			1.037			1.386	0.056082
O95825	Quinone oxidoreductase-like protein 1 OS=Homo sapiens OX=9606 GN=CRYZL1 PE=1 SV=2	CRYZL1	0.907	1.081	1.183	1.286	1.157	0.833	1.191	1.315	1.149	0.859	1.082	0.942	0.744	0.992	1.101	1.141	1.117	0.761	0.853	0.056201
Q9Y265	RuvB-like 1 OS=Homo sapiens OX=9606 GN=RUVBL1 PE=1 SV=1	RUVBL1	0.691	1.251	0.72	1.054	0.859	0.754	0.811	0.738	0.925	0.741	0.99	0.884	1.827	1.102	1.533	1.211	1.053	0.83	1.324	0.056236
Q6P1N9	Putative deoxyribonuclease TATDN1 OS=Homo sapiens OX=9606 GN=TATDN1 PE=1 SV=2	TATDN1	0.968	1.005	0.97	1.109	1.066	0.827	1.018	0.916	1.078	1.044	1.184	1.42	1.006	1.311	1.177	1.097	1.09	0.895	1.135	0.056238
P22087	rRNA 2'-O-methyltransferase fibrillarin OS=Homo sapiens OX=9606 GN=FBL PE=1 SV=2	FBL	0.625	1.243	1.017	0.815	0.86	0.773	0.806	0.774	0.762	0.66	0.929	0.976	1.997	0.973	1.458	0.924	1.368	0.953	1.365	0.056442
Q02809	Procollagen-lysine,2-oxoglutarate 5-dioxygenase 1 OS=Homo sapiens OX=9606 GN=PLOD1 PE=1 SV=2	PLOD1	1.045	1.01	0.686	0.933	0.661	0.704	0.884	0.784	0.804	0.783	0.917	0.782	1.488	0.92	0.985	1.012	0.941	1.409	1.246	0.056555
Q86XX4	Extracellular matrix protein FRAS1 OS=Homo sapiens OX=9606 GN=FRAS1 PE=1 SV=2	FRAS1	1.638	0.958	2.093	1.043			1.247			1.283	1.398	0.794	0.696			0.418			0.572	0.056642
Q12800	Alpha-globin transcription factor CP2 OS=Homo sapiens OX=9606 GN=TFCP2 PE=1 SV=2	TFCP2					1.096	0.853		0.891	0.88					1.165	1.337		1.047	1.006	1.224	0.056677
Q14566	DNA replication licensing factor MCM6 OS=Homo sapiens OX=9606 GN=MCM6 PE=1 SV=1	MCM6	0.89	1.274	1.1	0.81	0.643	0.785	0.885	0.698	0.777	0.886	0.826	1.34	2.098	0.933	2.029	0.707	1.063	0.979	1.436	0.056937
P62854	40S ribosomal protein S26 OS=Homo sapiens OX=9606 GN=RPS26 PE=1 SV=3	RPS26	0.654	1.294	0.79	0.997	0.774	0.705	0.916	0.841	0.848	0.761	0.962	0.935	1.49	0.909	1.463	1.099	0.881	1.227	1.261	0.057021
Q13643	Four and a half LIM domains protein 3 OS=Homo sapiens OX=9606 GN=FHL3 PE=1 SV=4	FHL3	1.368	0.699	0.854	0.915	0.879	1.236	0.717	0.698	0.863	1.908	0.932	2.202	0.838	1.645	0.74	1.004	0.871	1.554	1.471	0.057099
Q9HAU0	Pleckstrin homology domain-containing family A member 5 OS=Homo sapiens OX=9606 GN=PLEKHA5 PE=1 SV=1	PLEKHA5	0.905	0.947	1.01	0.895	0.998	0.861	0.866	1.129	1.105	0.993	0.902	1.526	1.657	0.924	1.208	1.156	1.072	0.931	1.222	0.057564
Q8NHQ9	ATP-dependent RNA helicase DDX55 OS=Homo sapiens OX=9606 GN=DDX55 PE=1 SV=3	DDX55					0.65	0.958		0.961	0.826					1.081	1.106		1.014	0.996	1.236	0.057579
Q5TH69	Brefeldin A-inhibited guanine nucleotide-exchange protein 3 OS=Homo sapiens OX=9606 GN=ARFGEF3 PE=1 SV=3	ARFGEF3					1.131	1.078		1.201	1.303					0.8	1.123		1.047	0.906	0.822	0.057622
P05164	Myeloperoxidase OS=Homo sapiens OX=9606 GN=MPO PE=1 SV=1	MPO	0.671	0.724	0.727	0.958	0.591	0.901	0.793	0.565	0.66	1.045	1.093	1.155	1.676	0.728	0.593	1.039	0.678	1.815	1.49	0.057642
P02751	Fibronectin OS=Homo sapiens OX=9606 GN=FN1 PE=1 SV=5	FN1	1.077	0.847	1.067	0.818	0.657	0.867	0.73	0.562	0.663	0.899	0.857	1.333	1.248	1.283	0.559	1.194	0.746	1.827	1.403	0.057699
Q8IUC4	Rhophilin-2 OS=Homo sapiens OX=9606 GN=RHPN2 PE=1 SV=1	RHPN2					0.916	0.837		0.932	0.931					0.99	1.175		1.046	0.927	1.144	0.057763
Q9UDY2	Tight junction protein ZO-2 OS=Homo sapiens OX=9606 GN=TJP2 PE=1 SV=2	TJP2	0.992	0.912	1.038	1.097	1.078	0.845	0.856	0.919	1.042	1.027	0.98	1.182	1.191	1.233	1.586	1.627	0.929	0.855	1.234	0.057876
P10253	Lysosomal alpha-glucosidase OS=Homo sapiens OX=9606 GN=GAA PE=1 SV=4	GAA	1.325	0.887	1.069	1.073	1.441	1.155	1.013	1.047	1.011	1.173	1.055	1.002	0.843	1.131	0.77	0.599	0.999	0.963	0.84	0.057924
Q6P9B9	Integrator complex subunit 5 OS=Homo sapiens OX=9606 GN=INTS5 PE=1 SV=1	INTS5					0.682	0.726		0.861	1.033					0.836	1.463		1.314	1.146	1.441	0.058059
P24588	A-kinase anchor protein 5 OS=Homo sapiens OX=9606 GN=AKAP5 PE=1 SV=3	AKAP5					1.672	1.106		1.163	1.612					0.82	0.869		1.344	0.742	0.68	0.058136
Q96AX1	Vacuolar protein sorting-associated protein 33A OS=Homo sapiens OX=9606 GN=VPS33A PE=1 SV=1	VPS33A	0.957	1.446	1.114	0.935			1.163			0.813	1.004	0.836	0.904			1.008			0.793	0.058181
P02766	Transthyretin OS=Homo sapiens OX=9606 GN=TTR PE=1 SV=1	TTR	1.445	0.776	1.187	1.367	0.961	1.262	0.936	1.125	1.153	1.485	1.219	0.962	0.897	0.957	0.654	0.622	0.651	1.025	0.799	0.058515
Q9GZZ1	N-alpha-acetyltransferase 50 OS=Homo sapiens OX=9606 GN=NAA50 PE=1 SV=1	NAA50	0.763	1.298	0.842	0.995	1.03	0.816	0.909	0.789	0.754	0.753	0.983	0.797	1.323	1.065	1.47	1.538	1.116	1.141	1.263	0.058583
Q6PJ69	Tripartite motif-containing protein 65 OS=Homo sapiens OX=9606 GN=TRIM65 PE=1 SV=3	TRIM65	0.746	1.215	1.035	1.004			0.901			1.405	1.034	1.182	1.344			1.047			1.27	0.058641
O94906	Pre-mRNA-processing factor 6 OS=Homo sapiens OX=9606 GN=PRPF6 PE=1 SV=1	PRPF6					0.778	0.815		0.791	0.86					0.874	1.416		1.107	1.057	1.373	0.058703
P23193	Transcription elongation factor A protein 1 OS=Homo sapiens OX=9606 GN=TCEA1 PE=1 SV=2	TCEA1	0.902	0.855	0.703	1.179	1.173	0.822	0.737	0.922	1.329	0.956	1.197	1.98	1.224	1.013	1.328	1.319	0.988	0.953	1.274	0.058717
O95870	Phosphatidylserine lipase ABHD16A OS=Homo sapiens OX=9606 GN=ABHD16A PE=1 SV=3	ABHD16A					0.922	0.808		0.961	0.958					1.056	1.388		1.11	0.959	1.237	0.058862
Q96P44	Collagen alpha-1(XXI) chain OS=Homo sapiens OX=9606 GN=COL21A1 PE=2 SV=1	COL21A1					0.59	0.528		0.527	0.707					1.329	0.78		0.66	2.055	2.051	0.058958
P60660	Myosin light polypeptide 6 OS=Homo sapiens OX=9606 GN=MYL6 PE=1 SV=2	MYL6	1.679	1.057	1.055	1.087	0.94	1.754	0.958	1.177	1.095	0.851	1.016	1.299	0.714	1.1	0.724	1.158	0.839	0.976	0.798	0.058979
P04440	HLA class II histocompatibility antigen, DP beta 1 chain OS=Homo sapiens OX=9606 GN=HLA-DPB1 PE=1 SV=1	HLA-DPB1	1.295	1.353	2.146	0.731			1.264			0.812	0.722	0.72	1.047			0.639			0.593	0.05904
P08621	U1 small nuclear ribonucleoprotein 70 kDa OS=Homo sapiens OX=9606 GN=SNRNP70 PE=1 SV=2	SNRNP70	0.905	1.329	0.838	0.757	0.949	0.555	0.737	0.404	0.75	0.903	0.839	0.845	2.367	1.159	2.192	0.67	1.103	0.825	1.567	0.059117
O95716	Ras-related protein Rab-3D OS=Homo sapiens OX=9606 GN=RAB3D PE=1 SV=1	RAB3D	0.762	1.504	0.883	0.955	0.975	0.455	0.987	0.64	0.684	1.082	0.95	0.894	1.274	0.636	1.271	1.421	1.61	1.21	1.348	0.059196
Q15459	Splicing factor 3A subunit 1 OS=Homo sapiens OX=9606 GN=SF3A1 PE=1 SV=1	SF3A1	0.949	1.157	0.987	1.051	1.136	0.808	0.866	0.911	1.081	0.937	0.943	1.314	1.269	1.285	1.175	1.004	1.143	0.944	1.141	0.059296
Q8TE73	Dynein heavy chain 5, axonemal OS=Homo sapiens OX=9606 GN=DNAH5 PE=1 SV=3	DNAH5	0.756	1.537	0.817	1.332	1.027	0.875	0.867	1.018	0.894	0.647	1.599	0.715	0.844	0.851	0.7	0.712	0.983	1.063	0.803	0.059417
P48059	LIM and senescent cell antigen-like-containing domain protein 1 OS=Homo sapiens OX=9606 GN=LIMS1 PE=1 SV=4	LIMS1	0.948	1.501	0.84	0.85	0.843	1.102	1.02	0.867	0.803	1.208	0.858	1.126	1.144	0.96	1.024	1.055	1.243	1.222	1.152	0.059443
Q9H008	Phospholysine phosphohistidine inorganic pyrophosphate phosphatase OS=Homo sapiens OX=9606 GN=LHPP PE=1 SV=2	LHPP	1.208	0.85	1.218	1.122	1.169	1.646	0.966	1.137	1.213	1.231	1.026	1.137	0.75	1.2	0.807	0.947	0.913	0.807	0.833	0.059483
P13984	General transcription factor IIF subunit 2 OS=Homo sapiens OX=9606 GN=GTF2F2 PE=1 SV=2	GTF2F2	0.719	0.859	1.2	0.993	1.146	0.924	0.729	0.944	1.009	0.849	1.125	1.798	1.545	1.344	1.138	1.316	0.88	0.878	1.287	0.059503
P02774	Vitamin D-binding protein OS=Homo sapiens OX=9606 GN=GC PE=1 SV=2	GC	0.798	1.178	0.553	1.021	0.778	1.301	1.528	0.955	0.926	0.55	1.253	0.539	1.071	0.807	0.588	0.706	0.644	1.081	0.745	0.059519
Q9UI30	Multifunctional methyltransferase subunit TRM112-like protein OS=Homo sapiens OX=9606 GN=TRMT112 PE=1 SV=1	TRMT112	0.804	1.266	0.707	1.03	0.915	0.912	0.854	0.874	0.99	0.843	1	1.046	1.61	1.142	1.234	1.105	0.977	0.956	1.201	0.059539
Q7Z5L9	Interferon regulatory factor 2-binding protein 2 OS=Homo sapiens OX=9606 GN=IRF2BP2 PE=1 SV=2	IRF2BP2	1.178	0.881	0.834	1.003	1.173	1.034	0.779	1.004	1.058	1.76	1.062	1.457	1.054	1.169	1.163	1.065	0.934	0.994	1.207	0.059779
P50135	Histamine N-methyltransferase OS=Homo sapiens OX=9606 GN=HNMT PE=1 SV=1	HNMT	0.874	1.332	1.102	0.878	1.1	1.038	1.433	1.211	1.038	0.703	0.884	0.722	0.839	0.96	1.145	0.911	1.28	0.878	0.836	0.059821
G3V0H7	Putative solute carrier organic anion transporter family member 1B7 OS=Homo sapiens OX=9606 GN=SLCO1B7 PE=5 SV=1	SLCO1B7	1.62	1.332	1.858	1.029			0.997			1.244	1.01	0.932	0.76			0.507			0.63	0.060002
Q8TDB6	E3 ubiquitin-protein ligase DTX3L OS=Homo sapiens OX=9606 GN=DTX3L PE=1 SV=1	DTX3L	0.98	0.923	1.19	0.775	0.862	0.805	1.395	0.735	0.795	0.99	0.836	0.953	1.501	0.912	1.548	0.898	1.197	1.364	1.245	0.060063
P78347	General transcription factor II-I OS=Homo sapiens OX=9606 GN=GTF2I PE=1 SV=2	GTF2I	0.994	1.047	1.366	0.913	0.714	0.864	0.884	0.849	0.904	0.916	0.96	1.51	1.27	1.008	1.236	1.006	1.158	0.923	1.19	0.06012
P67809	Y-box-binding protein 1 OS=Homo sapiens OX=9606 GN=YBX1 PE=1 SV=3	YBX1	0.801	0.909	1.219	0.747	0.719	0.692	0.608	0.534	0.667	0.795	0.903	1.138	2.134	2.012	2.613	0.619	0.655	0.942	1.78	0.060141
Q86UK7	E3 ubiquitin-protein ligase ZNF598 OS=Homo sapiens OX=9606 GN=ZNF598 PE=1 SV=1	ZNF598					0.803	0.79		0.7	0.914					1.069	2.382		0.936	1.234	1.753	0.06024
Q99459	Cell division cycle 5-like protein OS=Homo sapiens OX=9606 GN=CDC5L PE=1 SV=2	CDC5L	1.065	0.917	1.196	1.021	0.783	0.594	1.124	0.549	0.835	1.214	1.006	1.126	1.19	1.052	2.067	0.974	0.973	0.84	1.313	0.060904
O43818	U3 small nucleolar RNA-interacting protein 2 OS=Homo sapiens OX=9606 GN=RRP9 PE=1 SV=1	RRP9	0.731	1.159	0.62	0.575	0.678	0.672	0.942	0.647	0.682	0.58	0.693	0.986	3.286	1.095	1.562	0.628	1.294	1.033	1.755	0.060919
O14562	Ubiquitin domain-containing protein UBFD1 OS=Homo sapiens OX=9606 GN=UBFD1 PE=1 SV=2	UBFD1	1.232	0.713	0.722	0.933	1.085	1.223	0.765	0.775	1.054	1.937	1.043	2.334	0.887	1.155	1.134	1.051	0.752	1.449	1.416	0.06092
Q5J8M3	ER membrane protein complex subunit 4 OS=Homo sapiens OX=9606 GN=EMC4 PE=1 SV=2	EMC4					0.763	1.042		0.795	0.942					0.875	1.223		1.264	1.305	1.318	0.060965
Q8N2U0	Transmembrane protein 256 OS=Homo sapiens OX=9606 GN=TMEM256 PE=3 SV=1	TMEM256					0.967	0.864		0.841	0.899					0.876	1.278		1.093	1.118	1.222	0.060981
P30533	Alpha-2-macroglobulin receptor-associated protein OS=Homo sapiens OX=9606 GN=LRPAP1 PE=1 SV=1	LRPAP1	0.956	1.053	0.962	0.913	1.059	1.139	0.732	0.877	1.057	1.72	0.909	0.899	1.571	1.027	1.263	1.068	1.016	0.967	1.226	0.061001
Q99707	Methionine synthase OS=Homo sapiens OX=9606 GN=MTR PE=1 SV=2	MTR					1.088	0.887		0.71	0.824					1.094	1.32		1.447	0.924	1.364	0.061076
Q13263	Transcription intermediary factor 1-beta OS=Homo sapiens OX=9606 GN=TRIM28 PE=1 SV=5	TRIM28	0.775	0.885	1.252	0.844	0.924	0.747	0.799	0.822	0.878	0.951	0.932	2.372	1.271	1.174	1.518	0.793	1.118	0.783	1.417	0.061119
Q9Y5K1	Meiotic recombination protein SPO11 OS=Homo sapiens OX=9606 GN=SPO11 PE=2 SV=1	SPO11					0.888	1.177		1.327	1.493					0.833	0.537		0.736	1.116	0.66	0.061177
P53634	Dipeptidyl peptidase 1 OS=Homo sapiens OX=9606 GN=CTSC PE=1 SV=2	CTSC	1.575	0.744	1.524	1.276	1.275	1.37	0.833	1.294	1.3	1.42	1.291	1.237	0.764	0.99	0.995	0.79	0.764	0.831	0.783	0.061221
P22830	Ferrochelatase, mitochondrial OS=Homo sapiens OX=9606 GN=FECH PE=1 SV=2	FECH					1.112	1.575		1.115	1.142					1.095	0.934		0.994	0.937	0.801	0.061342
P09471	Guanine nucleotide-binding protein G(o) subunit alpha OS=Homo sapiens OX=9606 GN=GNAO1 PE=1 SV=4	GNAO1					1.038	1.989		1.302	1.071					0.938	0.742		0.927	0.997	0.667	0.061359
P05976	Myosin light chain 1/3, skeletal muscle isoform OS=Homo sapiens OX=9606 GN=MYL1 PE=1 SV=3	MYL1	1.884	1.085	1.026	1.063	0.832	2.397	0.948	1.235	1.163	0.996	0.932	0.982	0.64	0.918	0.683	1.497	0.811	0.941	0.722	0.061443
P15170	Eukaryotic peptide chain release factor GTP-binding subunit ERF3A OS=Homo sapiens OX=9606 GN=GSPT1 PE=1 SV=1	GSPT1	0.876	1.253	0.87	0.967	0.981	0.908	1.164	0.867	0.923	0.956	0.971	1.039	1.213	1.177	1.346	1.223	0.97	0.978	1.137	0.061676
Q9BSJ5	Uncharacterized protein C17orf80 OS=Homo sapiens OX=9606 GN=C17orf80 PE=2 SV=2	C17orf80					1.101	1.146		1.051	0.971					0.942	0.894		1.052	0.912	0.89	0.061775
O15145	Actin-related protein 2/3 complex subunit 3 OS=Homo sapiens OX=9606 GN=ARPC3 PE=1 SV=3	ARPC3	0.542	1.617	0.66	0.842	0.792	0.654	0.936	0.632	0.731	0.75	0.956	0.786	1.003	0.86	1.083	1.508	1.388	1.192	1.302	0.061842
Q7L0Y3	tRNA methyltransferase 10 homolog C OS=Homo sapiens OX=9606 GN=TRMT10C PE=1 SV=2	TRMT10C					0.872	1.037		0.751	0.819					0.976	1.467		1.137	0.992	1.314	0.061923
Q9UHX3	Adhesion G protein-coupled receptor E2 OS=Homo sapiens OX=9606 GN=ADGRE2 PE=1 SV=2	ADGRE2	0.972	0.775	1.049	1.139			0.755			1.112	1.102	1.139	1.333			1.073			1.241	0.06232
P62487	DNA-directed RNA polymerase II subunit RPB7 OS=Homo sapiens OX=9606 GN=POLR2G PE=1 SV=1	POLR2G					1.007	0.865		0.929	0.965					1.055	1.186		1.111	0.948	1.142	0.062375
Q9BZL4	Protein phosphatase 1 regulatory subunit 12C OS=Homo sapiens OX=9606 GN=PPP1R12C PE=1 SV=1	PPP1R12C	1.444	1.03	0.93	1.417	1.724	1.741	1.057	0.83	1.213	0.908	1.345	0.964	0.886	1.39	0.964	1.011	0.824	1.037	0.789	0.06246
O43264	Centromere/kinetochore protein zw10 homolog OS=Homo sapiens OX=9606 GN=ZW10 PE=1 SV=3	ZW10					0.931	0.879		0.966	1.009					1.002	0.989		1.049	1.139	1.104	0.062578
Q9NY27	Serine/threonine-protein phosphatase 4 regulatory subunit 2 OS=Homo sapiens OX=9606 GN=PPP4R2 PE=1 SV=3	PPP4R2	1.017	1.106	0.886	1.154	0.983	0.678	0.917	0.914	1.005	0.725	1.007	1.496	1.423	1.328	1.243	1.092	1.21	0.947	1.229	0.062617
Q8IWU6	Extracellular sulfatase Sulf-1 OS=Homo sapiens OX=9606 GN=SULF1 PE=1 SV=1	SULF1					0.551	0.73		0.436	0.654					1.484	0.879		0.72	3.429	2.747	0.063019
P56378	ATP synthase subunit ATP5MPL, mitochondrial OS=Homo sapiens OX=9606 GN=ATP5MPL PE=1 SV=1	ATP5MPL	0.961	1.952	0.926	1.124			1.249			0.947	1.016	0.75	0.909			0.766			0.679	0.063084
Q99674	Cell growth regulator with EF hand domain protein 1 OS=Homo sapiens OX=9606 GN=CGREF1 PE=2 SV=3	CGREF1	1.492	0.728	1.011	0.681			0.67			2.361	0.639	2.33	0.986			1.131			1.857	0.063222
Q13428	Treacle protein OS=Homo sapiens OX=9606 GN=TCOF1 PE=1 SV=3	TCOF1	0.739	0.682	1.088	0.632	0.892	0.712	0.73	0.829	1.042	0.843	0.695	4.896	1.032	1.291	1.813	0.903	0.91	0.932	1.933	0.06326
P62736	Actin, aortic smooth muscle OS=Homo sapiens OX=9606 GN=ACTA2 PE=1 SV=1	ACTA2	0.905	1.228	1.074	1.102			1.093			1.068	1.042	0.818	0.936			0.806			0.84	0.06358
P29353	SHC-transforming protein 1 OS=Homo sapiens OX=9606 GN=SHC1 PE=1 SV=4	SHC1	1.155	0.846	0.958	0.975	1.031	1.28	0.89	1.018	0.958	1.489	1.048	1.232	1.122	1.038	1.22	1.4	0.948	0.949	1.16	0.063662
O14732	Inositol monophosphatase 2 OS=Homo sapiens OX=9606 GN=IMPA2 PE=1 SV=1	IMPA2					1.141	1.106		1.73	1.123					0.627	0.743		1.276	0.744	0.665	0.063683
Q9NPA0	ER membrane protein complex subunit 7 OS=Homo sapiens OX=9606 GN=EMC7 PE=1 SV=1	EMC7	0.79	0.953	1.129	0.931	1.07	0.826	1.049	0.96	1.069	1.02	0.993	1.153	1.364	0.948	0.969	1.35	1.117	0.984	1.141	0.063764
Q6YHK3	CD109 antigen OS=Homo sapiens OX=9606 GN=CD109 PE=1 SV=2	CD109	1.274	1.232	1.247	0.94	0.926	0.935	1.238	0.971	1.143	0.92	0.969	0.878	1.02	1.021	0.985	0.971	1.069	0.987	0.892	0.063859
P15336	Cyclic AMP-dependent transcription factor ATF-2 OS=Homo sapiens OX=9606 GN=ATF2 PE=1 SV=4	ATF2	1.166	0.866	1.116	0.969			0.811			1.073	1.019	1.938	1.285			1.163			1.385	0.064017
Q9Y2H0	Disks large-associated protein 4 OS=Homo sapiens OX=9606 GN=DLGAP4 PE=1 SV=3	DLGAP4					0.904	0.851		0.781	1.087					1.575	1.662		0.862	1.286	1.486	0.064041
P02750	Leucine-rich alpha-2-glycoprotein OS=Homo sapiens OX=9606 GN=LRG1 PE=1 SV=2	LRG1	1.328	0.713	1.338	0.784	0.863	2.058	1.888	1.079	1.131	1.158	0.776	1.084	0.912	0.674	0.734	0.733	0.599	1.145	0.708	0.064058
A0A0J9YX35	Immunoglobulin heavy variable 3-64D OS=Homo sapiens OX=9606 GN=IGHV3-64D PE=3 SV=1	IGHV3-64D	1.405	0.889	1.637	1.256			1.289			1.297	1.258	0.866	0.789			0.589			0.683	0.064122
Q9NT62	Ubiquitin-like-conjugating enzyme ATG3 OS=Homo sapiens OX=9606 GN=ATG3 PE=1 SV=1	ATG3	0.897	1.159	1.129	0.935	0.907	0.897	0.87	0.998	1.049	0.859	0.912	1.609	1.231	1.04	1.159	1.154	1.067	1.023	1.163	0.064356
O75781	Paralemmin-1 OS=Homo sapiens OX=9606 GN=PALM PE=1 SV=2	PALM	1.785	1.324	1.228	1.081	1.247	1.18	1.126	0.998	0.974	0.886	1.015	1.512	0.558	1.158	0.754	0.749	0.945	1.248	0.803	0.064399
P02788	Lactotransferrin OS=Homo sapiens OX=9606 GN=LTF PE=1 SV=6	LTF	0.51	0.688	0.636	0.781	0.585	0.839	0.661	0.593	0.625	0.654	1.04	0.838	2.493	0.762	0.67	1.045	0.624	1.636	1.658	0.064435
Q9UFH2	Dynein heavy chain 17, axonemal OS=Homo sapiens OX=9606 GN=DNAH17 PE=1 SV=3	DNAH17	1.466	1.772	1.009	1.343			0.852			0.327	1.317	0.864	0.834			0.98			0.583	0.064499
Q16134	Electron transfer flavoprotein-ubiquinone oxidoreductase, mitochondrial OS=Homo sapiens OX=9606 GN=ETFDH PE=1 SV=2	ETFDH	0.723	1.034	0.847	0.908	1.25	0.981	1.241	1.313	1	0.731	0.828	0.683	0.793	0.744	0.728	0.888	1.331	0.908	0.824	0.064643
Q8N6T3	ADP-ribosylation factor GTPase-activating protein 1 OS=Homo sapiens OX=9606 GN=ARFGAP1 PE=1 SV=2	ARFGAP1	1.231	0.923	0.994	0.976	1.031	1.085	0.883	0.816	1.096	1.338	1.011	2.13	1.223	1.314	1.471	0.88	0.847	1.256	1.302	0.064758
P0DOX4	Immunoglobulin epsilon heavy chain OS=Homo sapiens OX=9606 PE=1 SV=1	---					1.028	1.232		1.262	1.028					0.926	0.697		0.95	1.048	0.796	0.064761
Q9NRY4	Rho GTPase-activating protein 35 OS=Homo sapiens OX=9606 GN=ARHGAP35 PE=1 SV=3	ARHGAP35	1.115	1.68	0.916	0.858			1.47			0.823	1.011	0.738	0.825			0.952			0.691	0.064781
Q92871	Phosphomannomutase 1 OS=Homo sapiens OX=9606 GN=PMM1 PE=1 SV=2	PMM1	1.011	1.199	0.854	1.082			0.801			1.188	0.983	1.229	1.215			1.126			1.202	0.064815
A0A0G2JS06	Immunoglobulin lambda variable 5-39 OS=Homo sapiens OX=9606 GN=IGLV5-39 PE=3 SV=1	IGLV5-39	1.398	0.874	2.379	1.269			1.122			1.099	1.33	0.994	0.643			0.424			0.561	0.065079
Q06033	Inter-alpha-trypsin inhibitor heavy chain H3 OS=Homo sapiens OX=9606 GN=ITIH3 PE=1 SV=2	ITIH3	0.845	1.087	0.987	0.916	1.08	1.168	1.704	1.015	1.071	0.781	0.793	0.836	1.126	0.83	0.793	0.79	0.865	1.255	0.829	0.065123
Q7Z3B4	Nucleoporin p54 OS=Homo sapiens OX=9606 GN=NUP54 PE=1 SV=2	NUP54	1.135	0.912	1.067	1.181	1.024	0.871	0.904	0.877	1.02	1.375	1.167	1.27	1.098	1.344	1.105	0.992	1.026	0.907	1.141	0.065335
Q9NX14	NADH dehydrogenase [ubiquinone] 1 beta subcomplex subunit 11, mitochondrial OS=Homo sapiens OX=9606 GN=NDUFB11 PE=1 SV=1	NDUFB11	0.919	1.485	0.987	1.037	1.157	1.167	1.199	1.052	0.996	0.772	1.067	1.061	0.987	0.988	1.001	1.037	1.067	0.912	0.88	0.065402
Q8ND56	Protein LSM14 homolog A OS=Homo sapiens OX=9606 GN=LSM14A PE=1 SV=3	LSM14A	1.051	0.934	0.789	1.056	1.189	0.945	0.77	0.751	1.076	0.816	0.943	1.259	1.426	1.42	1.535	1.262	0.78	1.019	1.251	0.0656
Q8NBN7	Retinol dehydrogenase 13 OS=Homo sapiens OX=9606 GN=RDH13 PE=1 SV=2	RDH13	0.791	1.02	0.827	0.934	1.328	0.846	1.033	0.961	0.984	1.143	1.17	0.962	1.02	1.149	1.167	1.672	1.168	0.903	1.184	0.065697
Q9NXV6	CDKN2A-interacting protein OS=Homo sapiens OX=9606 GN=CDKN2AIP PE=1 SV=3	CDKN2AIP	0.914	0.921	0.898	0.718	1.085	0.819	0.849	1.212	1.327	1.069	0.77	1.844	0.886	0.988	1.069	1.201	1.317	1.18	1.229	0.065738
Q14134	Tripartite motif-containing protein 29 OS=Homo sapiens OX=9606 GN=TRIM29 PE=1 SV=2	TRIM29					0.704	0.936		0.386	0.577					1.364	0.754		0.937	2.105	1.982	0.065738
Q86UE4	Protein LYRIC OS=Homo sapiens OX=9606 GN=MTDH PE=1 SV=2	MTDH	1.155	0.975	0.854	0.814	0.954	0.937	0.915	1.08	1.055	1.028	0.847	1.867	1.164	1.049	1.402	0.89	1.034	1.008	1.215	0.065819
P01742	Immunoglobulin heavy variable 1-69 OS=Homo sapiens OX=9606 GN=IGHV1-69 PE=1 SV=2	IGHV1-69	0.723	1.237	2.017	0.907	0.962	1.298	1.406	1.272	0.977	0.57	0.899	0.851	1.253	0.919	0.707	0.865	0.91	1.166	0.754	0.065864
Q8IU81	Interferon regulatory factor 2-binding protein 1 OS=Homo sapiens OX=9606 GN=IRF2BP1 PE=1 SV=1	IRF2BP1	1.054	0.835	1.005	1.043	0.918	1.019	0.83	0.977	1.225	1.432	1.151	1.659	0.922	1.256	1.251	1.106	0.881	0.998	1.201	0.065896
Q13509	Tubulin beta-3 chain OS=Homo sapiens OX=9606 GN=TUBB3 PE=1 SV=2	TUBB3	0.899	1.195	0.924	1.012	0.924	0.855	1.172	0.889	0.879	0.908	1.081	1.251	1.078	1.326	0.938	1.057	1.169	1.07	1.131	0.065999
P49458	Signal recognition particle 9 kDa protein OS=Homo sapiens OX=9606 GN=SRP9 PE=1 SV=2	SRP9	0.938	1.211	0.934	1.118	1.159	0.773	0.768	0.713	1.062	0.968	1.215	1.076	1.109	1.083	1.218	1.155	1.097	1.062	1.137	0.066257
O00571	ATP-dependent RNA helicase DDX3X OS=Homo sapiens OX=9606 GN=DDX3X PE=1 SV=3	DDX3X	0.636	1.395	0.846	0.853	0.909	0.857	0.94	0.894	0.909	0.769	0.892	1.092	1.655	0.993	1.346	0.983	1.175	1.032	1.235	0.066263
Q5T0Z8	Uncharacterized protein C6orf132 OS=Homo sapiens OX=9606 GN=C6orf132 PE=1 SV=4	C6orf132	1.014	0.668	0.709	0.732	0.785	1.717	0.849	0.813	1.011	2.683	0.787	1.449	0.979	1.017	0.822	1.834	0.688	1.708	1.516	0.066475
Q9NZB2	Constitutive coactivator of PPAR-gamma-like protein 1 OS=Homo sapiens OX=9606 GN=FAM120A PE=1 SV=2	FAM120A	0.839	1.094	0.92	0.766	1.034	0.882	1.245	1.019	0.957	0.932	0.899	1.103	1.696	0.988	1.279	1.06	1.073	1.07	1.182	0.066538
A0M8Q6	Immunoglobulin lambda constant 7 OS=Homo sapiens OX=9606 GN=IGLC7 PE=1 SV=3	IGLC7	0.953	0.74	1.963	0.966	0.651	2.138	2.256	1.171	1.004	1.03	0.691	0.741	0.844	0.514	0.777	0.789	0.7	1.413	0.647	0.06658
Q3B726	DNA-directed RNA polymerase I subunit RPA43 OS=Homo sapiens OX=9606 GN=TWISTNB PE=1 SV=1	TWISTNB	1.614	0.876	1.019	1.059	1.015	0.53	0.747	0.74	1.033	0.794	1.202	1.495	1.256	1.598	1.169	0.974	1.142	1.359	1.275	0.066702
Q8WWY3	U4/U6 small nuclear ribonucleoprotein Prp31 OS=Homo sapiens OX=9606 GN=PRPF31 PE=1 SV=2	PRPF31	0.751	1.28	0.936	0.88	0.86	0.645	1.142	0.701	0.932	0.805	0.925	0.953	1.848	0.932	1.26	0.997	1.562	0.999	1.295	0.066783
Q9BY77	Polymerase delta-interacting protein 3 OS=Homo sapiens OX=9606 GN=POLDIP3 PE=1 SV=2	POLDIP3	0.808	0.968	0.786	0.981	1.03	1.173	0.784	1.053	1.109	0.956	0.908	1.256	1.288	0.979	1.01	2.056	0.843	1.536	1.284	0.066817
P83881	60S ribosomal protein L36a OS=Homo sapiens OX=9606 GN=RPL36A PE=1 SV=2	RPL36A					0.607	0.68		0.657	0.602					0.623	1.583		1.286	1.416	1.928	0.067005
Q96F07	Cytoplasmic FMR1-interacting protein 2 OS=Homo sapiens OX=9606 GN=CYFIP2 PE=1 SV=2	CYFIP2	0.749	1.308	0.865	0.946	0.934	0.761	0.756	0.869	0.699	0.795	1.165	0.937	1.734	0.844	0.99	1.008	1.278	1.192	1.252	0.067061
Q9Y314	Nitric oxide synthase-interacting protein OS=Homo sapiens OX=9606 GN=NOSIP PE=1 SV=1	NOSIP	0.808	0.862	0.892	1.079	1.047	0.962	0.937	0.932	1.134	1.205	1.206	1.564	1.424	1.341	1.234	1.072	0.819	0.829	1.234	0.067082
Q9Y277	Voltage-dependent anion-selective channel protein 3 OS=Homo sapiens OX=9606 GN=VDAC3 PE=1 SV=1	VDAC3	0.792	1.101	0.972	1.114	0.864	0.925	0.957	0.813	0.894	0.841	1.212	1.356	1.298	0.903	0.984	1.088	1.133	1.041	1.153	0.067098
Q9UH62	Armadillo repeat-containing X-linked protein 3 OS=Homo sapiens OX=9606 GN=ARMCX3 PE=1 SV=1	ARMCX3					0.991	0.923		0.914	1.059					1.177	1.332		0.984	1.094	1.18	0.067262
Q6P4Q7	Metal transporter CNNM4 OS=Homo sapiens OX=9606 GN=CNNM4 PE=1 SV=3	CNNM4	0.682	1.388	1.401	1	1.222	0.787	1.875	1.577	0.991	0.751	1.012	0.687	1.161	0.814	0.947	0.875	1.136	0.871	0.746	0.067318
O43324	Eukaryotic translation elongation factor 1 epsilon-1 OS=Homo sapiens OX=9606 GN=EEF1E1 PE=1 SV=1	EEF1E1	0.334	1.526		0.569	0.75	0.498	0.797	0.549	0.693	0.477	0.823		1.066	0.818	1.575	1.526	1.144	0.952	1.511	0.067445
O95453	Poly(A)-specific ribonuclease PARN OS=Homo sapiens OX=9606 GN=PARN PE=1 SV=1	PARN					0.852	0.825		0.903	0.837					1.108	1.226		1.285	0.858	1.31	0.067499
Q16629	Serine/arginine-rich splicing factor 7 OS=Homo sapiens OX=9606 GN=SRSF7 PE=1 SV=1	SRSF7	0.983	0.866	0.926	1.266	1.168	0.833	0.848	0.943	1.319	1.433	1.301	1.492	1.095	1.225	1.253	1.125	0.97	0.959	1.174	0.067536
Q8N1Q1	Carbonic anhydrase 13 OS=Homo sapiens OX=9606 GN=CA13 PE=1 SV=1	CA13	0.66	0.76	0.867	1.043			0.881			0.911	1.203	1.172	1.092			2.334			1.635	0.067637
P19801	Amiloride-sensitive amine oxidase [copper-containing] OS=Homo sapiens OX=9606 GN=AOC1 PE=1 SV=4	AOC1	0.863	1.205	1.305	0.962	1.381	1.016	1.727	1.206	1.087	0.905	0.962	0.838	0.71	0.826	0.976	1.39	1.19	0.98	0.818	0.067699
Q8NBL1	Protein O-glucosyltransferase 1 OS=Homo sapiens OX=9606 GN=POGLUT1 PE=1 SV=1	POGLUT1					0.905	0.777		0.959	1.012					0.983	1.326		1.261	0.988	1.248	0.067943
P15927	Replication protein A 32 kDa subunit OS=Homo sapiens OX=9606 GN=RPA2 PE=1 SV=1	RPA2	1.087	0.901	0.727	1.254	1.249	1.034	0.798	0.896	1.162	1.24	0.996	1.332	1.275	1.262	1.068	1.228	1.092	0.908	1.162	0.068077
A2RRP1	Neuroblastoma-amplified sequence OS=Homo sapiens OX=9606 GN=NBAS PE=1 SV=2	NBAS	1.049	1.011	0.862	1.086	1.036	0.928	1.235	0.892	0.9	1.434	0.929	1.144	1.271	1.047	1.215	1.019	0.889	1.08	1.138	0.068244
Q7L1Q6	Basic leucine zipper and W2 domain-containing protein 1 OS=Homo sapiens OX=9606 GN=BZW1 PE=1 SV=1	BZW1	0.722	1.482	0.77	0.844	0.871	0.676	0.816	0.55	0.703	0.698	0.84	0.802	1.473	0.873	1.065	0.918	1.455	1.309	1.3	0.068336
O14792	Heparan sulfate glucosamine 3-O-sulfotransferase 1 OS=Homo sapiens OX=9606 GN=HS3ST1 PE=1 SV=1	HS3ST1					0.798	1.937		1.234	1.081					0.64	0.531		0.56	1.139	0.568	0.068703
O14531	Dihydropyrimidinase-related protein 4 OS=Homo sapiens OX=9606 GN=DPYSL4 PE=1 SV=2	DPYSL4					1.191	1.2		1.048	1.097					1.084	0.874		0.936	1.071	0.874	0.068763
Q9BY67	Cell adhesion molecule 1 OS=Homo sapiens OX=9606 GN=CADM1 PE=1 SV=2	CADM1	1.89	1.086	1.919	0.925			1.02			1.036	0.912	0.907	0.864			0.575			0.618	0.06884
O75616	GTPase Era, mitochondrial OS=Homo sapiens OX=9606 GN=ERAL1 PE=1 SV=2	ERAL1					1.187	0.665		0.717	0.956					1.423	1.776		1.064	1.036	1.503	0.068845
Q15059	Bromodomain-containing protein 3 OS=Homo sapiens OX=9606 GN=BRD3 PE=1 SV=1	BRD3	0.693	0.964	1.516	0.95			0.687			1.506	0.891	1.598	1.351			1.058			1.433	0.068936
A0A087WW87	Immunoglobulin kappa variable 2-40 OS=Homo sapiens OX=9606 GN=IGKV2-40 PE=3 SV=2	IGKV2-40	1.156	0.913	1.977	1.031			1.642			1.028	0.909	0.923	0.905			0.59			0.641	0.068938
Q7KZF4	Staphylococcal nuclease domain-containing protein 1 OS=Homo sapiens OX=9606 GN=SND1 PE=1 SV=1	SND1	0.709	1.303	1.086	0.909	0.862	0.825	0.988	0.871	0.868	0.849	0.916	0.853	1.598	1.045	1.282	1.056	1.216	1.139	1.207	0.069064
P18621	60S ribosomal protein L17 OS=Homo sapiens OX=9606 GN=RPL17 PE=1 SV=3	RPL17	0.702	1.097	1.041	0.727	0.655	1.028	1.213	0.766	0.659	0.915	0.836	1.033	1.863	0.744	1.524	1.001	0.879	1.3	1.321	0.06908
P16949	Stathmin OS=Homo sapiens OX=9606 GN=STMN1 PE=1 SV=3	STMN1	0.978	0.958	0.504	1.002	1.356	0.749	0.556	0.599	1.342	2.518	1.421	1.016	0.963	1.457	1.436	1.08	1.013	0.746	1.431	0.069359
Q9BQ67	Glutamate-rich WD repeat-containing protein 1 OS=Homo sapiens OX=9606 GN=GRWD1 PE=1 SV=1	GRWD1	1.344	0.742	1.127	1.015	0.931	0.891	0.742	0.848	1.035	1.819	1.055	1.801	0.895	1.609	1.465	0.904	1.001	0.819	1.337	0.069416
Q14118	Dystroglycan OS=Homo sapiens OX=9606 GN=DAG1 PE=1 SV=2	DAG1	1.578	0.901	1.397	0.975	1.075	1.269	0.952	1.372	1.523	1.209	0.947	1.633	0.729	0.999	0.94	0.727	0.844	0.822	0.805	0.069618
O43252	Bifunctional 3'-phosphoadenosine 5'-phosphosulfate synthase 1 OS=Homo sapiens OX=9606 GN=PAPSS1 PE=1 SV=2	PAPSS1	0.636	1.441	0.935	0.921	0.85	0.745	0.851	0.985	0.898	0.729	0.967	1.042	1.348	1.033	1.057	1.29	1.391	1.071	1.22	0.069697
Q9H330	Transmembrane protein 245 OS=Homo sapiens OX=9606 GN=TMEM245 PE=1 SV=3	TMEM245					0.905	0.936		1.072	0.788					0.886	1.305		1.519	1.294	1.352	0.069697
Q9H477	Ribokinase OS=Homo sapiens OX=9606 GN=RBKS PE=1 SV=1	RBKS	0.692	1.192	0.983	0.914	1.271	0.945	1.297	1.497	1.173	0.51	0.778	0.884	0.664	0.882	0.807	1.055	1.331	0.872	0.791	0.069703
P49750	YLP motif-containing protein 1 OS=Homo sapiens OX=9606 GN=YLPM1 PE=1 SV=4	YLPM1	0.833	0.898	0.967	0.959	1.165	0.975	0.779	1.049	1.116	1.488	0.849	2.433	0.908	1.14	1.174	1.067	1.007	1.099	1.328	0.069981
Q96KC8	DnaJ homolog subfamily C member 1 OS=Homo sapiens OX=9606 GN=DNAJC1 PE=1 SV=1	DNAJC1					1.018	0.905		1.006	1.014					1.058	1.014		1.062	1.114	1.077	0.070044
P36404	ADP-ribosylation factor-like protein 2 OS=Homo sapiens OX=9606 GN=ARL2 PE=1 SV=4	ARL2					0.912	0.887		0.999	0.935					0.987	1.093		1.229	0.969	1.146	0.070076
Q96RU3	Formin-binding protein 1 OS=Homo sapiens OX=9606 GN=FNBP1 PE=1 SV=2	FNBP1	0.944	1.459	0.871	1.421	1.325	1.203	0.995	0.894	1.111	0.812	1.384	0.889	1.047	1.112	1.008	0.652	1.136	0.889	0.83	0.070221
Q14005	Pro-interleukin-16 OS=Homo sapiens OX=9606 GN=IL16 PE=1 SV=4	IL16	1.806	0.893	1.232	1.199	1.038	1.394	0.884	1.083	1.167	1.457	1.247	0.947	0.684	0.919	0.886	0.685	1.053	1.027	0.805	0.070243
Q8N1P7	Beta/gamma crystallin domain-containing protein 2 OS=Homo sapiens OX=9606 GN=CRYBG2 PE=2 SV=2	CRYBG2	1.193	0.728	0.945	0.753			0.831			1.131	0.753	1.916	0.837			2.42			1.771	0.070284
P12235	ADP/ATP translocase 1 OS=Homo sapiens OX=9606 GN=SLC25A4 PE=1 SV=4	SLC25A4	0.843	0.91	1.027	0.979	0.791	2.194	1.532	1.56	0.969	0.917	0.93	1.048	0.956	0.623	0.749	1.022	0.763	0.972	0.734	0.070296
O15231	Zinc finger protein 185 OS=Homo sapiens OX=9606 GN=ZNF185 PE=1 SV=3	ZNF185	1.337	0.66	0.655	0.8	1.045	1.161	0.783	0.695	0.96	3.193	0.853	1.109	0.903	1.395	0.747	1.211	0.782	2.012	1.577	0.070401
Q5VZ19	Tudor domain-containing protein 10 OS=Homo sapiens OX=9606 GN=TDRD10 PE=2 SV=3	TDRD10					1.46	1.129		1.418	1.315					0.599	0.787		0.738	1.482	0.678	0.070783
Q9H4F8	SPARC-related modular calcium-binding protein 1 OS=Homo sapiens OX=9606 GN=SMOC1 PE=1 SV=1	SMOC1	1.687	0.917	1.638	1.131			1.261			1.182	0.988	1.004	0.741			0.82			0.706	0.070796
Q7Z6B0	Coiled-coil domain-containing protein 91 OS=Homo sapiens OX=9606 GN=CCDC91 PE=1 SV=2	CCDC91	4.733	0.736	1.32	0.967			0.894			0.735	1.109	0.667	0.512			0.42			0.337	0.070861
Q13838	Spliceosome RNA helicase DDX39B OS=Homo sapiens OX=9606 GN=DDX39B PE=1 SV=1	DDX39B	1.024	1.204	0.986	0.88	0.715	0.785	1.125	0.94	0.84	0.876	0.912	1.191	1.242	0.88	1.134	1.122	1.417	0.993	1.172	0.070896
Q96HC4	PDZ and LIM domain protein 5 OS=Homo sapiens OX=9606 GN=PDLIM5 PE=1 SV=5	PDLIM5	1.207	0.846	0.8	0.725	1.015	1.042	0.876	0.957	1.047	1.065	0.811	2.203	0.869	1.251	0.847	1.358	0.924	1.397	1.31	0.071398
O43665	Regulator of G-protein signaling 10 OS=Homo sapiens OX=9606 GN=RGS10 PE=1 SV=3	RGS10	1.467	1.382	0.747	1.429	1.004	0.8	0.854	0.851	0.898	0.841	1.59	0.673	0.971	0.94	0.702	0.655	0.931	0.921	0.791	0.0715
Q9NVW2	E3 ubiquitin-protein ligase RLIM OS=Homo sapiens OX=9606 GN=RLIM PE=1 SV=3	RLIM	0.895	0.82	0.834	1.247			0.859			1.054	1.337	1.021	1.191			1.505			1.281	0.071598
P61221	ATP-binding cassette sub-family E member 1 OS=Homo sapiens OX=9606 GN=ABCE1 PE=1 SV=1	ABCE1	0.562	1.322	0.894	0.945	0.83	0.811	1.134	0.926	0.825	0.716	0.949	0.991	1.548	0.923	1.275	1.311	1.204	1.219	1.253	0.071904
P19827	Inter-alpha-trypsin inhibitor heavy chain H1 OS=Homo sapiens OX=9606 GN=ITIH1 PE=1 SV=3	ITIH1	0.9	1.13	0.952	1.153	0.929	1.137	1.588	0.985	0.866	0.803	1.066	0.812	1.048	1.026	0.689	0.679	0.796	1.263	0.83	0.072019
Q5JTB6	Placenta-specific protein 9 OS=Homo sapiens OX=9606 GN=PLAC9 PE=1 SV=1	PLAC9					2.095	1.259		1.132	2.165					0.42	0.446		0.498	1.988	0.504	0.072277
Q9BYD1	39S ribosomal protein L13, mitochondrial OS=Homo sapiens OX=9606 GN=MRPL13 PE=1 SV=1	MRPL13	0.676	1.013	0.838	0.997	1.173	1.004	0.878	0.994	1.024	1.338	1.077	1.212	1.262	1.033	1.01	1.392	0.9	0.856	1.178	0.072419
P05997	Collagen alpha-2(V) chain OS=Homo sapiens OX=9606 GN=COL5A2 PE=1 SV=3	COL5A2	2.062	1.228	1.777	0.86	1.075	1.223	1.509	0.743	1.075	0.902	0.835	1.441	0.499	0.718	0.423	0.766	0.726	1.942	0.722	0.07244
Q15637	Splicing factor 1 OS=Homo sapiens OX=9606 GN=SF1 PE=1 SV=4	SF1	1.11	0.727	0.808	1.023	1.009	1.108	0.816	1.077	1.223	1.779	1.113	1.877	0.929	1.225	1.192	1.381	0.84	0.951	1.286	0.072981
P00395	Cytochrome c oxidase subunit 1 OS=Homo sapiens OX=9606 GN=MT-CO1 PE=1 SV=1	MT-CO1					1.165	1.225		1.76	1.097					0.645	0.859		1.332	0.672	0.669	0.073079
Q15057	Arf-GAP with coiled-coil, ANK repeat and PH domain-containing protein 2 OS=Homo sapiens OX=9606 GN=ACAP2 PE=1 SV=3	ACAP2	0.82	0.869	0.816	0.897	0.924	1.077	0.711	1.073	0.88	1.182	0.946	0.911	2.275	0.929	0.908	0.949	1.087	1.233	1.321	0.073257
Q9Y5M8	Signal recognition particle receptor subunit beta OS=Homo sapiens OX=9606 GN=SRPRB PE=1 SV=3	SRPRB	0.835	1.406	0.741	0.822	0.83	0.867	0.977	0.812	0.818	0.68	0.858	0.848	1.555	0.984	1.532	1.232	1.199	1.113	1.269	0.073603
Q9NVS2	39S ribosomal protein S18a, mitochondrial OS=Homo sapiens OX=9606 GN=MRPS18A PE=1 SV=1	MRPS18A	0.486	1.098	1.048	1.049	1.195	0.824	0.979	0.716	0.956	0.903	1.148	1.196	1.823	1.168	1.492	1.069	0.775	1.165	1.292	0.073635
O75607	Nucleoplasmin-3 OS=Homo sapiens OX=9606 GN=NPM3 PE=1 SV=3	NPM3	0.928	0.832	0.915	1.075	0.933	0.921	0.895	0.88	0.884	1.074	0.959	1.353	1.729	1.14	1.334	0.846	0.779	0.985	1.258	0.073896
P78406	mRNA export factor OS=Homo sapiens OX=9606 GN=RAE1 PE=1 SV=1	RAE1	1.081	0.688	1.132	1.021	0.932	1.124	0.817	1.019	1.104	1.869	1.096	1.855	1.065	1.36	1.205	1.032	0.878	0.904	1.283	0.073903
P27658	Collagen alpha-1(VIII) chain OS=Homo sapiens OX=9606 GN=COL8A1 PE=1 SV=2	COL8A1					0.778	0.892		0.639	0.701					1.411	0.765		1.019	2.19	1.789	0.074
Q9UI08	Ena/VASP-like protein OS=Homo sapiens OX=9606 GN=EVL PE=1 SV=2	EVL	1.324	0.969	0.912	1.27	1.43	1.798	0.861	0.994	1.25	1.065	1.339	1.192	0.728	0.972	0.956	0.852	1.048	0.992	0.812	0.074124
P0DOY3	Immunoglobulin lambda constant 3 OS=Homo sapiens OX=9606 GN=IGLC3 PE=1 SV=1	IGLC3	1.513	0.756	2.095	0.978	1.175	1.385	1.228	0.969	1.406	1.669	0.912	1.3	0.796	0.703	0.544	0.58	0.636	1.367	0.743	0.074178
Q8WXH0	Nesprin-2 OS=Homo sapiens OX=9606 GN=SYNE2 PE=1 SV=3	SYNE2					0.917	1.237		1.177	1.105					0.995	0.875		0.919	0.988	0.851	0.074443
Q9NX24	H/ACA ribonucleoprotein complex subunit 2 OS=Homo sapiens OX=9606 GN=NHP2 PE=1 SV=1	NHP2	0.74	1.044	0.988	0.977	1.076	1.256	0.726	0.632	0.955	1.068	1.029	1.333	1.501	1.297	1.379	1.205	0.564	1.366	1.302	0.074605
Q86YB7	Enoyl-CoA hydratase domain-containing protein 2, mitochondrial OS=Homo sapiens OX=9606 GN=ECHDC2 PE=1 SV=2	ECHDC2	0.691	0.89	0.797	0.784			0.85			0.681	0.728	0.75	0.726			0.714			0.895	0.074636
Q9UNS2	COP9 signalosome complex subunit 3 OS=Homo sapiens OX=9606 GN=COPS3 PE=1 SV=3	COPS3	0.652	1.59	0.786	0.93	0.992	0.833	0.899	0.662	0.827	0.947	0.922	0.98	1.267	0.842	1.068	1.407	1.304	0.993	1.213	0.074918
A0A0J9YXX1	Immunoglobulin heavy variable 5-10-1 OS=Homo sapiens OX=9606 GN=IGHV5-10-1 PE=3 SV=1	IGHV5-10-1	1.861	0.588	0.834	1.027	0.629	1.23	1.887	1.315	1.52	1.322	1.062	0.597	0.64	0.506	0.483	0.907	0.601	1.474	0.675	0.075158
Q9NQ88	Fructose-2,6-bisphosphatase TIGAR OS=Homo sapiens OX=9606 GN=TIGAR PE=1 SV=1	TIGAR	0.689	1.11	0.912	0.91	1.001	0.786	0.786	0.835	0.955	0.689	0.979	0.777	1.43	1.171	1.317	1.628	1.119	0.919	1.275	0.075257
Q9NRC1	Suppressor of tumorigenicity 7 protein OS=Homo sapiens OX=9606 GN=ST7 PE=1 SV=1	ST7					1.247	1.187		1.121	1.067					1.043	0.794		1.116	0.955	0.846	0.075698
Q13432	Protein unc-119 homolog A OS=Homo sapiens OX=9606 GN=UNC119 PE=1 SV=1	UNC119					1.158	1.108		1.02	1.209					1.119	0.964		0.991	0.936	0.892	0.075716
P43487	Ran-specific GTPase-activating protein OS=Homo sapiens OX=9606 GN=RANBP1 PE=1 SV=1	RANBP1	1.897	0.82	0.724	0.975	0.97	0.703	0.623	0.667	1.22	2.178	1.22	0.958	1.306	1.334	1.797	0.987	0.944	0.887	1.359	0.07584
Q96F85	CB1 cannabinoid receptor-interacting protein 1 OS=Homo sapiens OX=9606 GN=CNRIP1 PE=1 SV=1	CNRIP1	1.361	0.882	1.487	1.287	1.962	0.99	1.033	0.712	2.818	1.11	1.264	1.447	0.809	0.593	0.475	0.593	0.982	1.464	0.671	0.075876
P42224	Signal transducer and activator of transcription 1-alpha/beta OS=Homo sapiens OX=9606 GN=STAT1 PE=1 SV=2	STAT1	0.931	1.07	1.058	0.941	0.821	0.854	1.043	0.838	0.879	0.935	1.044	0.988	1.297	0.94	1.375	0.846	1.183	1.041	1.148	0.076018
P43246	DNA mismatch repair protein Msh2 OS=Homo sapiens OX=9606 GN=MSH2 PE=1 SV=1	MSH2					0.84	0.79		0.861	0.861					0.971	1.169		1.28	0.874	1.281	0.076056
P55160	Nck-associated protein 1-like OS=Homo sapiens OX=9606 GN=NCKAP1L PE=1 SV=3	NCKAP1L					0.979	0.674		0.891	0.771					0.907	1.35		1.305	0.913	1.35	0.07608
P54819	Adenylate kinase 2, mitochondrial OS=Homo sapiens OX=9606 GN=AK2 PE=1 SV=2	AK2	0.868	1.059	0.799	0.991	1.216	0.836	0.699	0.865	1.082	1.122	1.218	0.966	0.85	1.175	1.06	1.433	1.154	0.954	1.165	0.076138
P41223	Protein BUD31 homolog OS=Homo sapiens OX=9606 GN=BUD31 PE=1 SV=2	BUD31	0.866	0.992	1.105	0.984	0.936	0.928	1.081	0.873	1.018	1.165	1.04	1.043	1.4	1.218	1.65	1.142	0.836	0.93	1.202	0.076221
Q06787	Synaptic functional regulator FMR1 OS=Homo sapiens OX=9606 GN=FMR1 PE=1 SV=1	FMR1	0.887	1.08	0.883	0.736	0.951	0.646	1.08	0.631	0.748	0.859	0.833	0.712	1.894	1.483	1.662	0.649	1.12	1.091	1.394	0.07632
Q9BQG0	Myb-binding protein 1A OS=Homo sapiens OX=9606 GN=MYBBP1A PE=1 SV=2	MYBBP1A					0.699	0.709		0.872	0.631					0.87	1.653		1.005	0.824	1.495	0.076503
P62899	60S ribosomal protein L31 OS=Homo sapiens OX=9606 GN=RPL31 PE=1 SV=1	RPL31	0.576	1.002	0.901	0.998	0.79	0.577	0.852	0.641	0.773	0.6	0.899	1.016	2.425	1.189	2.504	1	0.753	0.897	1.643	0.076516
P24298	Alanine aminotransferase 1 OS=Homo sapiens OX=9606 GN=GPT PE=1 SV=3	GPT	0.897	1.04	1.094	0.904	1.086	0.943	1.135	1.149	1.034	0.884	0.891	0.945	0.841	0.913	0.99	0.837	1.123	1.012	0.914	0.076599
P01024	Complement C3 OS=Homo sapiens OX=9606 GN=C3 PE=1 SV=2	C3	0.694	1.036	0.759	0.926	0.785	1.389	1.657	1.126	0.918	0.653	0.896	0.644	1.07	0.722	0.695	0.651	0.784	1.172	0.774	0.076717
Q502W7	Coiled-coil domain-containing protein 38 OS=Homo sapiens OX=9606 GN=CCDC38 PE=2 SV=1	CCDC38	1.241	0.621	0.532	1.204			0.565			2.367	1.357	1.603	1.011			0.974			1.788	0.076818
P52564	Dual specificity mitogen-activated protein kinase kinase 6 OS=Homo sapiens OX=9606 GN=MAP2K6 PE=1 SV=1	MAP2K6					0.94	1.424		1.243	1.039					0.717	0.821		0.898	1.095	0.76	0.076864
P36959	GMP reductase 1 OS=Homo sapiens OX=9606 GN=GMPR PE=1 SV=1	GMPR					1.023	0.846		0.857	1.063					0.957	1.256		1.229	1.108	1.201	0.077115
P11047	Laminin subunit gamma-1 OS=Homo sapiens OX=9606 GN=LAMC1 PE=1 SV=3	LAMC1	1.279	1.292	1.335	1.039	0.968	1.344	1.068	1.035	0.947	0.933	0.967	1.114	0.966	1.147	0.773	0.823	1.035	1.199	0.872	0.077144
O15530	3-phosphoinositide-dependent protein kinase 1 OS=Homo sapiens OX=9606 GN=PDPK1 PE=1 SV=1	PDPK1					0.989	0.932		0.812	0.927					0.884	1.235		1.099	1.236	1.217	0.077384
P99999	Cytochrome c OS=Homo sapiens OX=9606 GN=CYCS PE=1 SV=2	CYCS	0.622	1.397	0.656	0.997	1.08	0.614	0.883	0.777	0.822	0.864	1.078	0.845	1.705	1.219	1.449	0.836	1.382	0.82	1.307	0.0774
P25774	Cathepsin S OS=Homo sapiens OX=9606 GN=CTSS PE=1 SV=3	CTSS	1.661	0.802	1.374	1.418	1.506	1.326	0.723	1.234	1.252	1.466	1.493	1.098	0.85	0.967	1.169	0.721	0.874	0.648	0.776	0.077438
Q8N1B4	Vacuolar protein sorting-associated protein 52 homolog OS=Homo sapiens OX=9606 GN=VPS52 PE=1 SV=1	VPS52					1.04	0.944		0.91	0.864					1.108	1.135		1.21	0.922	1.164	0.077539
Q6ZNE5	Beclin 1-associated autophagy-related key regulator OS=Homo sapiens OX=9606 GN=ATG14 PE=1 SV=1	ATG14					1.135	1.285		1.177	1.074					0.999	1.128		0.803	0.599	0.756	0.077575
O43823	A-kinase anchor protein 8 OS=Homo sapiens OX=9606 GN=AKAP8 PE=1 SV=1	AKAP8	0.881	1.056	1.024	1.339	0.996	1.341	1.188	1.118	1.117	0.707	1.158	0.954	1.351	1.134	1.087	0.695	0.769	0.928	0.853	0.077681
O43765	Small glutamine-rich tetratricopeptide repeat-containing protein alpha OS=Homo sapiens OX=9606 GN=SGTA PE=1 SV=1	SGTA	1.235	0.845	0.85	1.004	1.087	1.197	0.832	0.937	1.264	1.252	0.987	1.537	1.259	1.222	1.109	1.071	0.914	1.143	1.156	0.077823
Q92484	Acid sphingomyelinase-like phosphodiesterase 3a OS=Homo sapiens OX=9606 GN=SMPDL3A PE=1 SV=2	SMPDL3A	0.992	1.185	0.835	1.657			1.138			0.817	1.704	0.818	0.763			1.014			0.734	0.07798
Q6UXG2	UPF0577 protein KIAA1324 OS=Homo sapiens OX=9606 GN=KIAA1324 PE=2 SV=2	KIAA1324	1.069	2.175	1.328	0.897	1.261	0.845	1.34	1.198	0.981	0.686	0.787	0.641	1.186	0.896	1.111	0.788	1.261	1.043	0.772	0.078237
P80108	Phosphatidylinositol-glycan-specific phospholipase D OS=Homo sapiens OX=9606 GN=GPLD1 PE=1 SV=3	GPLD1					1.017	1.764		1.257	0.957					1.05	0.689		0.872	0.862	0.695	0.078601
Q13753	Laminin subunit gamma-2 OS=Homo sapiens OX=9606 GN=LAMC2 PE=1 SV=2	LAMC2	0.893	0.944	0.963	0.718	0.701	0.872	0.903	0.624	0.7	1.805	0.689	1.185	0.842	0.802	0.611	2.328	0.845	1.745	1.562	0.078857
P49189	4-trimethylaminobutyraldehyde dehydrogenase OS=Homo sapiens OX=9606 GN=ALDH9A1 PE=1 SV=3	ALDH9A1	0.856	1.22	1.031	1.045	1.095	1.024	1.194	1.017	1.054	0.775	1.033	0.925	0.937	0.897	1.104	0.927	1.16	0.931	0.903	0.078864
Q9H0K1	Serine/threonine-protein kinase SIK2 OS=Homo sapiens OX=9606 GN=SIK2 PE=1 SV=1	SIK2					0.773	2.285		1.143	1.322					0.73	0.431		0.621	1.107	0.523	0.07926
Q13217	DnaJ homolog subfamily C member 3 OS=Homo sapiens OX=9606 GN=DNAJC3 PE=1 SV=1	DNAJC3	0.74	1.494	0.963	0.952	0.91	0.772	0.939	0.555	0.714	1.071	1.008	0.736	1.06	0.95	1.15	1.298	1.172	1.228	1.213	0.079378
P13611	Versican core protein OS=Homo sapiens OX=9606 GN=VCAN PE=1 SV=3	VCAN	1.068	0.85	1.375	0.887	0.828	0.618	0.866	0.624	0.707	0.765	0.869	2.26	1.029	1.627	0.645	1.112	0.879	2.028	1.488	0.079455
Q86WV6	Stimulator of interferon genes protein OS=Homo sapiens OX=9606 GN=TMEM173 PE=1 SV=1	TMEM173	1.039	1.116	1.109	1.251	1.106	0.809	0.928	0.682	0.974	1.258	0.879	1.088	1.085	0.957	1.231	1.091	1.105	1.308	1.139	0.079724
Q99878	Histone H2A type 1-J OS=Homo sapiens OX=9606 GN=H2AC14 PE=1 SV=3	H2AC14					0.585	0.433		0.955	0.751					0.79	2.245		1.309	0.895	1.923	0.079979
Q99460	26S proteasome non-ATPase regulatory subunit 1 OS=Homo sapiens OX=9606 GN=PSMD1 PE=1 SV=2	PSMD1	0.66	1.349	0.868	0.865	0.816	0.783	1.123	0.899	0.806	0.767	0.934	0.875	1.529	0.931	1.277	1.24	1.227	1.041	1.224	0.080303
Q9Y240	C-type lectin domain family 11 member A OS=Homo sapiens OX=9606 GN=CLEC11A PE=1 SV=1	CLEC11A					0.892	0.729		0.877	0.909					1.015	0.857		1.01	1.164	1.188	0.080398
P00734	Prothrombin OS=Homo sapiens OX=9606 GN=F2 PE=1 SV=2	F2	1.363	0.734	1.04	1.264	0.771	1.086	1.168	0.915	0.909	0.992	1.227	0.931	0.95	0.852	0.579	0.684	0.595	1.126	0.816	0.080583
P62306	Small nuclear ribonucleoprotein F OS=Homo sapiens OX=9606 GN=SNRPF PE=1 SV=1	SNRPF	0.947	1.333	0.885	1.211	1.218	0.853	0.82	0.553	0.831	0.695	1.049	1.211	1.269	1.426	1.467	1.1	1.36	1.095	1.251	0.080641
P07093	Glia-derived nexin OS=Homo sapiens OX=9606 GN=SERPINE2 PE=1 SV=1	SERPINE2	1.034	0.856	1.001	0.756	0.771	1.019	1.154	0.919	0.765	2.214	0.761	1.1	0.893	1.143	0.875	1.343	0.857	1.085	1.293	0.0807
Q9UQ35	Serine/arginine repetitive matrix protein 2 OS=Homo sapiens OX=9606 GN=SRRM2 PE=1 SV=2	SRRM2	0.632	0.852	1.217	0.87	0.827	1.035	0.735	0.938	0.916	0.943	0.667	3.76	0.926	1.274	1.437	0.953	1.121	0.948	1.593	0.08086
Q12888	TP53-binding protein 1 OS=Homo sapiens OX=9606 GN=TP53BP1 PE=1 SV=2	TP53BP1	1.295	0.859	1.27	0.724	0.796	0.965	0.824	0.935	0.977	1.094	0.754	3.314	0.895	1.122	1.404	0.959	1.169	1.102	1.439	0.080899
A5A3E0	POTE ankyrin domain family member F OS=Homo sapiens OX=9606 GN=POTEF PE=1 SV=2	POTEF					1.033	0.88		0.924	0.914					1.201	1.044		1.455	0.956	1.241	0.080944
Q96CN7	Isochorismatase domain-containing protein 1 OS=Homo sapiens OX=9606 GN=ISOC1 PE=1 SV=3	ISOC1	0.939	1.123	1.07	1.007	1.044	1.468	1.091	1.188	0.987	0.897	0.988	1.032	0.972	0.923	1.083	1.11	0.989	0.933	0.901	0.081019
Q9Y6F6	Protein MRVI1 OS=Homo sapiens OX=9606 GN=MRVI1 PE=1 SV=4	MRVI1	1.019	1.421	1.189	1.116	1.004	1.227	1.569	1.027	1.098	0.624	1.17	0.887	0.878	1.4	1.306	0.974	1.137	0.724	0.836	0.081064
Q63HR2	Tensin-2 OS=Homo sapiens OX=9606 GN=TNS2 PE=1 SV=2	TNS2	1.438	1.092	1.379	0.644	0.85	1.414	1.107	1.445	1.123	0.996	0.737	1.363	0.547	0.797	0.82	0.881	1.06	0.826	0.782	0.081175
Q9Y2Z4	Tyrosine--tRNA ligase, mitochondrial OS=Homo sapiens OX=9606 GN=YARS2 PE=1 SV=2	YARS2	1.062	1.036	0.955	0.871	0.929	0.852	0.954	1.018	0.83	0.754	1.067	1.198	1.636	0.988	1.343	1.152	1.106	0.986	1.212	0.081275
P62633	Cellular nucleic acid-binding protein OS=Homo sapiens OX=9606 GN=CNBP PE=1 SV=1	CNBP	1.029	0.872	0.716	1.203	1.103	0.882	0.879	0.92	1.386	1.479	1.227	1.681	1.119	1.174	1.458	0.993	0.944	0.911	1.221	0.081301
Q9UBS3	DnaJ homolog subfamily B member 9 OS=Homo sapiens OX=9606 GN=DNAJB9 PE=1 SV=1	DNAJB9	0.844	0.924	0.873	0.501			0.788			0.766	0.483	0.534	0.448			0.519			0.721	0.081484
Q9H1A4	Anaphase-promoting complex subunit 1 OS=Homo sapiens OX=9606 GN=ANAPC1 PE=1 SV=1	ANAPC1	0.984	0.995	1.765	0.964			2.124			0.692	0.91	1.23	0.824			0.513			0.596	0.081597
Q14116	Interleukin-18 OS=Homo sapiens OX=9606 GN=IL18 PE=1 SV=1	IL18	1.196	1.001	1.023	1.082	1.254	0.954	1.285	1.064	1.085	0.791	1.077	0.928	0.96	1.114	0.863	1.038	1.308	0.892	0.893	0.081679
Q96PD5	N-acetylmuramoyl-L-alanine amidase OS=Homo sapiens OX=9606 GN=PGLYRP2 PE=1 SV=1	PGLYRP2	1.949	0.803	1.299	1.046	0.915	1.509	1.2	1.168	0.889	1.462	1.012	1.231	0.738	0.801	0.639	0.695	0.663	1.151	0.77	0.081682
Q9UNK0	Syntaxin-8 OS=Homo sapiens OX=9606 GN=STX8 PE=1 SV=2	STX8					1.164	1.407		0.995	1.218					1.119	1.03		0.914	0.79	0.805	0.0817
Q9UJ70	N-acetyl-D-glucosamine kinase OS=Homo sapiens OX=9606 GN=NAGK PE=1 SV=4	NAGK	0.816	1.232	1.145	1.038	1.062	1.171	1.177	1.144	1.008	0.865	1.167	0.811	1.084	0.957	0.926	0.883	1.183	1.061	0.893	0.081803
Q4L180	Filamin A-interacting protein 1-like OS=Homo sapiens OX=9606 GN=FILIP1L PE=1 SV=2	FILIP1L	1.007	0.961	0.572	1.472	1.132	1.042	0.869	0.784	0.886	0.917	1.179	1.154	1.683	1.608	1.14	1.209	1.038	0.903	1.245	0.081845
O15504	Nucleoporin NUP42 OS=Homo sapiens OX=9606 GN=NUP42 PE=1 SV=1	NUP42	1.325	0.573	0.429	1.085			0.695			2.233	1.204	1.865	1.213			0.795			1.858	0.081939
P51553	Isocitrate dehydrogenase [NAD] subunit gamma, mitochondrial OS=Homo sapiens OX=9606 GN=IDH3G PE=1 SV=1	IDH3G	0.602	1.143	0.785	0.978	1.041	0.544	1.122	0.671	0.954	0.819	0.989	0.853	1.208	0.79	1.206	1.434	1.928	0.967	1.321	0.082038
Q9HB71	Calcyclin-binding protein OS=Homo sapiens OX=9606 GN=CACYBP PE=1 SV=2	CACYBP	0.733	0.958	0.985	1.028	0.875	0.732	0.911	0.831	1.032	0.728	1.16	1.065	1.604	1.177	1.645	1.331	0.886	0.847	1.292	0.082337
P23284	Peptidyl-prolyl cis-trans isomerase B OS=Homo sapiens OX=9606 GN=PPIB PE=1 SV=2	PPIB	0.786	1.056	0.857	1.028	1.016	0.792	0.855	0.98	1.141	0.933	1.142	0.868	0.97	1.047	1.206	1.596	1.056	1.166	1.169	0.082416
Q8TEX9	Importin-4 OS=Homo sapiens OX=9606 GN=IPO4 PE=1 SV=2	IPO4	1.069	0.915	0.802	0.974	0.924	1.116	0.782	1.109	1.115	1.329	0.959	1.083	1.132	1.018	1.05	1.146	1.008	0.952	1.114	0.082803
Q71RC2	La-related protein 4 OS=Homo sapiens OX=9606 GN=LARP4 PE=1 SV=3	LARP4	0.778	1.022	1.05	0.88	0.944	0.939	0.763	0.836	1.062	0.793	0.846	1.581	1.672	1.259	1.51	0.948	0.802	0.974	1.297	0.082863
Q92879	CUGBP Elav-like family member 1 OS=Homo sapiens OX=9606 GN=CELF1 PE=1 SV=2	CELF1	1.176	0.909	1.028	1.115	1.016	0.806	0.81	0.923	1.089	1.572	1.061	1.235	1.096	1.202	1.334	1.058	1.109	0.749	1.186	0.082899
Q86W56	Poly(ADP-ribose) glycohydrolase OS=Homo sapiens OX=9606 GN=PARG PE=1 SV=1	PARG	1.198	1.01	0.946	0.903			1.009			1.321	0.843	1.686	0.999			1.15			1.272	0.082903
P46019	Phosphorylase b kinase regulatory subunit alpha, liver isoform OS=Homo sapiens OX=9606 GN=PHKA2 PE=1 SV=1	PHKA2					1.016	1.129		1.159	1.001					0.955	1.066		0.874	0.947	0.892	0.08306
P11021	Endoplasmic reticulum chaperone BiP OS=Homo sapiens OX=9606 GN=HSPA5 PE=1 SV=2	HSPA5	1.268	0.945	1.287	1.123	1.008	0.952	0.971	1.071	1.308	0.942	1.018	1.054	0.965	1.02	1.011	1.015	1.029	0.969	0.907	0.083336
O15085	Rho guanine nucleotide exchange factor 11 OS=Homo sapiens OX=9606 GN=ARHGEF11 PE=1 SV=1	ARHGEF11	0.79	0.989	1.339	0.803			0.914			1.018	1.003	1.431	1.129			1.431			1.295	0.083365
Q9BUK6	Protein misato homolog 1 OS=Homo sapiens OX=9606 GN=MSTO1 PE=1 SV=1	MSTO1	0.862	0.967	1.076	1.066			1.008			1.071	1.084	1.414	1.072			1.095			1.168	0.083557
P11717	Cation-independent mannose-6-phosphate receptor OS=Homo sapiens OX=9606 GN=IGF2R PE=1 SV=3	IGF2R	0.947	0.943	1.39	0.824	0.872	0.908	1.048	0.933	0.896	0.955	0.834	1.353	1.095	1.04	1.008	1.322	0.922	1.189	1.141	0.083583
Q5W0U4	B box and SPRY domain-containing protein OS=Homo sapiens OX=9606 GN=BSPRY PE=2 SV=1	BSPRY					1.361	0.626		0.542	0.79					1.137	1.381		0.989	1.484	1.504	0.083599
Q9BYX2	TBC1 domain family member 2A OS=Homo sapiens OX=9606 GN=TBC1D2 PE=1 SV=3	TBC1D2	0.703	1.059	0.873	0.974	0.864	0.995	0.88	1.227	0.879	0.85	0.905	1.207	1.488	1.114	1.146	0.887	0.871	1.437	1.198	0.08386
P82673	28S ribosomal protein S35, mitochondrial OS=Homo sapiens OX=9606 GN=MRPS35 PE=1 SV=1	MRPS35	0.544	1.548	0.61	0.899	0.879	0.848	0.902	0.775	0.796	0.755	1.288	0.86	2.072	1.036	0.868	1.115	0.957	2.575	1.476	0.084045
P31997	Carcinoembryonic antigen-related cell adhesion molecule 8 OS=Homo sapiens OX=9606 GN=CEACAM8 PE=1 SV=2	CEACAM8	0.761	0.737	0.807	0.748	0.464	1	0.785	0.273	0.467	1.432	0.911	1.245	1.845	0.591	0.472	0.98	0.501	1.779	1.647	0.084083
P78527	DNA-dependent protein kinase catalytic subunit OS=Homo sapiens OX=9606 GN=PRKDC PE=1 SV=3	PRKDC	0.767	1.149	0.878	0.696	0.704	0.829	1.079	0.948	0.797	0.95	0.875	1.15	2.036	0.756	1.119	0.747	1.306	1.017	1.302	0.084197
Q14839	Chromodomain-helicase-DNA-binding protein 4 OS=Homo sapiens OX=9606 GN=CHD4 PE=1 SV=2	CHD4					0.692	0.89		1.003	0.83					0.839	1.272		1.329	1.061	1.318	0.084315
P35579	Myosin-9 OS=Homo sapiens OX=9606 GN=MYH9 PE=1 SV=4	MYH9	0.617	1.353	0.769	0.838	0.929	0.793	1.023	0.816	0.788	0.687	0.907	0.739	1.275	1.149	1.028	1.677	1.137	1.333	1.281	0.084359
P20592	Interferon-induced GTP-binding protein Mx2 OS=Homo sapiens OX=9606 GN=MX2 PE=1 SV=1	MX2					0.983	0.923		0.818	0.939					1.017	0.922		1.222	1.394	1.244	0.084498
O60502	Protein O-GlcNAcase OS=Homo sapiens OX=9606 GN=OGA PE=1 SV=2	OGA					0.996	0.974		0.956	0.869					1.006	1.254		1.033	1.017	1.136	0.08466
Q96GA7	Serine dehydratase-like OS=Homo sapiens OX=9606 GN=SDSL PE=1 SV=1	SDSL	0.88	1.159	1.219	0.945	1.411	1.008	0.989	1.24	1.06	0.811	0.934	0.95	1.136	1.007	0.991	0.879	1.081	0.925	0.883	0.084679
Q96LD4	E3 ubiquitin-protein ligase TRIM47 OS=Homo sapiens OX=9606 GN=TRIM47 PE=1 SV=2	TRIM47	1.065	1.153	0.835	0.96	1.142	1.08	0.975	1.032	1.118	1.4	0.991	1.336	1.297	1.033	1.063	0.95	0.975	1.48	1.146	0.084763
Q92542	Nicastrin OS=Homo sapiens OX=9606 GN=NCSTN PE=1 SV=2	NCSTN	0.994	0.991	1.315	0.936	0.865	0.814	0.995	0.918	0.839	0.892	0.955	1.102	1.369	0.908	1.336	1.195	1.101	0.959	1.15	0.084944
O60762	Dolichol-phosphate mannosyltransferase subunit 1 OS=Homo sapiens OX=9606 GN=DPM1 PE=1 SV=1	DPM1	1.019	1.133	1.018	1.183	0.795	0.805	1.043	0.838	0.875	1.34	0.825	0.897	1.349	0.88	1.321	0.96	1.202	1.069	1.165	0.084997
Q99828	Calcium and integrin-binding protein 1 OS=Homo sapiens OX=9606 GN=CIB1 PE=1 SV=4	CIB1					0.774	0.996		0.8	0.868					0.875	1.021		1.096	1	1.161	0.085002
O14561	Acyl carrier protein, mitochondrial OS=Homo sapiens OX=9606 GN=NDUFAB1 PE=1 SV=3	NDUFAB1	1.1	1.078	0.877	1.013	0.727	0.844	0.631	0.821	0.862	0.88	1.008	1.351	1.097	0.829	1.098	1.099	1.021	0.863	1.165	0.085102
O94919	Endonuclease domain-containing 1 protein OS=Homo sapiens OX=9606 GN=ENDOD1 PE=1 SV=2	ENDOD1	1.054	1.105	1.179	0.943	1.129	1.039	1.667	1.237	1.074	0.72	0.89	0.951	0.773	0.887	0.82	1.613	1.045	1.022	0.845	0.085156
O00214	Galectin-8 OS=Homo sapiens OX=9606 GN=LGALS8 PE=1 SV=4	LGALS8	1.131	1.174	1.055	0.933	0.977	0.799	1.007	1.017	0.964	0.951	1.007	1.274	0.938	1.107	1.137	1.206	1.197	1.082	1.105	0.085324
Q9BZZ2	Sialoadhesin OS=Homo sapiens OX=9606 GN=SIGLEC1 PE=1 SV=2	SIGLEC1	1.175	0.907	1.5	1.065			1.258			1.156	1.049	0.889	0.896			0.676			0.766	0.085337
Q99807	5-demethoxyubiquinone hydroxylase, mitochondrial OS=Homo sapiens OX=9606 GN=COQ7 PE=1 SV=3	COQ7	0.814	1.27	1.113	1.321			0.873			0.751	1.286	0.988	0.506			0.866			0.721	0.085442
P06702	Protein S100-A9 OS=Homo sapiens OX=9606 GN=S100A9 PE=1 SV=1	S100A9	0.778	0.994	0.661	0.833	0.566	0.771	0.66	0.41	0.552	1.093	0.998	0.861	1.317	0.678	0.513	0.675	0.874	1.921	1.433	0.085764
Q9NS86	LanC-like protein 2 OS=Homo sapiens OX=9606 GN=LANCL2 PE=1 SV=1	LANCL2					0.94	0.816		0.983	0.878					0.935	0.976		1.351	1.16	1.223	0.085819
Q9H6V9	Lipid droplet-associated hydrolase OS=Homo sapiens OX=9606 GN=LDAH PE=1 SV=1	LDAH					0.984	1.074		0.964	0.858					1.075	1.201		0.982	1.184	1.145	0.085824
P28062	Proteasome subunit beta type-8 OS=Homo sapiens OX=9606 GN=PSMB8 PE=1 SV=3	PSMB8	1.064	0.999	1.154	1.115	1.131	0.885	0.878	0.926	0.976	1.12	1.113	1.088	0.987	1.075	1.147	1.229	1.056	1.056	1.079	0.085935
Q8TCT9	Minor histocompatibility antigen H13 OS=Homo sapiens OX=9606 GN=HM13 PE=1 SV=1	HM13	0.561	1.164	0.912	0.778	0.677	0.615	1.107	0.873	0.828	0.583	0.88	0.768	1.921	1.028	1.169	1.252	1.197	1.054	1.343	0.086139
A6PVS8	Leucine-rich repeat and IQ domain-containing protein 3 OS=Homo sapiens OX=9606 GN=LRRIQ3 PE=1 SV=1	LRRIQ3	1.066	0.655	0.702	0.699			0.5			0.775	0.602	0.781	1.488			2.069			1.765	0.086224
O94925	Glutaminase kidney isoform, mitochondrial OS=Homo sapiens OX=9606 GN=GLS PE=1 SV=1	GLS	0.656	1.162	0.885	1.04	0.879	0.846	0.913	0.98	0.894	0.829	1.03	0.921	1.678	1.165	1.122	0.929	1.154	0.98	1.196	0.086381
O00767	Acyl-CoA desaturase OS=Homo sapiens OX=9606 GN=SCD PE=1 SV=2	SCD					0.641	0.805		0.529	0.679					1.119	1.906		0.754	0.776	1.716	0.086498
O75976	Carboxypeptidase D OS=Homo sapiens OX=9606 GN=CPD PE=1 SV=2	CPD	0.99	1.111	1.12	0.862	1.21	0.626	1.033	0.877	0.896	1.178	0.854	0.976	1.21	0.813	0.972	1.302	1.613	1.279	1.205	0.086798
Q9NWB6	Arginine and glutamate-rich protein 1 OS=Homo sapiens OX=9606 GN=ARGLU1 PE=1 SV=1	ARGLU1					1.213	0.545		0.416	0.869					1.103	1.961		1.372	0.883	1.748	0.086923
Q8TBC4	NEDD8-activating enzyme E1 catalytic subunit OS=Homo sapiens OX=9606 GN=UBA3 PE=1 SV=2	UBA3	1.083	1.114	0.958	0.932	0.983	0.905	1.093	0.957	0.925	1.02	0.95	0.977	1.316	1.046	1.169	1.156	1.083	0.924	1.092	0.087057
P12074	Cytochrome c oxidase subunit 6A1, mitochondrial OS=Homo sapiens OX=9606 GN=COX6A1 PE=1 SV=4	COX6A1	1.092	1.019	1.065	1.281	1.239	0.902	1.017	1.083	1.206	1.231	1.255	1.109	0.784	0.971	0.94	0.938	1.069	0.836	0.895	0.087081
P23526	Adenosylhomocysteinase OS=Homo sapiens OX=9606 GN=AHCY PE=1 SV=4	AHCY	0.72	1.209	0.916	0.749	0.837	0.823	0.99	0.916	0.857	0.805	0.806	1.001	1.108	0.91	0.951	1.475	1.017	1.014	1.162	0.087142
P60033	CD81 antigen OS=Homo sapiens OX=9606 GN=CD81 PE=1 SV=1	CD81					1.034	1.512		1.128	0.991					1.005	0.835		0.883	0.996	0.797	0.087222
P10644	cAMP-dependent protein kinase type I-alpha regulatory subunit OS=Homo sapiens OX=9606 GN=PRKAR1A PE=1 SV=1	PRKAR1A	0.751	1.535	0.852	1.153	1.192	1.109	1.185	1.145	1.07	0.682	1.137	0.754	1.146	0.922	0.961	0.928	1.125	0.928	0.838	0.087263
Q9NUQ7	Ufm1-specific protease 2 OS=Homo sapiens OX=9606 GN=UFSP2 PE=1 SV=3	UFSP2	0.81	1.25	1.057	0.922	1.133	1.31	1.286	1.279	1.102	1.072	1.072	0.913	1.116	0.746	0.891	1.05	1.054	1.01	0.87	0.087303
Q5VWQ8	Disabled homolog 2-interacting protein OS=Homo sapiens OX=9606 GN=DAB2IP PE=1 SV=2	DAB2IP	1.685	0.5	0.367	0.758			0.582			2.912	1.091	1.395	0.661			1.803			2.175	0.087681
Q15773	Myeloid leukemia factor 2 OS=Homo sapiens OX=9606 GN=MLF2 PE=1 SV=1	MLF2	1.017	0.888	0.934	1.273	1.072	0.898	0.942	0.779	1.157	1.024	1.15	1.478	1.355	1.351	1.365	0.918	0.956	0.936	1.178	0.087861
Q15046	Lysine--tRNA ligase OS=Homo sapiens OX=9606 GN=KARS1 PE=1 SV=3	KARS1	0.683	1.202	0.898	0.822	0.823	0.888	1.132	0.959	0.861	0.742	0.944	0.949	1.749	1.017	1.56	1.135	1.071	0.963	1.25	0.087879
O15460	Prolyl 4-hydroxylase subunit alpha-2 OS=Homo sapiens OX=9606 GN=P4HA2 PE=1 SV=1	P4HA2	0.958	1.048	1.156	1.139	0.835	0.935	1.019	0.733	0.87	0.968	1.101	1.014	1.092	1.182	0.906	1.294	1.013	1.253	1.129	0.087882
Q9Y697	Cysteine desulfurase, mitochondrial OS=Homo sapiens OX=9606 GN=NFS1 PE=1 SV=3	NFS1	0.693	1.148	0.841	1.077	0.962	1.025	0.975	0.872	0.963	0.961	1.061	0.926	1.364	1.155	1.182	1.206	0.979	0.911	1.142	0.087919
Q86SQ7	Serologically defined colon cancer antigen 8 OS=Homo sapiens OX=9606 GN=SDCCAG8 PE=1 SV=1	SDCCAG8					1.333	1.029		1.277	1.19					1.153	0.67		0.889	1.042	0.777	0.087937
O94832	Unconventional myosin-Id OS=Homo sapiens OX=9606 GN=MYO1D PE=1 SV=2	MYO1D	0.703	1.318	0.996	1.058	1.332	0.88	1.552	1.567	0.984	0.768	1.049	0.806	1.109	0.871	0.862	0.973	1.087	0.96	0.805	0.087944
Q07283	Trichohyalin OS=Homo sapiens OX=9606 GN=TCHH PE=1 SV=2	TCHH					1.096	0.889		0.918	0.981					1.072	1.219		1.181	0.983	1.147	0.08798
P05543	Thyroxine-binding globulin OS=Homo sapiens OX=9606 GN=SERPINA7 PE=1 SV=2	SERPINA7					0.797	1.465		1.149	1.075					0.714	0.709		0.666	1.087	0.708	0.088199
Q6ZU35	Cancer-related regulator of actin dynamics OS=Homo sapiens OX=9606 GN=CRAD PE=1 SV=3	CRAD	1.01	1.109	1.23	1.185			1.403			1.112	0.988	0.767	0.528			1.125			0.744	0.088259
Q8WUY1	Protein THEM6 OS=Homo sapiens OX=9606 GN=THEM6 PE=1 SV=2	THEM6	0.787	0.967	0.944	0.857	1.014	0.815	1.053	0.712	0.961	0.797	0.814	1.585	1.634	0.906	1.27	0.938	1.138	0.844	1.264	0.088263
Q96DX5	Ankyrin repeat and SOCS box protein 9 OS=Homo sapiens OX=9606 GN=ASB9 PE=1 SV=1	ASB9	0.815	1.005	0.945	1.096	0.944	0.936	0.807	0.872	0.895	0.932	1.287	0.953	1.793	1.043	1.25	0.879	1.041	1.019	1.206	0.088395
P33908	Mannosyl-oligosaccharide 1,2-alpha-mannosidase IA OS=Homo sapiens OX=9606 GN=MAN1A1 PE=1 SV=3	MAN1A1	0.767	0.974	0.935	0.997	0.977	0.884	0.805	0.893	1.014	1.24	1.041	0.981	1.094	0.731	1.122	1.093	0.982	1.017	1.127	0.0885
P41236	Protein phosphatase inhibitor 2 OS=Homo sapiens OX=9606 GN=PPP1R2 PE=1 SV=2	PPP1R2	1.503	0.56	0.671	0.825	0.845	1.071	0.648	0.81	1.148	4.318	0.963	1.232	0.938	1.047	1.061	0.787	0.912	1.61	1.657	0.088539
O43390	Heterogeneous nuclear ribonucleoprotein R OS=Homo sapiens OX=9606 GN=HNRNPR PE=1 SV=1	HNRNPR	0.603	1.406	1.108	0.835	0.86	0.658	0.875	0.796	0.719	0.687	0.866	0.994	1.863	0.989	1.254	0.978	1.447	0.882	1.302	0.088665
Q96J01	THO complex subunit 3 OS=Homo sapiens OX=9606 GN=THOC3 PE=1 SV=1	THOC3	1.192	0.887	1.057	1.06	1.026	0.891	0.93	0.964	1.071	1.389	1.114	1.301	1.083	1.151	1.111	0.931	1.107	0.935	1.116	0.088816
P27144	Adenylate kinase 4, mitochondrial OS=Homo sapiens OX=9606 GN=AK4 PE=1 SV=1	AK4	0.909	0.96	0.755	0.952	1.023	0.816	0.732	0.776	1.079	1.06	1.034	1.286	0.959	1.51	0.915	0.751	0.982	0.968	1.185	0.088836
Q9ULT8	E3 ubiquitin-protein ligase HECTD1 OS=Homo sapiens OX=9606 GN=HECTD1 PE=1 SV=3	HECTD1	1.294	1.062	0.51	0.63	0.777	1.158	1.062	0.711	0.912	1.072	0.65	3.298	1.059	1.216	2.092	0.628	0.743	1.503	1.609	0.089241
Q96EI5	Transcription elongation factor A protein-like 4 OS=Homo sapiens OX=9606 GN=TCEAL4 PE=1 SV=2	TCEAL4	1.215	0.792	0.693	1.148	1.375	0.617	0.747	0.711	1.486	1.22	1.19	1.341	1.261	1.465	1.177	1.017	1.247	0.832	1.224	0.089318
Q05823	2-5A-dependent ribonuclease OS=Homo sapiens OX=9606 GN=RNASEL PE=1 SV=2	RNASEL					1.09	0.809		0.932	0.856					0.96	1.017		1.265	1.208	1.207	0.089404
O75594	Peptidoglycan recognition protein 1 OS=Homo sapiens OX=9606 GN=PGLYRP1 PE=1 SV=1	PGLYRP1	0.648	0.917	0.955	0.95	0.704	0.905	1.169	0.57	0.719	1.033	1.161	1.266	1.515	0.786	0.751	0.968	0.739	1.674	1.303	0.08944
Q9Y285	Phenylalanine--tRNA ligase alpha subunit OS=Homo sapiens OX=9606 GN=FARSA PE=1 SV=3	FARSA	0.896	1.256	0.905	0.972	0.988	1.039	0.97	0.933	0.915	1.004	0.987	1.072	1.147	1.024	1.262	0.945	1.066	1.056	1.087	0.089661
Q96JJ3	Engulfment and cell motility protein 2 OS=Homo sapiens OX=9606 GN=ELMO2 PE=1 SV=2	ELMO2	0.732	1.676	0.956	0.829	0.734	0.599	1.051	0.771	0.799	0.74	0.786	1.412	1.157	0.901	0.954	0.922	1.704	1.613	1.298	0.089681
Q8TDP1	Ribonuclease H2 subunit C OS=Homo sapiens OX=9606 GN=RNASEH2C PE=1 SV=1	RNASEH2C	1.306	0.681	1.08	1.049	0.893	1.149	0.773	0.989	1.093	1.945	0.988	1.818	0.909	1.383	1.18	0.986	0.848	1.223	1.285	0.089715
Q9NXG2	THUMP domain-containing protein 1 OS=Homo sapiens OX=9606 GN=THUMPD1 PE=1 SV=2	THUMPD1	0.942	1.236	0.85	0.922	0.9	0.87	1.112	1.013	0.97	0.876	1.004	0.946	1.204	1.05	1.247	1.256	1.194	1.013	1.121	0.09042
Q96Q11	CCA tRNA nucleotidyltransferase 1, mitochondrial OS=Homo sapiens OX=9606 GN=TRNT1 PE=1 SV=2	TRNT1	0.862	1.128	1.03	0.949	1.016	0.674	0.997	1.205	0.823	1.228	0.988	1.105	1.123	0.929	0.881	1.265	1.157	1.098	1.138	0.0908
Q9Y653	Adhesion G-protein coupled receptor G1 OS=Homo sapiens OX=9606 GN=ADGRG1 PE=1 SV=2	ADGRG1	1.391	0.846	1.063	1.011	0.824	0.888	0.781	0.832	0.916	1.673	1.046	1.263	1.322	1.453	1.206	0.944	0.709	0.915	1.248	0.090957
Q9Y266	Nuclear migration protein nudC OS=Homo sapiens OX=9606 GN=NUDC PE=1 SV=1	NUDC	0.633	1.842	0.663	0.972	1.13	0.643	0.665	0.515	0.768	0.667	1.08	0.819	1.379	1.21	1.426	1.043	1.438	1.014	1.292	0.091238
Q13950	Runt-related transcription factor 2 OS=Homo sapiens OX=9606 GN=RUNX2 PE=1 SV=2	RUNX2					1.11	1.385		1.588	1.2					1.206	0.721		1.06	1.06	0.766	0.091241
Q9ULJ6	Zinc finger MIZ domain-containing protein 1 OS=Homo sapiens OX=9606 GN=ZMIZ1 PE=1 SV=3	ZMIZ1	1.461	0.945	0.695	0.688			0.855			0.887	0.877	2.063	1.309			1.457			1.539	0.091336
Q92575	UBX domain-containing protein 4 OS=Homo sapiens OX=9606 GN=UBXN4 PE=1 SV=2	UBXN4	0.898	1.217	0.845	0.778	1.429	0.609	1.043	0.673	1.092	1.04	0.838	0.942	1.759	1.039	1.397	0.852	1.454	1.072	1.252	0.091365
Q8NFC6	Biorientation of chromosomes in cell division protein 1-like 1 OS=Homo sapiens OX=9606 GN=BOD1L1 PE=1 SV=2	BOD1L1	1.402	1.121	0.906	0.699	0.785	5.251	1.347	1.239	0.791	0.674	0.396	2.724	0.716	0.538	0.241	0.903	0.332	0.828	0.578	0.091402
P55287	Cadherin-11 OS=Homo sapiens OX=9606 GN=CDH11 PE=1 SV=2	CDH11	0.957	0.83	1.53	0.85	0.915	1.001	0.922	0.804	0.891	0.919	0.941	2.659	0.793	1.298	0.975	1.099	1.163	1.727	1.375	0.091421
P00505	Aspartate aminotransferase, mitochondrial OS=Homo sapiens OX=9606 GN=GOT2 PE=1 SV=3	GOT2	0.509	0.907	0.674	0.755	1.015	0.815	0.742	1.034	0.856	0.669	0.84	0.7	0.983	1.092	1.234	1.27	1.297	0.853	1.247	0.09148
Q13488	V-type proton ATPase 116 kDa subunit a isoform 3 OS=Homo sapiens OX=9606 GN=TCIRG1 PE=1 SV=3	TCIRG1					0.801	0.705		0.801	0.794					0.731	0.976		1.029	1.29	1.298	0.091799
Q9NRP0	Oligosaccharyltransferase complex subunit OSTC OS=Homo sapiens OX=9606 GN=OSTC PE=1 SV=1	OSTC	0.948	1.235	1.073	1.003	0.9	1.337	1.173	1.317	0.969	0.752	0.978	0.924	1.071	0.822	0.857	1.272	0.963	1.066	0.873	0.091802
Q07866	Kinesin light chain 1 OS=Homo sapiens OX=9606 GN=KLC1 PE=1 SV=2	KLC1	0.854	1.06	0.873	1.212	1.034	1.009	0.991	0.898	1.025	0.847	1.191	1.147	1.148	1.308	1.069	1.428	1.015	1.05	1.132	0.091902
Q9Y223	Bifunctional UDP-N-acetylglucosamine 2-epimerase/N-acetylmannosamine kinase OS=Homo sapiens OX=9606 GN=GNE PE=1 SV=1	GNE	0.976	1.384	1.322	0.942			1.248			0.791	1.113	0.776	1.308			0.626			0.745	0.092004
P46093	G-protein coupled receptor 4 OS=Homo sapiens OX=9606 GN=GPR4 PE=2 SV=2	GPR4	2.412	1.192	1.215	1.222			0.934			1.221	1.107	1.046	0.614			0.558			0.616	0.092218
Q9Y485	DmX-like protein 1 OS=Homo sapiens OX=9606 GN=DMXL1 PE=1 SV=3	DMXL1					1.001	0.934		1.101	0.831					1.058	1.084		1.177	1.06	1.132	0.092464
P17677	Neuromodulin OS=Homo sapiens OX=9606 GN=GAP43 PE=1 SV=1	GAP43	3.993	0.86	1.884	0.719			0.804			0.592	0.68	1.264	0.385			0.17			0.365	0.09268
Q9H078	Caseinolytic peptidase B protein homolog OS=Homo sapiens OX=9606 GN=CLPB PE=1 SV=1	CLPB					0.794	0.882		0.763	0.814					0.805	1.44		1.52	1.068	1.486	0.092756
P15529	Membrane cofactor protein OS=Homo sapiens OX=9606 GN=CD46 PE=1 SV=3	CD46	0.981	0.805	1.687	0.649	0.854	0.794	0.937	1.164	0.896	1.624	0.698	2.586	0.957	0.981	1.528	1.025	1.058	0.877	1.365	0.093201
Q16651	Prostasin OS=Homo sapiens OX=9606 GN=PRSS8 PE=1 SV=1	PRSS8	0.771	0.855	1.057	0.724			0.856			0.899	0.937	1.453	1.635			0.849			1.418	0.093215
Q9HBL0	Tensin-1 OS=Homo sapiens OX=9606 GN=TNS1 PE=1 SV=2	TNS1	1.478	1.07	1.059	1.035	1.117	1.924	0.835	1.219	0.979	1.036	1.034	1.538	0.708	1.102	0.714	0.784	0.783	0.989	0.804	0.093237
Q8ND24	RING finger protein 214 OS=Homo sapiens OX=9606 GN=RNF214 PE=1 SV=2	RNF214	0.834	1.157	0.739	1.121			0.935			1.384	1.373	1.157	0.992			1.211			1.239	0.093276
Q15058	Kinesin-like protein KIF14 OS=Homo sapiens OX=9606 GN=KIF14 PE=1 SV=1	KIF14	1.246	0.815	0.944	0.821	0.853	0.759	1.134	0.891	1.203	1.286	0.913	1.055	1.501	1.174	1.343	0.975	0.951	0.832	1.184	0.093403
Q9BSK0	MARVEL domain-containing protein 1 OS=Homo sapiens OX=9606 GN=MARVELD1 PE=1 SV=1	MARVELD1	0.94	1.239	1.807	1.101			1.403			0.903	0.919	1.241	0.832			0.867			0.74	0.093741
P21953	2-oxoisovalerate dehydrogenase subunit beta, mitochondrial OS=Homo sapiens OX=9606 GN=BCKDHB PE=1 SV=2	BCKDHB	0.822	1.072	0.93	1.166	1.139	1.01	0.956	1.135	1.061	0.673	1.099	0.906	0.786	1.146	1.034	0.865	1.132	0.73	0.881	0.093783
O75340	Programmed cell death protein 6 OS=Homo sapiens OX=9606 GN=PDCD6 PE=1 SV=1	PDCD6	0.925	1.227	0.915	0.935	0.928	0.944	1.096	0.845	0.863	0.927	0.915	0.978	1.124	0.92	1.08	1.373	1.246	1.012	1.123	0.093798
Q8N4Q0	Prostaglandin reductase 3 OS=Homo sapiens OX=9606 GN=ZADH2 PE=1 SV=1	ZADH2	0.818	1.121	1.216	1.279	1.303	1.183	1.133	1.026	0.964	1.011	1.096	1.002	0.992	0.976	1.089	0.734	1.088	1.001	0.884	0.093801
Q04726	Transducin-like enhancer protein 3 OS=Homo sapiens OX=9606 GN=TLE3 PE=1 SV=2	TLE3	0.927	1.042	0.87	0.969	1.135	0.594	0.978	1.079	1.119	1.22	0.946	1.695	1.287	1.002	1.096	0.819	1.273	0.959	1.207	0.093922
P15289	Arylsulfatase A OS=Homo sapiens OX=9606 GN=ARSA PE=1 SV=3	ARSA	2.227	0.874	1.555	0.964	1.134	1.169	0.847	1.285	1.391	1.716	0.915	1.049	0.593	0.9	0.774	0.788	0.926	1.05	0.766	0.094363
P15104	Glutamine synthetase OS=Homo sapiens OX=9606 GN=GLUL PE=1 SV=4	GLUL	0.632	0.881	0.842	0.723	0.881	0.908	0.634	0.821	0.967	0.591	0.864	1.057	1.666	0.907	1.35	0.707	1.294	1.05	1.331	0.09442
P51665	26S proteasome non-ATPase regulatory subunit 7 OS=Homo sapiens OX=9606 GN=PSMD7 PE=1 SV=2	PSMD7	1.018	1.01	1.19	0.964	0.983	0.853	1.005	0.939	1.032	1.048	0.911	1.013	1.389	0.998	1.055	1.068	1.182	0.993	1.094	0.094697
P55789	FAD-linked sulfhydryl oxidase ALR OS=Homo sapiens OX=9606 GN=GFER PE=1 SV=2	GFER	1.36	0.967	1.083	1.032	1.107	1.226	1.064	1.206	1.207	1.412	1.157	1.128	0.806	1.05	0.892	0.886	0.937	1.02	0.892	0.094705
Q14690	Protein RRP5 homolog OS=Homo sapiens OX=9606 GN=PDCD11 PE=1 SV=3	PDCD11					0.663	0.724		0.753	0.739					0.811	1.542		1.131	0.832	1.499	0.094784
Q9BX66	Sorbin and SH3 domain-containing protein 1 OS=Homo sapiens OX=9606 GN=SORBS1 PE=1 SV=3	SORBS1	1.952	0.942	0.865	1.297	1.09	3.195	0.797	1.139	0.84	1.582	1.351	1.108	0.675	1.191	0.644	0.575	0.691	0.7	0.665	0.0949
Q9Y3D0	Cytosolic iron-sulfur assembly component 2B OS=Homo sapiens OX=9606 GN=CIAO2B PE=1 SV=1	CIAO2B	1.217	0.842	0.985	1.195	1.014	0.887	0.797	0.818	1.154	1.251	1.163	1.196	1.11	1.215	1.04	1.153	0.903	1.026	1.123	0.094925
O00712	Nuclear factor 1 B-type OS=Homo sapiens OX=9606 GN=NFIB PE=1 SV=2	NFIB					0.918	1.028		0.91	0.824					0.901	1.172		1.432	1.084	1.247	0.09502
Q96HE7	ERO1-like protein alpha OS=Homo sapiens OX=9606 GN=ERO1A PE=1 SV=2	ERO1A	0.662	0.932	0.766	0.754	0.703	0.741	0.976	0.72	0.767	0.738	0.826	0.74	1	0.949	0.827	2.591	0.929	1.221	1.441	0.095179
P06756	Integrin alpha-V OS=Homo sapiens OX=9606 GN=ITGAV PE=1 SV=2	ITGAV	1.258	0.946	1.293	0.838	0.908	0.91	0.982	0.853	0.899	1.372	0.788	1.093	0.97	1.128	0.857	1.349	1.129	1.142	1.144	0.095204
Q5ST30	Valine--tRNA ligase, mitochondrial OS=Homo sapiens OX=9606 GN=VARS2 PE=1 SV=2	VARS2					0.884	0.711		1.149	0.838					0.868	1.634		1.362	1.172	1.406	0.095362
Q9NUV9	GTPase IMAP family member 4 OS=Homo sapiens OX=9606 GN=GIMAP4 PE=1 SV=1	GIMAP4	0.962	1.327	1.066	1.038	0.988	1.017	1.115	1.053	1.157	0.933	0.962	0.93	1.02	0.853	0.982	0.682	1.188	1.144	0.895	0.095383
Q13907	Isopentenyl-diphosphate Delta-isomerase 1 OS=Homo sapiens OX=9606 GN=IDI1 PE=1 SV=2	IDI1	0.788	1.252	0.999	0.915	0.796	0.856	0.987	0.815	0.987	1.052	0.979	0.875	1.185	0.916	1.151	1.018	1.056	1.044	1.112	0.095403
Q9NQG5	Regulation of nuclear pre-mRNA domain-containing protein 1B OS=Homo sapiens OX=9606 GN=RPRD1B PE=1 SV=1	RPRD1B	0.917	1.219	0.993	1.067	1.059	0.841	0.721	0.776	0.882	1.013	1.274	0.869	1.448	1.318	1.26	0.915	1.118	0.898	1.173	0.09572
Q9Y2T7	Y-box-binding protein 2 OS=Homo sapiens OX=9606 GN=YBX2 PE=1 SV=2	YBX2	0.492	0.866	0.518	1.186	1.468	0.477	0.651	0.628	1.241	0.531	1.377	1.504	2.715	1.295	1.798	0.947	0.928	0.734	1.562	0.095862
Q9UL18	Protein argonaute-1 OS=Homo sapiens OX=9606 GN=AGO1 PE=1 SV=3	AGO1	1.229	1.108	1.022	1.039	1.009	1.217	1.118	1.33	0.931	0.88	1.025	0.746	1.122	0.836	0.707	0.968	1.098	1.408	0.873	0.095963
A6NF01	Putative nuclear envelope pore membrane protein POM 121B OS=Homo sapiens OX=9606 GN=POM121B PE=5 SV=2	POM121B		0.483	0.866	0.597			0.462			0.598		4.774	1.195			1.245			3.244	0.096277
P17480	Nucleolar transcription factor 1 OS=Homo sapiens OX=9606 GN=UBTF PE=1 SV=1	UBTF					0.937	1.051		0.887	0.859					1.182	1.272		1.047	0.921	1.184	0.096281
P07327	Alcohol dehydrogenase 1A OS=Homo sapiens OX=9606 GN=ADH1A PE=1 SV=2	ADH1A	0.546	0.798	0.507	0.553			0.836			0.523	0.629	0.54	0.471			0.471			0.774	0.096339
Q9NVH1	DnaJ homolog subfamily C member 11 OS=Homo sapiens OX=9606 GN=DNAJC11 PE=1 SV=2	DNAJC11	0.567	1.131	0.729	0.912	0.929	1.005	0.796	1.106	0.909	0.961	1.183	0.871	1.529	0.84	1.107	1.36	1.2	0.858	1.214	0.096601
P51161	Gastrotropin OS=Homo sapiens OX=9606 GN=FABP6 PE=1 SV=2	FABP6	0.838	0.76	1.603	0.953	0.742	1.181	0.849	0.985	0.941	1.246	0.991	1.485	1.06	1.146	1.017	1.171	0.906	1.161	1.168	0.096825
P06733	Alpha-enolase OS=Homo sapiens OX=9606 GN=ENO1 PE=1 SV=2	ENO1	1.103	0.794	1.08	0.959	0.918	1.035	0.803	1.04	1.075	1.456	0.968	1.454	0.812	1.187	0.949	1.491	0.95	1.034	1.192	0.096863
Q9P2Y5	UV radiation resistance-associated gene protein OS=Homo sapiens OX=9606 GN=UVRAG PE=1 SV=1	UVRAG					0.99	0.83		0.949	0.911					0.893	1.234		1.159	1.044	1.177	0.096956
Q7L014	Probable ATP-dependent RNA helicase DDX46 OS=Homo sapiens OX=9606 GN=DDX46 PE=1 SV=2	DDX46	0.687	1.422	0.991	0.778	0.666	0.663	1.069	0.91	0.944	0.801	0.82	1.647	1.436	1.065	1.433	0.921	1.297	0.7	1.287	0.097085
Q7L2E3	ATP-dependent RNA helicase DHX30 OS=Homo sapiens OX=9606 GN=DHX30 PE=1 SV=1	DHX30	0.615	1.217	0.795	1.01	0.82	1.077	0.906	1.074	0.537	1.003	0.995	0.885	1.707	0.979	1.633	0.941	0.962	0.925	1.262	0.097118
P06748	Nucleophosmin OS=Homo sapiens OX=9606 GN=NPM1 PE=1 SV=2	NPM1	1.35	0.61	1.035	1.013	0.89	0.965	0.522	0.843	1.034	1.987	1.08	2.202	0.997	1.432	1.642	0.837	0.698	0.803	1.443	0.09728
Q9UIC8	Leucine carboxyl methyltransferase 1 OS=Homo sapiens OX=9606 GN=LCMT1 PE=1 SV=2	LCMT1					0.953	0.89		0.987	1.044					1.043	1.148		0.996	1.042	1.092	0.097337
Q9H9A5	CCR4-NOT transcription complex subunit 10 OS=Homo sapiens OX=9606 GN=CNOT10 PE=1 SV=1	CNOT10					0.816	0.76		0.835	0.77					0.738	1.458		1.197	1.503	1.539	0.097418
Q8IY67	Ribonucleoprotein PTB-binding 1 OS=Homo sapiens OX=9606 GN=RAVER1 PE=1 SV=1	RAVER1	0.891	0.923	1.317	0.946	0.997	0.784	0.899	0.963	1.053	0.906	0.979	1.413	1.374	1.117	1.462	1.075	0.857	0.964	1.176	0.097419
Q16719	Kynureninase OS=Homo sapiens OX=9606 GN=KYNU PE=1 SV=1	KYNU	0.972	1.089	0.836	0.708	0.785	0.85	0.782	0.834	0.77	0.744	0.723	0.799	1.01	0.987	0.9	0.911	1.163	1.409	1.169	0.097439
Q8N5W9	Refilin-B OS=Homo sapiens OX=9606 GN=RFLNB PE=1 SV=1	RFLNB	1.437	0.71	0.68	1.191	0.997	1.179	0.795	1.059	0.912	1.89	0.991	1.238	1.359	1.402	1.059	0.944	0.921	1.032	1.236	0.097463
Q9UBB5	Methyl-CpG-binding domain protein 2 OS=Homo sapiens OX=9606 GN=MBD2 PE=1 SV=1	MBD2	1.02	1.047	0.977	1.043			0.974			1.246	0.991	0.98	1.251			1.231			1.163	0.097663
P27816	Microtubule-associated protein 4 OS=Homo sapiens OX=9606 GN=MAP4 PE=1 SV=3	MAP4	1.321	0.966	0.76	0.923	1.243	0.944	0.891	0.858	1.064	1.084	0.979	1.694	1.018	1.489	1.413	1.42	0.741	0.998	1.236	0.097764
Q08J23	RNA cytosine C(5)-methyltransferase NSUN2 OS=Homo sapiens OX=9606 GN=NSUN2 PE=1 SV=2	NSUN2	0.703	1.163	1.061	0.821	0.969	0.824	0.879	0.871	0.96	0.764	0.976	1.333	2.039	1.155	1.183	0.872	1.04	0.903	1.267	0.097816
Q68DA7	Formin-1 OS=Homo sapiens OX=9606 GN=FMN1 PE=1 SV=3	FMN1					1.256	1.119		1.116	1.252					0.795	1.199		0.994	1.018	0.845	0.097964
Q9GZT3	SRA stem-loop-interacting RNA-binding protein, mitochondrial OS=Homo sapiens OX=9606 GN=SLIRP PE=1 SV=1	SLIRP	1.081	0.738	0.958	0.959	0.977	1.049	0.812	1.173	1.387	1.712	1.068	1.476	1.057	1.081	1.156	1.388	0.965	0.903	1.199	0.098058
P18510	Interleukin-1 receptor antagonist protein OS=Homo sapiens OX=9606 GN=IL1RN PE=1 SV=1	IL1RN	1.179	0.775	1.065	0.905	1.069	1.065	0.832	0.846	1.05	2.133	0.871	1.084	0.877	1.132	1.063	1.487	0.951	1.024	1.249	0.098322
Q13443	Disintegrin and metalloproteinase domain-containing protein 9 OS=Homo sapiens OX=9606 GN=ADAM9 PE=1 SV=1	ADAM9	1.02	1.137	0.978	0.865	0.917	0.972	1.04	1.053	0.77	0.96	0.985	1.051	1.046	1.02	0.978	1.263	1.005	1.197	1.095	0.098378
P17301	Integrin alpha-2 OS=Homo sapiens OX=9606 GN=ITGA2 PE=1 SV=1	ITGA2	1.129	0.888	1.152	0.806	0.875	0.957	1.019	0.936	0.859	1.813	0.818	1.067	0.992	0.997	0.922	1.321	0.936	1.053	1.188	0.098381
Q5TAP6	U3 small nucleolar RNA-associated protein 14 homolog C OS=Homo sapiens OX=9606 GN=UTP14C PE=1 SV=1	UTP14C	0.874	1.249	0.95	0.983	0.745	0.724	0.718	0.796	0.828	0.963	1.011	0.906	2.074	1.487	1.907	0.773	0.77	0.947	1.405	0.098439
P11117	Lysosomal acid phosphatase OS=Homo sapiens OX=9606 GN=ACP2 PE=1 SV=3	ACP2	0.895	1.164	1.134	1.221	1.205	0.891	1.078	1.169	1.323	0.787	1.14	0.991	0.967	0.896	0.836	1.027	1.231	1.193	0.885	0.098545
Q9UEE9	Craniofacial development protein 1 OS=Homo sapiens OX=9606 GN=CFDP1 PE=1 SV=1	CFDP1	0.873	0.819	0.873	1.19	1.145	0.683	0.819	0.767	1.069	0.814	1.061	2.887	1.237	1.839	1.556	0.864	0.928	0.838	1.497	0.098816
P02649	Apolipoprotein E OS=Homo sapiens OX=9606 GN=APOE PE=1 SV=1	APOE	0.827	1.144	0.853	0.971	0.651	0.889	0.859	0.642	0.773	0.689	1.016	0.703	1.03	0.742	0.509	0.619	0.586	0.858	0.848	0.098855
Q9Y619	Mitochondrial ornithine transporter 1 OS=Homo sapiens OX=9606 GN=SLC25A15 PE=1 SV=1	SLC25A15					0.611	1.145		0.749	0.988					1.104	1.338		1.176	0.99	1.319	0.098856
P14735	Insulin-degrading enzyme OS=Homo sapiens OX=9606 GN=IDE PE=1 SV=4	IDE	0.659	1.112	0.856	0.897	0.921	0.861	1.207	0.917	0.881	0.761	0.917	0.879	1.492	1	1.265	1.403	1.045	1.019	1.2	0.098858
P49792	E3 SUMO-protein ligase RanBP2 OS=Homo sapiens OX=9606 GN=RANBP2 PE=1 SV=2	RANBP2	1.071	0.894	1.301	0.722	0.792	0.826	0.841	1.083	1.022	1.009	0.814	2.245	1.14	0.922	1.252	0.841	1.315	0.984	1.277	0.099001
Q9NVP1	ATP-dependent RNA helicase DDX18 OS=Homo sapiens OX=9606 GN=DDX18 PE=1 SV=2	DDX18					0.752	0.693		0.758	0.825					0.893	1.562		1.1	0.836	1.45	0.099317
Q9UPZ6	Thrombospondin type-1 domain-containing protein 7A OS=Homo sapiens OX=9606 GN=THSD7A PE=1 SV=4	THSD7A	1.733	1.282	2.355	1.157	1.345	0.768	1.373	0.764	1.073	1.063	1.12	0.952	0.4	1.735	1.501	0.366	1.025	0.554	0.721	0.099981
P08238	Heat shock protein HSP 90-beta OS=Homo sapiens OX=9606 GN=HSP90AB1 PE=1 SV=4	HSP90AB1	0.642	1.316	0.828	0.833	0.772	0.765	1.091	0.752	0.798	0.613	0.84	0.876	1.783	0.984	1.544	1.191	1.247	0.852	1.312	0.100279
P21549	Serine--pyruvate aminotransferase OS=Homo sapiens OX=9606 GN=AGXT PE=1 SV=1	AGXT	0.555	0.792	0.573	0.608			0.642			0.565	0.514	0.545	0.546			0.541			0.866	0.100296
Q9H4A6	Golgi phosphoprotein 3 OS=Homo sapiens OX=9606 GN=GOLPH3 PE=1 SV=1	GOLPH3					1.008	0.737		0.532	0.943					0.808	1.168		1.315	2.376	1.76	0.100444
Q05397	Focal adhesion kinase 1 OS=Homo sapiens OX=9606 GN=PTK2 PE=1 SV=2	PTK2	0.99	1.288	0.896	0.971	0.894	0.602	1.133	0.904	0.781	0.912	1.041	1.064	1.341	1.017	1.413	0.904	1.576	0.878	1.211	0.100461
P12004	Proliferating cell nuclear antigen OS=Homo sapiens OX=9606 GN=PCNA PE=1 SV=1	PCNA	0.744	1.189	0.837	1.053	0.913	0.774	0.825	0.807	0.953	0.699	0.941	1.6	2.118	1.529	1.424	0.869	0.985	0.804	1.394	0.100585
Q15020	Squamous cell carcinoma antigen recognized by T-cells 3 OS=Homo sapiens OX=9606 GN=SART3 PE=1 SV=1	SART3	0.931	1.11	1.092	0.828	0.748	0.686	0.858	1.006	0.899	0.693	0.744	1.248	1.554	0.921	1.147	0.948	1.202	1.024	1.205	0.1006
Q15121	Astrocytic phosphoprotein PEA-15 OS=Homo sapiens OX=9606 GN=PEA15 PE=1 SV=2	PEA15	1.445	1.066	0.935	0.981	0.991	0.9	0.669	0.718	0.961	2.029	0.937	0.986	0.977	1.225	1.002	0.944	1.105	1.23	1.233	0.100662
P0DOX5	Immunoglobulin gamma-1 heavy chain OS=Homo sapiens OX=9606 PE=1 SV=2	---	0.721	1.453	0.889	0.956	0.813	1.622	1.401	1.051	1.059	0.804	1.007	0.756	1.372	0.751	0.702	0.727	0.704	1.209	0.793	0.101043
P35269	General transcription factor IIF subunit 1 OS=Homo sapiens OX=9606 GN=GTF2F1 PE=1 SV=2	GTF2F1	0.813	0.937	1.039	1.095	1.131	0.828	0.875	0.818	1.168	0.875	1.127	1.088	1.74	1.597	1.26	1.073	0.916	0.896	1.221	0.101058
Q969Z0	FAST kinase domain-containing protein 4 OS=Homo sapiens OX=9606 GN=TBRG4 PE=1 SV=1	TBRG4	0.821	1.178	1.096	0.694	0.862	0.854	0.992	0.75	0.757	0.701	0.819	1.317	1.97	0.943	1.063	0.963	1.397	0.828	1.291	0.101259
P31689	DnaJ homolog subfamily A member 1 OS=Homo sapiens OX=9606 GN=DNAJA1 PE=1 SV=2	DNAJA1	0.473	1.229	0.643	0.804	0.896	0.713	0.825	0.719	0.822	0.516	0.881	0.702	2.364	1.147	1.68	1.057	1.033	0.868	1.479	0.101379
P62308	Small nuclear ribonucleoprotein G OS=Homo sapiens OX=9606 GN=SNRPG PE=1 SV=1	SNRPG	0.996	1.191	1.074	1.133	1.081	0.696	0.944	0.659	0.954	1.054	1.059	1.074	1.141	1.082	1.286	1.054	1.223	0.912	1.138	0.101715
Q8N2I9	Serine/threonine-protein kinase 40 OS=Homo sapiens OX=9606 GN=STK40 PE=1 SV=2	STK40	0.8	0.525	0.881	0.877			0.717			2.666	0.88	0.725	2.082			0.799			2.063	0.10186
O95382	Mitogen-activated protein kinase kinase kinase 6 OS=Homo sapiens OX=9606 GN=MAP3K6 PE=1 SV=3	MAP3K6					0.798	7.041		0.84	0.701					0.363	0.289		0.426	0.774	0.197	0.101942
O75718	Cartilage-associated protein OS=Homo sapiens OX=9606 GN=CRTAP PE=1 SV=1	CRTAP					0.801	0.904		0.894	0.805					1.018	1.02		1.066	1.815	1.445	0.102019
Q9BRJ6	Uncharacterized protein C7orf50 OS=Homo sapiens OX=9606 GN=C7orf50 PE=1 SV=1	C7orf50					0.698	1.045		0.921	0.787					0.977	1.347		0.984	1.01	1.251	0.102036
Q9HBB8	Cadherin-related family member 5 OS=Homo sapiens OX=9606 GN=CDHR5 PE=1 SV=3	CDHR5	1.068	0.903	1.906	0.892	1.295	1.053	1.625	1.147	1.137	0.872	0.704	0.867	0.723	0.887	0.867	1.278	1.075	1.373	0.81	0.102082
Q9UQN3	Charged multivesicular body protein 2b OS=Homo sapiens OX=9606 GN=CHMP2B PE=1 SV=1	CHMP2B	0.684	1.043	0.977	1.454	1.143	0.647	0.707	0.658	0.93	1.417	1.276	0.83	1.161	1.168	1.188	1.413	0.851	0.906	1.219	0.102203
Q9Y617	Phosphoserine aminotransferase OS=Homo sapiens OX=9606 GN=PSAT1 PE=1 SV=2	PSAT1	0.673	0.965	0.716	0.827	0.813	0.898	0.873	0.848	0.952	0.749	0.915	0.839	1.863	0.826	1.464	0.917	1.054	0.981	1.293	0.10234
Q9BUN8	Derlin-1 OS=Homo sapiens OX=9606 GN=DERL1 PE=1 SV=1	DERL1					1.08	0.446		0.376	0.83					0.618	1.123		2.436	1.78	2.18	0.102624
Q12840	Kinesin heavy chain isoform 5A OS=Homo sapiens OX=9606 GN=KIF5A PE=1 SV=2	KIF5A					0.971	0.654		0.879	0.795					0.931	1.245		1.27	0.842	1.3	0.102696
P23634	Plasma membrane calcium-transporting ATPase 4 OS=Homo sapiens OX=9606 GN=ATP2B4 PE=1 SV=2	ATP2B4	0.867	1.485	0.827	1.035	1.011	1.682	1.293	1.162	0.936	0.759	0.991	0.798	1.138	0.923	0.851	1.023	0.973	1.104	0.827	0.102723
A0A0B4J1U3	Immunoglobulin lambda variable 1-36 OS=Homo sapiens OX=9606 GN=IGLV1-36 PE=1 SV=5	IGLV1-36	1.141	1.137	0.893	0.947			0.772			1.344	1.063	1.125	1.41			0.965			1.238	0.102765
Q9P035	Very-long-chain (3R)-3-hydroxyacyl-CoA dehydratase 3 OS=Homo sapiens OX=9606 GN=HACD3 PE=1 SV=2	HACD3	0.876	1.208	0.84	0.983	0.854	0.713	1.025	0.842	0.815	0.774	0.95	0.9	1.232	0.781	1.363	1.162	1.263	1.113	1.185	0.102801
O60264	SWI/SNF-related matrix-associated actin-dependent regulator of chromatin subfamily A member 5 OS=Homo sapiens OX=9606 GN=SMARCA5 PE=1 SV=1	SMARCA5					0.75	0.697		0.921	0.809					0.794	1.106		1.489	0.926	1.358	0.10294
Q70J99	Protein unc-13 homolog D OS=Homo sapiens OX=9606 GN=UNC13D PE=1 SV=1	UNC13D					0.799	0.887		0.926	0.813					0.856	0.909		1.206	1.232	1.227	0.103063
P29401	Transketolase OS=Homo sapiens OX=9606 GN=TKT PE=1 SV=3	TKT	0.689	1.211	0.961	0.822	0.727	0.777	1.116	0.982	0.816	0.728	0.858	0.908	1.554	0.884	1.321	1.285	1.244	0.911	1.227	0.103262
Q9UKZ4	Teneurin-1 OS=Homo sapiens OX=9606 GN=TENM1 PE=1 SV=2	TENM1	1.143	0.755	0.622	0.926			0.904			1.605	1.19	2.258	0.843			0.974			1.632	0.103277
P52926	High mobility group protein HMGI-C OS=Homo sapiens OX=9606 GN=HMGA2 PE=1 SV=1	HMGA2					0.447	0.464		0.33	0.511					0.948	4.425		0.751	0.693	3.891	0.103299
Q5TZA2	Rootletin OS=Homo sapiens OX=9606 GN=CROCC PE=1 SV=1	CROCC					1.142	0.381		0.67	0.802					1.064	1.624		1.099	0.908	1.568	0.103358
O94992	Protein HEXIM1 OS=Homo sapiens OX=9606 GN=HEXIM1 PE=1 SV=1	HEXIM1	0.967	0.852	0.973	0.987	1.018	0.911	1.232	0.879	1.121	1.116	1.03	1.24	0.981	0.978	1.19	1.147	0.958	1.076	1.093	0.103644
A0A075B6I0	Immunoglobulin lambda variable 8-61 OS=Homo sapiens OX=9606 GN=IGLV8-61 PE=3 SV=7	IGLV8-61	1.302	0.959	2.971	0.732	1.064	2.073	0.822	1.097	1.588	1.489	0.628	1.439	0.999	0.95	0.657	0.549	0.676	0.846	0.679	0.103683
Q9H2W6	39S ribosomal protein L46, mitochondrial OS=Homo sapiens OX=9606 GN=MRPL46 PE=1 SV=1	MRPL46	1.29	1.115	0.763	1.129	1.254	0.688	0.595	0.687	1.146	1.553	1.186	1.165	0.851	1.223	1.588	1.169	1.193	0.823	1.242	0.104124
Q9P2H0	Centrosomal protein of 126 kDa OS=Homo sapiens OX=9606 GN=CEP126 PE=1 SV=3	CEP126					1.118	1.564		0.969	1.04					0.959	1.009		0.902	0.859	0.795	0.104217
Q92820	Gamma-glutamyl hydrolase OS=Homo sapiens OX=9606 GN=GGH PE=1 SV=2	GGH	0.883	0.933	0.878	0.941	0.974	0.76	0.735	0.823	0.867	0.635	1.026	1.382	1.987	1.619	0.903	0.85	1.172	0.929	1.368	0.104238
Q15836	Vesicle-associated membrane protein 3 OS=Homo sapiens OX=9606 GN=VAMP3 PE=1 SV=3	VAMP3	0.621	1.293	0.894	0.852	1.103	1.005	0.886	0.924	0.944	0.991	0.825	1.127	1.884	1.063	0.866	1.255	1.204	0.869	1.222	0.104399
O43290	U4/U6.U5 tri-snRNP-associated protein 1 OS=Homo sapiens OX=9606 GN=SART1 PE=1 SV=1	SART1	0.793	1.218	1	1.195	1.196	0.627	0.794	0.777	1.001	0.99	0.995	1.295	1.477	1.157	1.263	0.795	1.026	1.086	1.189	0.104497
Q9H6Y2	WD repeat-containing protein 55 OS=Homo sapiens OX=9606 GN=WDR55 PE=1 SV=2	WDR55	1.357	1.163	1.021	1.34			1.255			1.279	1.093	1.035	0.929			0.663			0.796	0.104516
Q969M3	Protein YIPF5 OS=Homo sapiens OX=9606 GN=YIPF5 PE=1 SV=1	YIPF5	1.007	1.475	0.875	0.987	1.072	1.404	1.611	1.063	0.924	0.957	0.957	0.816	1.065	0.823	0.979	0.879	1.046	1.24	0.843	0.104517
P35542	Serum amyloid A-4 protein OS=Homo sapiens OX=9606 GN=SAA4 PE=1 SV=2	SAA4	0.995	0.86	0.723	0.866	0.671	1.205	1.837	0.861	0.96	0.846	0.898	0.699	0.837	0.708	0.602	0.828	0.597	1.136	0.784	0.104542
Q99829	Copine-1 OS=Homo sapiens OX=9606 GN=CPNE1 PE=1 SV=1	CPNE1	0.896	1.147	1.04	0.999	0.881	0.872	0.896	0.819	0.907	0.934	1.013	0.976	1.604	1.237	0.992	0.915	1.228	0.862	1.164	0.104644
O60884	DnaJ homolog subfamily A member 2 OS=Homo sapiens OX=9606 GN=DNAJA2 PE=1 SV=1	DNAJA2	0.625	1.07	0.746	0.969	1.043	0.794	0.884	0.788	1.031	0.677	1.034	0.92	2.208	1.289	1.392	1.148	0.896	0.869	1.33	0.104742
Q7L2J0	7SK snRNA methylphosphate capping enzyme OS=Homo sapiens OX=9606 GN=MEPCE PE=1 SV=1	MEPCE	1.008	0.616	1.117	0.497			0.417			1.745	0.657	4.145	1.417			0.522			2.677	0.104782
Q13867	Bleomycin hydrolase OS=Homo sapiens OX=9606 GN=BLMH PE=1 SV=1	BLMH	1.12	1.072	1.06	0.824	1.023	0.7	1.065	0.775	1.03	1.012	0.956	1.179	1.13	0.807	0.884	1.157	1.45	1.602	1.197	0.104803
O43396	Thioredoxin-like protein 1 OS=Homo sapiens OX=9606 GN=TXNL1 PE=1 SV=3	TXNL1	1.472	0.894	1.363	1.227	1.182	1.133	0.98	1.06	1.141	1.099	1.116	1.249	0.955	1.116	1.091	0.956	0.871	0.877	0.884	0.104839
Q9Y2U8	Inner nuclear membrane protein Man1 OS=Homo sapiens OX=9606 GN=LEMD3 PE=1 SV=2	LEMD3					0.854	0.878		0.961	0.957					0.975	1.299		1.105	0.921	1.178	0.104862
Q9H2D6	TRIO and F-actin-binding protein OS=Homo sapiens OX=9606 GN=TRIOBP PE=1 SV=3	TRIOBP	0.904	1.234	0.896	1.259	1.272	1.082	1.172	1.013	1.111	0.779	1.234	0.874	0.972	1.196	1.049	1.04	0.998	1.002	0.895	0.104881
Q9NZK5	Adenosine deaminase 2 OS=Homo sapiens OX=9606 GN=ADA2 PE=1 SV=2	ADA2					1.55	1.337		0.89	1.21					0.935	0.902		0.88	0.994	0.744	0.104919
P0CG39	POTE ankyrin domain family member J OS=Homo sapiens OX=9606 GN=POTEJ PE=3 SV=1	POTEJ					1.096	0.555		0.517	0.783					0.718	2.512		1.136	1.291	1.917	0.105115
Q8N6H7	ADP-ribosylation factor GTPase-activating protein 2 OS=Homo sapiens OX=9606 GN=ARFGAP2 PE=1 SV=1	ARFGAP2	1.274	0.932	0.788	0.889	1.002	0.887	0.865	0.954	1.14	1.079	0.966	1.686	0.935	0.954	1.421	1.268	0.88	1.007	1.189	0.105203
Q7LGA3	Heparan sulfate 2-O-sulfotransferase 1 OS=Homo sapiens OX=9606 GN=HS2ST1 PE=1 SV=1	HS2ST1					1.017	0.858		0.899	0.962					1.014	1.021		0.957	1.163	1.112	0.105739
O94760	N(G),N(G)-dimethylarginine dimethylaminohydrolase 1 OS=Homo sapiens OX=9606 GN=DDAH1 PE=1 SV=3	DDAH1	1.752	0.929	1.222	1.016	1.355	1.185	0.872	1.214	1.372	1.328	1.001	1.165	0.663	0.906	0.855	1.249	1.078	0.814	0.83	0.106278
Q9Y230	RuvB-like 2 OS=Homo sapiens OX=9606 GN=RUVBL2 PE=1 SV=3	RUVBL2	0.853	1.376	0.892	0.894	0.795	0.878	1.062	0.785	0.833	0.801	0.943	0.967	1.65	0.909	1.383	1.076	1.188	0.96	1.201	0.10668
P53814	Smoothelin OS=Homo sapiens OX=9606 GN=SMTN PE=1 SV=7	SMTN	1.212	1.35	0.722	1.182	1.202	2.297	0.811	1.33	1.009	1.098	1.2	1.073	1.044	1.135	0.854	0.823	0.75	0.821	0.769	0.106919
P01040	Cystatin-A OS=Homo sapiens OX=9606 GN=CSTA PE=1 SV=1	CSTA	0.92	0.97	1.188	0.872			0.838			1.167	1.158	1.588	1.208			0.903			1.27	0.106943
P32321	Deoxycytidylate deaminase OS=Homo sapiens OX=9606 GN=DCTD PE=1 SV=2	DCTD	1.287	0.703	1.024	0.817	0.887	1.343	0.709	0.971	1.019	2.604	0.974	1.266	0.809	1.162	1.06	1.15	0.85	1.584	1.347	0.106944
Q9NRN7	L-aminoadipate-semialdehyde dehydrogenase-phosphopantetheinyl transferase OS=Homo sapiens OX=9606 GN=AASDHPPT PE=1 SV=2	AASDHPPT	1.486	1.356	0.598	0.87	0.874	0.881	0.873	0.676	0.923	1.48	0.886	0.749	1.368	1.102	1.302	1.072	1.174	0.979	1.216	0.106977
Q8N6Q3	CD177 antigen OS=Homo sapiens OX=9606 GN=CD177 PE=1 SV=2	CD177	2.447	0.66	2.448	0.571	1.066	1.22	1.262	1.044	0.635	0.645	0.634	1.486	0.749	0.584	0.334	0.651	0.551	1.41	0.635	0.10702
Q9Y3F4	Serine-threonine kinase receptor-associated protein OS=Homo sapiens OX=9606 GN=STRAP PE=1 SV=1	STRAP	1.21	0.858	1.04	0.985	0.905	0.876	0.845	0.848	1.061	0.963	0.966	1.185	1.698	1.303	1.373	0.818	0.996	0.87	1.2	0.107096
P47902	Homeobox protein CDX-1 OS=Homo sapiens OX=9606 GN=CDX1 PE=1 SV=2	CDX1	0.725	0.851	0.686	0.966			1.044			1.004	1.423	0.901	2.051			1.082			1.474	0.107277
Q96RT1	Erbin OS=Homo sapiens OX=9606 GN=ERBIN PE=1 SV=2	ERBIN	0.957	0.712	0.601	0.68	1.108	0.852	1.16	1.019	1.213	0.965	0.74	0.815	1.006	1.204	1.204	2.509	0.861	1.289	1.335	0.107298
P17050	Alpha-N-acetylgalactosaminidase OS=Homo sapiens OX=9606 GN=NAGA PE=1 SV=2	NAGA	0.891	0.992	1.103	1.249	1.272	1.202	1.077	1.049	1.053	0.836	1.026	1.203	1.026	0.906	0.809	1.062	1.059	1.041	0.904	0.107597
Q9BW85	Splicing factor YJU2 OS=Homo sapiens OX=9606 GN=YJU2 PE=1 SV=1	YJU2	0.849	0.959	0.657	1.017	1.167	1.014	0.899	0.963	1.357	1.197	1.275	0.955	1.579	1.236	1.128	1.306	0.92	0.946	1.174	0.107676
Q09472	Histone acetyltransferase p300 OS=Homo sapiens OX=9606 GN=EP300 PE=1 SV=2	EP300					0.97	0.972		0.973	1.101					1.117	1.011		1.185	1.068	1.091	0.107858
P26440	Isovaleryl-CoA dehydrogenase, mitochondrial OS=Homo sapiens OX=9606 GN=IVD PE=1 SV=2	IVD	0.784	0.981	0.843	0.966	1.178	1.083	1.001	1.27	1.256	0.837	1.009	0.777	0.807	0.809	1.033	0.988	1.199	0.811	0.873	0.107862
Q15633	RISC-loading complex subunit TARBP2 OS=Homo sapiens OX=9606 GN=TARBP2 PE=1 SV=3	TARBP2	0.894	0.962	0.701	1.009			0.959			0.825	1.033	1.209	1.48			1.142			1.286	0.107863
O60687	Sushi repeat-containing protein SRPX2 OS=Homo sapiens OX=9606 GN=SRPX2 PE=1 SV=1	SRPX2					0.622	0.946		0.622	0.701					1.329	0.742		0.801	1.483	1.506	0.1081
Q9Y2R5	28S ribosomal protein S17, mitochondrial OS=Homo sapiens OX=9606 GN=MRPS17 PE=1 SV=1	MRPS17					0.993	0.909		0.813	0.874					1.059	1.169		0.88	1.015	1.149	0.108223
Q9Y5S8	NADPH oxidase 1 OS=Homo sapiens OX=9606 GN=NOX1 PE=1 SV=2	NOX1					0.873	0.893		0.899	0.802					1.348	1.543		0.947	0.928	1.375	0.108359
P49863	Granzyme K OS=Homo sapiens OX=9606 GN=GZMK PE=1 SV=1	GZMK	0.976	1.184	0.996	1.172	0.916	1.003	0.809	0.803	1.006	0.903	1.049	1.008	1.3	1.099	1.187	0.887	1.161	1.444	1.141	0.108384
Q8IY81	pre-rRNA 2'-O-ribose RNA methyltransferase FTSJ3 OS=Homo sapiens OX=9606 GN=FTSJ3 PE=1 SV=2	FTSJ3					0.888	0.809		0.742	0.776					0.756	1.116		1.428	0.973	1.329	0.10852
Q9NUU7	ATP-dependent RNA helicase DDX19A OS=Homo sapiens OX=9606 GN=DDX19A PE=1 SV=1	DDX19A	0.829	1.371	0.87	0.935	0.983	0.989	1.177	0.768	0.791	1.007	0.983	0.984	1.188	1.322	1.625	1.042	0.884	1.035	1.173	0.108838
Q96RR4	Calcium/calmodulin-dependent protein kinase kinase 2 OS=Homo sapiens OX=9606 GN=CAMKK2 PE=1 SV=2	CAMKK2					1.024	0.928		0.935	0.895					1.167	0.948		0.993	1.095	1.111	0.108921
Q9Y333	U6 snRNA-associated Sm-like protein LSm2 OS=Homo sapiens OX=9606 GN=LSM2 PE=1 SV=1	LSM2	1.188	1.036	1.08	0.965	1.056	0.907	0.846	0.887	1.11	1.499	1.061	1.226	1.117	1.044	1.133	0.939	1.02	1.03	1.117	0.108958
Q5T6F2	Ubiquitin-associated protein 2 OS=Homo sapiens OX=9606 GN=UBAP2 PE=1 SV=1	UBAP2	1.412	0.732	0.855	0.804	1.071	1.188	0.994	0.75	1.136	2.103	0.844	1.37	0.939	1.437	1.599	1.288	0.638	1.102	1.318	0.109382
Q86X10	Ral GTPase-activating protein subunit beta OS=Homo sapiens OX=9606 GN=RALGAPB PE=1 SV=1	RALGAPB					0.794	0.872		1.06	0.864					1.044	1.036		1.215	0.912	1.172	0.109442
P23219	Prostaglandin G/H synthase 1 OS=Homo sapiens OX=9606 GN=PTGS1 PE=1 SV=2	PTGS1	0.995	1.477	1.111	0.934	1.007	1.328	1.372	1.112	0.972	0.591	1.023	0.797	1.352	0.954	0.969	0.885	0.987	1.258	0.851	0.1095
P32969	60S ribosomal protein L9 OS=Homo sapiens OX=9606 GN=RPL9 PE=1 SV=1	RPL9	0.774	1.219	0.98	0.94	0.751	0.777	1.143	0.936	0.873	0.841	0.882	1.008	1.637	0.959	1.505	1.014	0.896	1.104	1.202	0.109623
P14618	Pyruvate kinase PKM OS=Homo sapiens OX=9606 GN=PKM PE=1 SV=4	PKM	0.495	1.327	0.733	0.864	0.821	0.74	0.95	0.681	0.773	0.583	0.911	0.692	1.27	1.241	1.147	2.22	0.911	1.02	1.384	0.109996
Q9BTE3	Mini-chromosome maintenance complex-binding protein OS=Homo sapiens OX=9606 GN=MCMBP PE=1 SV=2	MCMBP					0.917	1.119		0.905	0.981					1.047	1.468		1.049	1.138	1.199	0.110082
Q9Y4W2	Ribosomal biogenesis protein LAS1L OS=Homo sapiens OX=9606 GN=LAS1L PE=1 SV=2	LAS1L					0.852	0.911		0.646	0.838					0.686	1.31		1.431	1.33	1.465	0.110203
O75531	Barrier-to-autointegration factor OS=Homo sapiens OX=9606 GN=BANF1 PE=1 SV=1	BANF1	1.586	0.696	1.008	0.844	0.979	0.975	0.461	0.808	1.304	2.538	1.015	2.448	0.71	1.565	1.08	0.918	1.024	1.023	1.469	0.110297
Q12846	Syntaxin-4 OS=Homo sapiens OX=9606 GN=STX4 PE=1 SV=2	STX4	0.79	1.242	0.801	0.88	0.979	0.935	1.273	0.88	0.795	1.069	1.003	1.019	1.295	0.948	0.904	1.039	1.188	1.118	1.126	0.1103
Q02985	Complement factor H-related protein 3 OS=Homo sapiens OX=9606 GN=CFHR3 PE=1 SV=2	CFHR3	1.059	0.841	1.32	0.979	0.656	0.92	1.296	1.108	0.831	0.991	0.873	0.978	0.796	0.783	0.538	0.873	0.659	1.031	0.83	0.110435
O00560	Syntenin-1 OS=Homo sapiens OX=9606 GN=SDCBP PE=1 SV=1	SDCBP	1.081	0.777	1.147	1.018	0.822	1.091	0.901	0.841	0.906	1.383	1.018	1.401	1.084	1.046	0.876	0.986	0.895	1.066	1.145	0.110502
P82675	28S ribosomal protein S5, mitochondrial OS=Homo sapiens OX=9606 GN=MRPS5 PE=1 SV=2	MRPS5	0.631	1.247	0.822	0.859	0.871	1.053	1.21	1.046	0.944	1.101	0.857	0.842	1.769	0.925	1.149	1.13	1.104	1.221	1.197	0.110518
Q9P2J5	Leucine--tRNA ligase, cytoplasmic OS=Homo sapiens OX=9606 GN=LARS PE=1 SV=2	LARS	0.773	1.19	1.025	0.916	0.872	0.794	1.168	0.902	0.853	0.809	0.926	1.041	1.325	0.912	1.473	1.205	1.009	1.01	1.164	0.110699
Q92817	Envoplakin OS=Homo sapiens OX=9606 GN=EVPL PE=1 SV=3	EVPL	0.464	0.876	0.989	1.028	1.111	0.92	0.792	0.94	0.98	0.962	0.808	0.841	0.818	1.43	1.018	3.559	1.082	1.119	1.504	0.110764
P61289	Proteasome activator complex subunit 3 OS=Homo sapiens OX=9606 GN=PSME3 PE=1 SV=1	PSME3	0.489	1.434	0.674	0.748	0.996	0.649	0.861	1.06	0.837	0.448	1.063	1.239	1.722	0.854	1.131	1.385	1.386	1.34	1.38	0.110805
Q92544	Transmembrane 9 superfamily member 4 OS=Homo sapiens OX=9606 GN=TM9SF4 PE=1 SV=2	TM9SF4	0.913	1.031	0.948	0.844	0.877	0.975	1.246	0.958	0.895	0.873	1.015	1.141	1.496	0.875	1.047	1.31	1.107	0.991	1.145	0.110903
Q9P2E9	Ribosome-binding protein 1 OS=Homo sapiens OX=9606 GN=RRBP1 PE=1 SV=5	RRBP1	0.785	1.039	0.686	0.705	0.994	0.718	0.907	1.038	1.296	0.593	0.698	1.445	0.972	1.011	1.112	1.627	1.119	1.286	1.262	0.111059
Q9BXK5	Bcl-2-like protein 13 OS=Homo sapiens OX=9606 GN=BCL2L13 PE=1 SV=1	BCL2L13	1.124	1.096	1.089	0.964	1.104	1.136	0.974	1.274	1.097	0.949	1.018	0.993	1.115	0.987	0.848	1.022	1.253	0.919	0.923	0.111077
O94979	Protein transport protein Sec31A OS=Homo sapiens OX=9606 GN=SEC31A PE=1 SV=3	SEC31A	0.887	1.117	1.085	0.857	0.966	0.841	0.989	1.101	1.03	0.876	0.883	1.132	1.041	0.972	1.081	1.28	1.165	1.107	1.097	0.111138
Q9BUF7	Protein crumbs homolog 3 OS=Homo sapiens OX=9606 GN=CRB3 PE=1 SV=3	CRB3	1.185	0.998	0.972	0.782			1.107			1.492	0.77	1.109	0.996			1.419			1.243	0.111218
O60832	H/ACA ribonucleoprotein complex subunit DKC1 OS=Homo sapiens OX=9606 GN=DKC1 PE=1 SV=3	DKC1	1.181	1.027	1.123	0.823	0.78	0.891	1.051	0.83	0.851	1.104	0.956	1.181	1	0.805	1.022	1.002	1.349	1.152	1.133	0.111275
O60508	Pre-mRNA-processing factor 17 OS=Homo sapiens OX=9606 GN=CDC40 PE=1 SV=1	CDC40					1.17	0.581		0.784	0.944					1	1.617		1.287	0.99	1.407	0.111303
Q6UB98	Ankyrin repeat domain-containing protein 12 OS=Homo sapiens OX=9606 GN=ANKRD12 PE=1 SV=3	ANKRD12					1.055	3.988		1.901	0.683					1.285	0.521		0.644	0.452	0.38	0.111525
Q8WV99	AN1-type zinc finger protein 2B OS=Homo sapiens OX=9606 GN=ZFAND2B PE=1 SV=1	ZFAND2B	1.032	0.808	0.731	1.028	1.009	1.134	0.797	1.025	1.073	1.843	1.314	1.079	1.107	0.937	0.949	1.392	0.896	1.019	1.201	0.111623
P00742	Coagulation factor X OS=Homo sapiens OX=9606 GN=F10 PE=1 SV=2	F10	1.7	0.935	0.592	1.486	0.935	1.154	1.267	0.719	0.888	0.89	1.424	0.564	1.137	0.674	0.6	0.488	0.803	1.357	0.757	0.111641
Q01581	Hydroxymethylglutaryl-CoA synthase, cytoplasmic OS=Homo sapiens OX=9606 GN=HMGCS1 PE=1 SV=2	HMGCS1	0.811	1.209	0.757	0.817	0.998	0.957	1.161	0.948	1.037	0.937	0.811	0.887	1.293	1.015	1.274	1.55	0.95	1.086	1.163	0.111717
Q8NI27	THO complex subunit 2 OS=Homo sapiens OX=9606 GN=THOC2 PE=1 SV=2	THOC2	0.857	1.127	0.973	0.865	0.709	0.975	0.989	0.669	0.729	0.894	0.812	1.514	1.774	0.815	0.851	0.751	1.134	1.12	1.262	0.111742
O15405	TOX high mobility group box family member 3 OS=Homo sapiens OX=9606 GN=TOX3 PE=1 SV=2	TOX3					1.095	1.165		1.033	1.185					1.115	1.066		0.933	0.911	0.899	0.112441
Q9BRJ2	39S ribosomal protein L45, mitochondrial OS=Homo sapiens OX=9606 GN=MRPL45 PE=1 SV=2	MRPL45	0.45	1.296	0.856	1.19	1.034	0.898	0.854	0.957	0.845	0.648	1.4	1.184	1.426	1.074	1.284	1.471	1.103	1.088	1.246	0.112577
Q01995	Transgelin OS=Homo sapiens OX=9606 GN=TAGLN PE=1 SV=4	TAGLN	1.477	1.446	0.756	1.276	1.017	3.109	1.046	0.861	0.706	1.03	1.398	0.803	0.801	1.714	0.64	0.732	0.676	0.739	0.686	0.112801
Q14185	Dedicator of cytokinesis protein 1 OS=Homo sapiens OX=9606 GN=DOCK1 PE=1 SV=2	DOCK1					1.101	0.588		0.757	0.839					0.819	1.235		1.524	1.049	1.409	0.112977
Q99996	A-kinase anchor protein 9 OS=Homo sapiens OX=9606 GN=AKAP9 PE=1 SV=4	AKAP9	0.838	1.422	1.04	1.042	1.214	1.079	1.331	1.163	1.054	0.805	1.036	0.932	1.36	0.921	1.057	0.825	1.056	0.995	0.878	0.113237
P0DMV9	Heat shock 70 kDa protein 1B OS=Homo sapiens OX=9606 GN=HSPA1B PE=1 SV=1	HSPA1B	0.855	1.24	0.967	1.106	1.137	1.137	1.434	1.063	1.083	0.626	1.009	1.128	1.225	1.128	0.917	0.871	1.052	0.795	0.869	0.113277
Q92876	Kallikrein-6 OS=Homo sapiens OX=9606 GN=KLK6 PE=1 SV=1	KLK6					0.667	0.724		0.68	0.758					1.74	0.649		1.047	1.495	1.743	0.113424
Q06141	Regenerating islet-derived protein 3-alpha OS=Homo sapiens OX=9606 GN=REG3A PE=1 SV=1	REG3A	0.675	0.45	0.877	0.455			0.514			3.516	0.415	1.05	0.562			3.454			3.611	0.113443
P07306	Asialoglycoprotein receptor 1 OS=Homo sapiens OX=9606 GN=ASGR1 PE=1 SV=2	ASGR1	0.66	0.743	0.711	0.561			0.526			0.632	0.454	0.503	0.528			0.506			0.847	0.113464
P50402	Emerin OS=Homo sapiens OX=9606 GN=EMD PE=1 SV=1	EMD	1.003	1.054	1.095	0.992	0.864	0.87	0.935	0.856	0.832	0.985	1.131	1.544	1.557	1.186	1.465	0.745	1.062	0.836	1.241	0.113823
P56589	Peroxisomal biogenesis factor 3 OS=Homo sapiens OX=9606 GN=PEX3 PE=1 SV=1	PEX3	1	1.135	0.937	0.875			0.923			0.712	1.144	0.732	0.728			1.097			0.839	0.113904
Q14103	Heterogeneous nuclear ribonucleoprotein D0 OS=Homo sapiens OX=9606 GN=HNRNPD PE=1 SV=1	HNRNPD	0.767	0.999	0.941	1.073	1.108	0.666	0.759	1.036	1.429	0.752	1.157	1.955	1.299	1.204	1.208	1.247	0.998	1.015	1.24	0.113924
Q53GS9	U4/U6.U5 tri-snRNP-associated protein 2 OS=Homo sapiens OX=9606 GN=USP39 PE=1 SV=2	USP39					0.899	1.12		0.84	1.027					0.946	1.186		1.295	1.193	1.189	0.114117
Q9BRX5	DNA replication complex GINS protein PSF3 OS=Homo sapiens OX=9606 GN=GINS3 PE=1 SV=1	GINS3	1.169	0.806	0.938	0.888	0.833	1.008	0.719	0.888	1.093	1.81	0.944	2.04	1.462	1.433	1.705	0.765	0.631	0.826	1.439	0.114342
P04921	Glycophorin-C OS=Homo sapiens OX=9606 GN=GYPC PE=1 SV=1	GYPC					0.925	1.37		1.995	0.986					0.784	0.919		0.937	0.961	0.683	0.114563
Q9Y5P6	Mannose-1-phosphate guanyltransferase beta OS=Homo sapiens OX=9606 GN=GMPPB PE=1 SV=2	GMPPB	0.832	1.472	1.737	1.022	0.974	0.991	1.346	1.125	1.023	0.595	0.971	0.699	0.974	0.811	1.119	1.185	1.33	0.947	0.819	0.114601
Q96DV4	39S ribosomal protein L38, mitochondrial OS=Homo sapiens OX=9606 GN=MRPL38 PE=1 SV=2	MRPL38	0.97	1.381	0.975	0.945	1.068	0.821	1.015	0.953	0.878	1.01	1.061	0.995	1.25	0.956	1.178	1.192	1.273	1.022	1.109	0.114659
P51153	Ras-related protein Rab-13 OS=Homo sapiens OX=9606 GN=RAB13 PE=1 SV=1	RAB13	0.9	1.288	1.011	1.036	0.668	0.49	1.228	0.588	0.716	1.018	0.893	0.88	1.028	0.658	1.17	1.059	1.653	1.581	1.284	0.114661
Q8TCC3	39S ribosomal protein L30, mitochondrial OS=Homo sapiens OX=9606 GN=MRPL30 PE=1 SV=1	MRPL30					1.358	0.588		0.539	0.874					1.021	1.666		0.996	1.346	1.497	0.114717
P43378	Tyrosine-protein phosphatase non-receptor type 9 OS=Homo sapiens OX=9606 GN=PTPN9 PE=1 SV=1	PTPN9					0.882	0.914		1.035	0.937					0.877	1.313		1.161	1.151	1.195	0.114738
P18846	Cyclic AMP-dependent transcription factor ATF-1 OS=Homo sapiens OX=9606 GN=ATF1 PE=1 SV=2	ATF1	1.445	0.641	0.827	1.084			0.724			2.088	1.134	1.76	1.083			0.925			1.551	0.114876
P02786	Transferrin receptor protein 1 OS=Homo sapiens OX=9606 GN=TFRC PE=1 SV=2	TFRC	0.628	1.067	0.996	0.725	0.702	0.791	0.866	0.949	0.78	0.584	0.841	0.87	2.142	0.91	1.158	1.382	0.953	1.064	1.359	0.114902
Q7Z3D6	D-glutamate cyclase, mitochondrial OS=Homo sapiens OX=9606 GN=DGLUCY PE=1 SV=2	DGLUCY	0.917	1.563	1.134	0.765	1.198	1.25	1.368	1.313	1.053	0.928	0.678	0.833	1.199	0.961	0.791	0.956	1.435	0.791	0.841	0.11504
P56134	ATP synthase subunit f, mitochondrial OS=Homo sapiens OX=9606 GN=ATP5MF PE=1 SV=3	ATP5MF	0.817	1.234	0.975	1.256			1.396			0.646	1.115	0.752	1.138			0.92			0.761	0.115079
Q92797	Symplekin OS=Homo sapiens OX=9606 GN=SYMPK PE=1 SV=2	SYMPK	0.968	1.116	1.128	1.143	0.862	0.75	0.696	0.972	0.808	1.049	1.339	0.802	1.276	0.965	1.129	1.22	1.455	0.887	1.17	0.115197
P27708	CAD protein OS=Homo sapiens OX=9606 GN=CAD PE=1 SV=3	CAD	1.12	1.096	1.071	0.942	0.883	0.909	0.974	0.921	0.868	1.084	1.06	0.96	1.369	0.882	1.226	0.937	1.212	1.03	1.114	0.115515
Q9NX58	Cell growth-regulating nucleolar protein OS=Homo sapiens OX=9606 GN=LYAR PE=1 SV=2	LYAR					0.788	0.807		0.842	0.81					0.849	1.859		1.111	1.063	1.504	0.115863
P47224	Guanine nucleotide exchange factor MSS4 OS=Homo sapiens OX=9606 GN=RABIF PE=1 SV=2	RABIF	1.134	0.977	1.074	1.114			0.941			1.055	1.044	1.297	1.184			1.11			1.108	0.116076
Q5JSL3	Dedicator of cytokinesis protein 11 OS=Homo sapiens OX=9606 GN=DOCK11 PE=1 SV=2	DOCK11					0.875	1.047		0.91	0.997					1.058	1.043		1.031	1.051	1.092	0.116157
Q9HCU0	Endosialin OS=Homo sapiens OX=9606 GN=CD248 PE=1 SV=1	CD248	1.59	0.964	2.024	0.942	1.156	1.508	1.159	1.186	1.263	0.859	0.819	2.214	0.645	1.208	0.745	0.724	0.832	1.233	0.807	0.116342
Q8TD19	Serine/threonine-protein kinase Nek9 OS=Homo sapiens OX=9606 GN=NEK9 PE=1 SV=2	NEK9	0.722	1.635	1.085	0.913	1.07	1.052	1.399	1.211	1.143	0.511	0.928	0.797	1.057	0.792	0.867	0.936	1.338	1.136	0.818	0.116537
P07948	Tyrosine-protein kinase Lyn OS=Homo sapiens OX=9606 GN=LYN PE=1 SV=3	LYN	0.637	1.246	0.875	0.932	0.903	1.019	0.954	0.868	0.88	0.724	0.906	0.943	1.616	0.973	1.181	1.155	1.122	1.071	1.189	0.116684
Q9BPX5	Actin-related protein 2/3 complex subunit 5-like protein OS=Homo sapiens OX=9606 GN=ARPC5L PE=1 SV=1	ARPC5L	1.431	0.782	0.959	0.875	0.956	1.047	0.817	0.887	0.96	1.922	0.953	1.271	0.659	1.097	1.267	1.288	1.064	1.059	1.243	0.117396
Q8WZ82	Esterase OVCA2 OS=Homo sapiens OX=9606 GN=OVCA2 PE=1 SV=1	OVCA2					1.256	1.067		1.11	1.046					1.089	1.024		1.023	0.928	0.907	0.117477
Q9NW81	Distal membrane-arm assembly complex protein 2 OS=Homo sapiens OX=9606 GN=DMAC2 PE=1 SV=3	DMAC2					1.03	0.674		0.881	1.097					1.043	1.057		1.498	1.113	1.279	0.117543
Q5VYK3	Proteasome adapter and scaffold protein ECM29 OS=Homo sapiens OX=9606 GN=ECPAS PE=1 SV=2	ECPAS	0.724	1.162	0.946	0.881	0.907	0.903	1.106	0.974	0.929	0.981	1.052	0.982	1.568	0.911	1.288	0.909	1.083	1.005	1.151	0.117555
Q12841	Follistatin-related protein 1 OS=Homo sapiens OX=9606 GN=FSTL1 PE=1 SV=1	FSTL1	1.326	0.695	0.995	0.765	0.971	1.084	0.821	0.739	0.894	1.768	1.051	2.073	0.956	1.982	0.772	1.028	0.586	1.726	1.478	0.117683
P51911	Calponin-1 OS=Homo sapiens OX=9606 GN=CNN1 PE=1 SV=2	CNN1	1.686	1.044	0.754	1.351	0.937	3.989	0.841	1.187	0.742	1.803	1.42	0.897	0.8	1.14	0.603	0.627	0.526	0.665	0.634	0.11776
Q9H7D7	WD repeat-containing protein 26 OS=Homo sapiens OX=9606 GN=WDR26 PE=1 SV=3	WDR26					1.15	0.864		0.846	0.989					1.099	1.215		0.991	1.153	1.158	0.117819
Q16828	Dual specificity protein phosphatase 6 OS=Homo sapiens OX=9606 GN=DUSP6 PE=1 SV=2	DUSP6	0.702	1.421	1.063	1.531	0.991	2.063	1.248	1.148	0.862	0.519	1.128	0.745	1.192	1.189	0.878	1.005	0.997	1.04	0.772	0.117918
Q7Z4H8	Protein O-glucosyltransferase 3 OS=Homo sapiens OX=9606 GN=POGLUT3 PE=1 SV=2	POGLUT3	1.246	1.051	1.073	1.275	1.114	1.211	0.998	0.995	1	0.862	1.336	1.04	1.006	1.217	0.952	1.084	1.004	1.012	0.923	0.118039
P52272	Heterogeneous nuclear ribonucleoprotein M OS=Homo sapiens OX=9606 GN=HNRNPM PE=1 SV=3	HNRNPM	0.696	1.159	0.977	1.014	1.158	0.661	0.821	0.759	1.02	0.736	1.002	1.361	1.758	1.386	1.235	0.851	1.093	0.819	1.258	0.118145
Q9P016	Thymocyte nuclear protein 1 OS=Homo sapiens OX=9606 GN=THYN1 PE=1 SV=1	THYN1	0.641	1.197	0.847	1.029	1.08	0.717	0.751	0.997	1.23	0.766	1.02	1.276	1.067	1.102	1.354	1.868	1.116	0.833	1.243	0.118345
P30039	Phenazine biosynthesis-like domain-containing protein OS=Homo sapiens OX=9606 GN=PBLD PE=1 SV=2	PBLD	0.858	0.755	1.288	1.062	1.194	1.269	1.081	1.542	1.14	1.631	1	0.872	0.61	0.796	0.856	0.773	1.194	0.789	0.83	0.118377
P09651	Heterogeneous nuclear ribonucleoprotein A1 OS=Homo sapiens OX=9606 GN=HNRNPA1 PE=1 SV=5	HNRNPA1	0.549	1.153	0.727	1.025	1.044	0.756	0.852	0.911	1.088	0.646	1.038	0.874	2.132	1.274	1.362	1.184	1.047	0.937	1.313	0.118575
P52888	Thimet oligopeptidase OS=Homo sapiens OX=9606 GN=THOP1 PE=1 SV=2	THOP1	0.629	1.308	0.713	0.849	0.804	0.899	0.889	0.831	0.904	0.538	0.867	0.945	2.097	1.058	1.295	1.039	1.094	1.128	1.322	0.118641
P49720	Proteasome subunit beta type-3 OS=Homo sapiens OX=9606 GN=PSMB3 PE=1 SV=2	PSMB3	0.732	1.18	0.917	1.106	1.063	0.827	0.917	1.035	0.991	0.943	1.017	0.912	1.217	1.021	1.129	1.29	1.162	1.01	1.114	0.119102
P23588	Eukaryotic translation initiation factor 4B OS=Homo sapiens OX=9606 GN=EIF4B PE=1 SV=2	EIF4B	1.431	0.659	0.702	1.087	1.225	1.056	0.836	0.627	1.267	1.739	1.109	1.722	1.094	1.267	1.573	1.035	0.742	0.941	1.28	0.119118
Q6P2Q9	Pre-mRNA-processing-splicing factor 8 OS=Homo sapiens OX=9606 GN=PRPF8 PE=1 SV=2	PRPF8	0.822	1.218	0.723	0.733	0.761	0.778	1.183	0.879	0.835	0.826	0.825	0.909	1.696	0.838	1.237	0.908	1.194	0.921	1.21	0.119503
Q9Y4G6	Talin-2 OS=Homo sapiens OX=9606 GN=TLN2 PE=1 SV=4	TLN2	1.087	1.215	1.206	0.943	1.165	1.112	1.029	1.056	1.045	1.11	0.979	0.995	0.908	0.975	0.918	0.984	1.053	1.219	0.931	0.119675
P55290	Cadherin-13 OS=Homo sapiens OX=9606 GN=CDH13 PE=1 SV=1	CDH13	1.54	1.135	1.291	1.32	1.404	0.92	0.794	0.927	1.169	1.145	1.182	1.203	0.835	1.278	0.932	0.714	0.786	0.942	0.839	0.120216
P41091	Eukaryotic translation initiation factor 2 subunit 3 OS=Homo sapiens OX=9606 GN=EIF2S3 PE=1 SV=3	EIF2S3	0.926	1.174	0.992	0.825	0.837	0.954	1.262	0.894	0.865	0.951	0.921	0.934	1.501	0.927	1.215	1.105	1.096	1.068	1.134	0.120623
Q9BXB7	Spermatogenesis-associated protein 16 OS=Homo sapiens OX=9606 GN=SPATA16 PE=1 SV=3	SPATA16					1.002	1.019		1.299	1.021					1.091	0.486		0.61	0.976	0.729	0.120744
Q02978	Mitochondrial 2-oxoglutarate/malate carrier protein OS=Homo sapiens OX=9606 GN=SLC25A11 PE=1 SV=3	SLC25A11	0.725	1.386	1.028	1.021	0.938	1.109	1.459	1.279	0.967	0.705	0.984	0.741	1.138	0.825	0.915	0.999	1.172	0.952	0.845	0.120765
Q9NX76	CKLF-like MARVEL transmembrane domain-containing protein 6 OS=Homo sapiens OX=9606 GN=CMTM6 PE=1 SV=1	CMTM6					0.87	0.668		0.608	0.785					0.688	0.846		1.551	1.527	1.574	0.120937
Q9H246	Uncharacterized protein C1orf21 OS=Homo sapiens OX=9606 GN=C1orf21 PE=1 SV=1	C1orf21					1.413	1.56		1.143	1.031					0.841	1.229		1.027	1.01	0.798	0.121175
Q9P2R3	Rabankyrin-5 OS=Homo sapiens OX=9606 GN=ANKFY1 PE=1 SV=2	ANKFY1	1.037	1.509	1.136	0.87	1.034	1.226	1.211	1.161	1.046	0.98	0.847	0.773	0.974	0.86	0.909	1.079	1.154	1.296	0.883	0.121204
Q04837	Single-stranded DNA-binding protein, mitochondrial OS=Homo sapiens OX=9606 GN=SSBP1 PE=1 SV=1	SSBP1	1.257	0.782	1.155	1.016	0.957	1.047	0.777	0.96	1.016	1.892	1.038	1.456	0.885	1.54	1.276	1.074	0.851	0.9	1.239	0.121535
O96000	NADH dehydrogenase [ubiquinone] 1 beta subcomplex subunit 10 OS=Homo sapiens OX=9606 GN=NDUFB10 PE=1 SV=3	NDUFB10	0.891	1.44	0.74	1.218	1.156	0.93	0.746	1.26	1.105	0.875	1.454	0.721	0.896	0.903	0.877	0.914	0.836	1.097	0.844	0.121541
Q96GX9	Methylthioribulose-1-phosphate dehydratase OS=Homo sapiens OX=9606 GN=APIP PE=1 SV=1	APIP	1.011	1.332	1.278	1.077	1.105	0.931	1.165	0.993	0.987	0.939	1.015	1	0.833	1.028	0.94	1.033	1.229	0.988	0.91	0.121663
Q96B26	Exosome complex component RRP43 OS=Homo sapiens OX=9606 GN=EXOSC8 PE=1 SV=1	EXOSC8	0.712	1.391	1.048	1.023	1.002	0.369	0.968	0.798	0.769	0.648	0.976	1.05	1.757	1.311	1.793	0.936	1.245	0.848	1.335	0.121761
Q9UPT5	Exocyst complex component 7 OS=Homo sapiens OX=9606 GN=EXOC7 PE=1 SV=3	EXOC7	1.324	1.393	1.303	0.986	0.856	0.825	1.096	0.872	1.106	1.052	1.004	1.032	0.872	0.999	0.859	0.786	0.969	0.956	0.867	0.121878
P05114	Non-histone chromosomal protein HMG-14 OS=Homo sapiens OX=9606 GN=HMGN1 PE=1 SV=3	HMGN1	1.151	1.476	0.474	1.085	1	0.482	0.738	0.461	0.641	1.106	1.021	0.974	1.33	1.544	2.549	0.531	1.25	0.624	1.485	0.122158
P22102	Trifunctional purine biosynthetic protein adenosine-3 OS=Homo sapiens OX=9606 GN=GART PE=1 SV=1	GART	0.827	1.106	1.066	1.095	0.901	0.789	0.971	0.838	0.926	0.769	1.035	0.939	1.482	1.018	1.47	1.262	1.005	0.963	1.176	0.122335
Q86VP6	Cullin-associated NEDD8-dissociated protein 1 OS=Homo sapiens OX=9606 GN=CAND1 PE=1 SV=2	CAND1	0.785	1.339	0.939	0.862	0.905	0.863	1.103	0.964	0.851	0.852	0.905	0.922	1.384	0.914	1.216	1.049	1.241	1.176	1.144	0.122377
P07814	Bifunctional glutamate/proline--tRNA ligase OS=Homo sapiens OX=9606 GN=EPRS PE=1 SV=5	EPRS	0.683	1.252	0.919	0.849	0.884	0.819	1.209	0.993	0.842	0.778	0.875	0.897	1.575	0.908	1.346	1.234	1.155	1.067	1.193	0.122664
Q9GZT8	NIF3-like protein 1 OS=Homo sapiens OX=9606 GN=NIF3L1 PE=1 SV=2	NIF3L1	0.812	1.186	0.942	1.117	1.047	0.89	0.874	0.998	0.96	0.991	1.185	0.943	1.758	0.981	1.39	0.848	1.295	1.088	1.185	0.122679
P05186	Alkaline phosphatase, tissue-nonspecific isozyme OS=Homo sapiens OX=9606 GN=ALPL PE=1 SV=4	ALPL	0.874	0.833	0.982	0.839	0.678	0.699	0.912	0.848	1.175	1.104	0.874	1.113	0.982	0.932	0.809	1.133	0.89	3.413	1.489	0.122763
P62263	40S ribosomal protein S14 OS=Homo sapiens OX=9606 GN=RPS14 PE=1 SV=3	RPS14	0.782	1.12	0.836	1.002	1.005	0.869	0.919	0.821	0.897	0.842	0.973	0.955	1.61	1.081	1.415	1.142	0.721	1.141	1.214	0.122778
Q9NSD9	Phenylalanine--tRNA ligase beta subunit OS=Homo sapiens OX=9606 GN=FARSB PE=1 SV=3	FARSB	0.658	1.277	0.951	0.913	0.89	0.705	0.981	0.945	0.824	0.772	1.01	0.835	1.988	0.924	1.36	1.064	1.136	0.99	1.253	0.122863
Q9BSH5	Haloacid dehalogenase-like hydrolase domain-containing protein 3 OS=Homo sapiens OX=9606 GN=HDHD3 PE=1 SV=1	HDHD3	0.935	0.928	0.915	0.975	1.017	1.119	0.935	0.983	0.957	1.293	1.062	0.98	1.016	1.064	0.975	1.252	1.022	0.879	1.089	0.122957
Q96T37	RNA-binding protein 15 OS=Homo sapiens OX=9606 GN=RBM15 PE=1 SV=2	RBM15					0.878	0.8		0.964	1.004					0.92	1.292		1.199	0.959	1.199	0.123062
Q9Y3I0	tRNA-splicing ligase RtcB homolog OS=Homo sapiens OX=9606 GN=RTCB PE=1 SV=1	RTCB	0.644	1.177	0.856	1.086	1.091	0.794	0.935	0.894	1.089	0.774	1.127	0.841	1.36	1.188	1.199	1.617	1.177	0.989	1.201	0.123076
P28067	HLA class II histocompatibility antigen, DM alpha chain OS=Homo sapiens OX=9606 GN=HLA-DMA PE=1 SV=1	HLA-DMA					0.99	0.81		0.964	0.962					1.168	1.332		1.406	0.836	1.273	0.123116
Q9UEY8	Gamma-adducin OS=Homo sapiens OX=9606 GN=ADD3 PE=1 SV=1	ADD3	0.783	1.492	0.992	1.033	1.114	0.937	1.466	1.266	1.1	0.639	1.081	0.763	0.994	0.883	1.235	1.132	1.117	0.879	0.844	0.123305
Q8NBJ5	Procollagen galactosyltransferase 1 OS=Homo sapiens OX=9606 GN=COLGALT1 PE=1 SV=1	COLGALT1	0.741	1.13	0.97	0.816	0.762	1.087	1.069	0.968	0.805	0.729	0.872	0.944	1.714	0.941	1.21	1.167	0.959	1.281	1.205	0.123344
P26639	Threonine--tRNA ligase 1, cytoplasmic OS=Homo sapiens OX=9606 GN=TARS1 PE=1 SV=3	TARS1	0.727	1.319	0.73	0.819	0.814	0.783	1.042	0.92	0.878	0.815	0.961	0.669	1.702	0.907	1.446	1.413	1.02	1.028	1.261	0.123481
O75886	Signal transducing adapter molecule 2 OS=Homo sapiens OX=9606 GN=STAM2 PE=1 SV=1	STAM2	1.368	1.04	1.019	1.253	1.272	1.025	1.1	0.956	1.099	1.032	1.143	0.894	1.05	1.285	0.99	1.105	0.946	0.874	0.908	0.123843
Q9NZT2	Opioid growth factor receptor OS=Homo sapiens OX=9606 GN=OGFR PE=1 SV=3	OGFR	0.577	1.098	1.003	1.038	0.888	0.687	1.203	0.855	0.876	0.636	0.921	1.617	1.696	1.036	1.155	0.918	1.249	0.968	1.269	0.124278
Q9P2W9	Syntaxin-18 OS=Homo sapiens OX=9606 GN=STX18 PE=1 SV=1	STX18					1.032	0.82		0.822	1.09					0.999	1.501		1.188	1.01	1.248	0.124315
Q9NS69	Mitochondrial import receptor subunit TOM22 homolog OS=Homo sapiens OX=9606 GN=TOMM22 PE=1 SV=3	TOMM22					0.993	0.731		0.58	0.924					0.891	1.266		1.567	0.853	1.418	0.124565
Q9Y2X7	ARF GTPase-activating protein GIT1 OS=Homo sapiens OX=9606 GN=GIT1 PE=1 SV=2	GIT1	0.785	1.11	0.986	0.838			0.855			0.798	0.968	2.316	1.299			1.187			1.53	0.124605
Q96BQ1	Protein FAM3D OS=Homo sapiens OX=9606 GN=FAM3D PE=1 SV=1	FAM3D	2.299	0.898	1.362	0.899	1.603	1.171	0.869	1.61	1.222	2.349	0.88	1.108	0.587	0.797	0.87	0.692	1.08	0.746	0.776	0.125257
Q8WVC0	RNA polymerase-associated protein LEO1 OS=Homo sapiens OX=9606 GN=LEO1 PE=1 SV=1	LEO1					1.083	0.774		0.844	0.966					1.08			1.599	0.997	1.337	0.125401
O15075	Serine/threonine-protein kinase DCLK1 OS=Homo sapiens OX=9606 GN=DCLK1 PE=1 SV=2	DCLK1	0.799	1.415	1.122	1.311			1.274			1.072	1.147	0.994	0.786			0.888			0.79	0.125517
Q9Y6M1	Insulin-like growth factor 2 mRNA-binding protein 2 OS=Homo sapiens OX=9606 GN=IGF2BP2 PE=1 SV=2	IGF2BP2	1.006	1.255	1.229	0.972	0.996	0.728	1.087	0.725	0.802	0.829	0.927	1.022	1.263	1.037	1.794	1.134	1.092	1.119	1.188	0.125543
Q96SL4	Glutathione peroxidase 7 OS=Homo sapiens OX=9606 GN=GPX7 PE=1 SV=1	GPX7	1.186	0.797	1.099	0.761			0.901			1.172	0.877	2.681	0.909			1.29			1.595	0.125664
Q8WUM0	Nuclear pore complex protein Nup133 OS=Homo sapiens OX=9606 GN=NUP133 PE=1 SV=2	NUP133					0.791	0.976		0.875	0.966					0.812	1.332		1.36	1.111	1.279	0.125683
Q9HB07	UPF0160 protein MYG1, mitochondrial OS=Homo sapiens OX=9606 GN=C12orf10 PE=1 SV=2	C12orf10	0.769	1.229	0.923	1.115	0.94	0.905	0.946	0.933	1.01	0.996	1.022	0.86	1.377	1.087	1.199	1.142	1.02	1.009	1.115	0.125781
Q8N983	39S ribosomal protein L43, mitochondrial OS=Homo sapiens OX=9606 GN=MRPL43 PE=1 SV=1	MRPL43	1.048	0.906	1.032	1.057	1.25	0.961	0.848	0.862	1.15	1.209	1.231	1.186	0.925	1.246	1.296	1.353	0.956	0.929	1.123	0.125938
P61457	Pterin-4-alpha-carbinolamine dehydratase OS=Homo sapiens OX=9606 GN=PCBD1 PE=1 SV=2	PCBD1	0.899	1.026	0.744	0.995	0.892	0.952	0.822	0.945	1.039	1.094	0.928	0.974	0.818	0.994	1.262	1.109	0.951	0.937	1.101	0.125957
Q13636	Ras-related protein Rab-31 OS=Homo sapiens OX=9606 GN=RAB31 PE=1 SV=1	RAB31					0.852	0.788		0.975	0.932					0.953	0.936		1.013	1.352	1.199	0.12622
P20042	Eukaryotic translation initiation factor 2 subunit 2 OS=Homo sapiens OX=9606 GN=EIF2S2 PE=1 SV=2	EIF2S2	0.867	1.2	0.929	0.946	0.744	0.978	1.22	0.797	0.774	0.805	0.944	1.135	1.557	0.842	1.407	0.931	1.257	1.021	1.192	0.126464
O43852	Calumenin OS=Homo sapiens OX=9606 GN=CALU PE=1 SV=2	CALU	1.103	1.048	0.932	1.196	0.945	0.772	0.862	0.751	1.122	0.726	1.135	1.253	1.35	1.606	1.224	0.924	1.023	1.142	1.192	0.126696
P31153	S-adenosylmethionine synthase isoform type-2 OS=Homo sapiens OX=9606 GN=MAT2A PE=1 SV=1	MAT2A	0.844	1.22	0.92	0.908	1.035	0.856	1.017	0.91	0.94	0.876	0.982	0.843	1.392	1.085	1.386	1.239	1.022	0.955	1.144	0.126821
P12830	Cadherin-1 OS=Homo sapiens OX=9606 GN=CDH1 PE=1 SV=3	CDH1	1.109	0.986	1.869	0.877	1.191	0.919	1.341	1.392	1.112	0.928	0.839	1.401	0.891	0.982	0.944	1.086	0.975	0.864	0.841	0.127081
Q7RTV0	PHD finger-like domain-containing protein 5A OS=Homo sapiens OX=9606 GN=PHF5A PE=1 SV=1	PHF5A	1.147	0.691	1.147	0.939	1.05	1.049	0.778	1.047	1.257	1.784	1.091	1.606	0.944	1.253	1.192	1.111	0.883	0.983	1.205	0.127442
P16930	Fumarylacetoacetase OS=Homo sapiens OX=9606 GN=FAH PE=1 SV=2	FAH	1.04	0.828	0.853	0.949	1.064	1.208	0.897	1.206	1.127	1.094	0.886	0.757	0.746	0.93	1.003	0.871	0.966	0.935	0.896	0.127497
C9J7I0	UBAP1-MVB12-associated (UMA)-domain containing protein 1 OS=Homo sapiens OX=9606 GN=UMAD1 PE=2 SV=2	UMAD1	1.143	0.841	1.057	1.04	1.413	1.426	1.105	1.121	1.404	1.337	1.081	1.216	1.026	0.96	0.821	1.024	0.837	0.969	0.873	0.127657
P12956	X-ray repair cross-complementing protein 6 OS=Homo sapiens OX=9606 GN=XRCC6 PE=1 SV=2	XRCC6	0.741	1.582	0.907	0.804	0.709	0.768	1.042	0.825	0.81	0.749	0.853	0.979	1.327	0.826	1.213	1.305	1.517	0.912	1.213	0.127877
Q8WYA6	Beta-catenin-like protein 1 OS=Homo sapiens OX=9606 GN=CTNNBL1 PE=1 SV=1	CTNNBL1					0.745	0.779		0.76	0.714					0.942	0.953		1.916	0.865	1.56	0.127885
P46379	Large proline-rich protein BAG6 OS=Homo sapiens OX=9606 GN=BAG6 PE=1 SV=2	BAG6	0.994	0.872	1.324	0.737	0.997	1.05	0.807	1.027	0.968	0.999	0.839	3.027	1.146	1.108	1.181	1.059	0.989	1.053	1.354	0.128361
Q14938	Nuclear factor 1 X-type OS=Homo sapiens OX=9606 GN=NFIX PE=1 SV=2	NFIX	0.798	1.84	0.886	0.981			1.367			0.656	1.168	0.818	1.097			0.64			0.684	0.128424
Q9Y2S6	Translation machinery-associated protein 7 OS=Homo sapiens OX=9606 GN=TMA7 PE=1 SV=1	TMA7					0.704	0.538		0.432	0.636					1.591	3.333		0.655	0.587	2.669	0.128495
Q9BYN0	Sulfiredoxin-1 OS=Homo sapiens OX=9606 GN=SRXN1 PE=1 SV=2	SRXN1	1.224	0.741	1.024	0.802	1.065	1.237	0.787	0.885	1.113	2.04	0.933	1.937	0.985	0.986	0.962	1.012	0.852	1.339	1.281	0.128659
P61011	Signal recognition particle 54 kDa protein OS=Homo sapiens OX=9606 GN=SRP54 PE=1 SV=1	SRP54					0.9	0.949		0.99	0.952					0.888	1.09		1.119	1.154	1.121	0.128801
Q9NR19	Acetyl-coenzyme A synthetase, cytoplasmic OS=Homo sapiens OX=9606 GN=ACSS2 PE=1 SV=1	ACSS2	0.74	1.319	1.091	0.996	0.976	0.84	1.518	1.08	1.074	0.728	0.972	0.755	1.071	0.798	0.835	0.915	1.181	1.005	0.851	0.128916
P15531	Nucleoside diphosphate kinase A OS=Homo sapiens OX=9606 GN=NME1 PE=1 SV=1	NME1	1.168	0.754	1.122	0.964	0.914	1.144	0.74	1.146	1.1	1.389	1.048	1.907	1.004	1.167	1.149	1.134	0.805	1.107	1.201	0.128958
P39900	Macrophage metalloelastase OS=Homo sapiens OX=9606 GN=MMP12 PE=1 SV=1	MMP12					0.676	0.728		0.636	0.759					0.771	0.772		0.807	0.7	1.09	0.129165
A0A0B4J1X5	Immunoglobulin heavy variable 3-74 OS=Homo sapiens OX=9606 GN=IGHV3-74 PE=3 SV=1	IGHV3-74	1.092	0.717	1.487	0.885			1.52			1.249	0.941	0.611	0.629			0.636			0.685	0.129304
P33402	Guanylate cyclase soluble subunit alpha-2 OS=Homo sapiens OX=9606 GN=GUCY1A2 PE=1 SV=1	GUCY1A2	0.693	0.572	1.062	0.888			0.992			1.284	0.894	3.376	0.617			1.697			2.072	0.12942
P08236	Beta-glucuronidase OS=Homo sapiens OX=9606 GN=GUSB PE=1 SV=2	GUSB	0.737	1.322	0.952	1.045	1.108	0.924	1.131	0.946	1.067	0.708	1.086	0.672	0.832	0.847	0.778	1.132	1.213	0.968	0.871	0.129462
P29083	General transcription factor IIE subunit 1 OS=Homo sapiens OX=9606 GN=GTF2E1 PE=1 SV=2	GTF2E1					1.048	0.724		0.833	0.841					1.259	1.984		0.973	0.876	1.478	0.129483
Q8TEW0	Partitioning defective 3 homolog OS=Homo sapiens OX=9606 GN=PARD3 PE=1 SV=2	PARD3	0.773	0.913	1.413	0.997	1.076	0.859	0.898	0.945	1.203	1.041	0.989	1.513	0.901	0.997	1.274	1.585	1.06	1.046	1.167	0.129677
Q93050	V-type proton ATPase 116 kDa subunit a isoform 1 OS=Homo sapiens OX=9606 GN=ATP6V0A1 PE=1 SV=3	ATP6V0A1	1.005	1.128	1.163	0.933	0.888	0.738	1.196	0.972	0.968	1.167	0.876	1.098	1.147	0.88	1.098	1.024	1.145	1.25	1.102	0.129716
P08575	Receptor-type tyrosine-protein phosphatase C OS=Homo sapiens OX=9606 GN=PTPRC PE=1 SV=3	PTPRC	1.188	1.252	1.376	0.97	0.848	0.999	1.036	1.07	0.93	0.953	1.007	1.046	0.932	0.768	0.841	0.753	1.243	1.058	0.884	0.129724
Q6FI81	Anamorsin OS=Homo sapiens OX=9606 GN=CIAPIN1 PE=1 SV=2	CIAPIN1	1.444	0.78	0.876	1.052	1.067	1.044	0.816	0.932	1.061	2.012	1.077	1.711	0.956	1.377	1.37	0.946	0.912	0.869	1.259	0.129801
P41252	Isoleucine--tRNA ligase, cytoplasmic OS=Homo sapiens OX=9606 GN=IARS PE=1 SV=2	IARS	0.728	1.203	0.924	0.92	0.859	0.793	1.163	0.916	0.843	0.782	0.916	0.884	1.623	0.881	1.532	1.086	1.121	1.029	1.204	0.129937
O43684	Mitotic checkpoint protein BUB3 OS=Homo sapiens OX=9606 GN=BUB3 PE=1 SV=1	BUB3	1.159	0.885	1.149	1.15	1.055	0.818	0.86	0.98	1.143	1.251	1.148	1.48	1.104	1.164	1.308	1.083	0.929	0.916	1.129	0.130201
P49327	Fatty acid synthase OS=Homo sapiens OX=9606 GN=FASN PE=1 SV=3	FASN	0.79	1.312	0.918	0.826	0.873	0.931	0.945	0.868	0.844	0.775	0.802	0.853	1.458	0.949	1.225	1.333	0.991	1.033	1.167	0.130304
O95219	Sorting nexin-4 OS=Homo sapiens OX=9606 GN=SNX4 PE=1 SV=1	SNX4					0.977	0.733		1.029	0.867					0.952	1.207		1.324	0.937	1.226	0.13038
O00469	Procollagen-lysine,2-oxoglutarate 5-dioxygenase 2 OS=Homo sapiens OX=9606 GN=PLOD2 PE=1 SV=2	PLOD2	0.823	0.984	1.039	0.959	0.754	0.862	1.013	0.791	0.749	0.64	0.871	0.909	1.351	1.292	0.915	1.719	0.858	1.307	1.268	0.131038
Q9GZU8	PSME3-interacting protein OS=Homo sapiens OX=9606 GN=FAM192A PE=1 SV=1	FAM192A	1.868	0.545	0.543	0.837	1.141	1.309	0.728	0.711	1.145	2.652	1.056	2.009	0.899	1.652	1.474	1.066	0.667	0.86	1.438	0.131101
Q14257	Reticulocalbin-2 OS=Homo sapiens OX=9606 GN=RCN2 PE=1 SV=1	RCN2	0.579	1.626	0.662	0.865	0.936	0.843	0.903	0.648	0.941	0.515	0.876	0.981	1.996	0.937	1.385	1.252	1.288	1.114	1.331	0.131184
Q14160	Protein scribble homolog OS=Homo sapiens OX=9606 GN=SCRIB PE=1 SV=4	SCRIB	1.006	0.932	1.068	0.938	1	0.857	0.879	1.078	1.053	1.06	0.875	2.125	1.005	1.056	1.09	1.136	1.115	0.905	1.212	0.131282
Q9Y385	Ubiquitin-conjugating enzyme E2 J1 OS=Homo sapiens OX=9606 GN=UBE2J1 PE=1 SV=2	UBE2J1	0.979	1.004	2.364	0.889	1.033	1.354	1.069	1.76	1.325	1.005	0.739	2.122	0.91	0.681	0.632	0.745	1.069	1.002	0.78	0.131504
Q9H9E3	Conserved oligomeric Golgi complex subunit 4 OS=Homo sapiens OX=9606 GN=COG4 PE=1 SV=3	COG4	0.852	0.981	0.963	1.025	0.88	0.747	1.004	1.643	0.906	1.212	0.952	1.175	1.406	0.922	1.009	1.112	1.129	1.089	1.132	0.131517
Q9BS40	Latexin OS=Homo sapiens OX=9606 GN=LXN PE=1 SV=2	LXN	0.905	1.205	1.188	0.941	1.132	0.848	1.081	0.947	0.868	0.927	0.997	1.302	1.214	1.061	0.891	1.023	1.347	1.45	1.137	0.131525
Q02790	Peptidyl-prolyl cis-trans isomerase FKBP4 OS=Homo sapiens OX=9606 GN=FKBP4 PE=1 SV=3	FKBP4	0.759	1.185	0.73	0.994	0.932	0.749	1.148	0.834	0.929	0.808	0.966	0.825	1.715	1.134	1.522	1.01	1.122	0.849	1.224	0.131581
O14979	Heterogeneous nuclear ribonucleoprotein D-like OS=Homo sapiens OX=9606 GN=HNRNPDL PE=1 SV=3	HNRNPDL	1.373	0.796	0.801	1.094	0.963	1.064	0.697	1.019	1.21	1.509	1.173	1.943	1.196	1.239	1.365	0.928	0.881	0.851	1.237	0.131635
O60496	Docking protein 2 OS=Homo sapiens OX=9606 GN=DOK2 PE=1 SV=2	DOK2	1.434	0.774	1.123	1.227	1.091	1.557	0.994	1.09	1.201	1.28	1.203	1.117	0.874	1.089	1	0.875	0.927	0.899	0.864	0.131644
A8MW92	PHD finger protein 20-like protein 1 OS=Homo sapiens OX=9606 GN=PHF20L1 PE=1 SV=2	PHF20L1					1.178	0.899		0.873	0.844					1.04	1.311		0.975	1.19	1.19	0.131801
P21333	Filamin-A OS=Homo sapiens OX=9606 GN=FLNA PE=1 SV=4	FLNA	1.145	1.168	1.274	0.975	0.933	2.125	1.035	1.319	0.846	1.02	0.952	0.994	0.904	1.097	0.679	1.178	0.863	1.124	0.817	0.131844
Q96FJ2	Dynein light chain 2, cytoplasmic OS=Homo sapiens OX=9606 GN=DYNLL2 PE=1 SV=1	DYNLL2	1.129	1.275	1.11	0.909	1.16	1.278	1.121	1.14	0.971	1.512	0.967	0.893	0.822	0.875	0.743	0.773	1.123	1.118	0.876	0.131935
O00533	Neural cell adhesion molecule L1-like protein OS=Homo sapiens OX=9606 GN=CHL1 PE=1 SV=4	CHL1	1.104	1.055	1.661	1.008			1.153			1.042	0.965	0.948	0.954			1.012			0.827	0.1321
P23921	Ribonucleoside-diphosphate reductase large subunit OS=Homo sapiens OX=9606 GN=RRM1 PE=1 SV=1	RRM1					0.818	0.968		0.739	0.867					0.97	1.832		1	0.933	1.396	0.132101
P83436	Conserved oligomeric Golgi complex subunit 7 OS=Homo sapiens OX=9606 GN=COG7 PE=1 SV=1	COG7					0.895	0.929		0.84	0.964					1.078	1.124		1.253	0.835	1.182	0.132141
Q9NTJ5	Phosphatidylinositide phosphatase SAC1 OS=Homo sapiens OX=9606 GN=SACM1L PE=1 SV=2	SACM1L	0.878	1.565	1.15	1.236	0.873	1.015	1.198	1.154	0.906	0.636	1.221	0.778	1.188	0.863	1.269	0.624	1.114	1.033	0.846	0.132156
O43399	Tumor protein D54 OS=Homo sapiens OX=9606 GN=TPD52L2 PE=1 SV=2	TPD52L2	1.69	0.631	0.748	0.963	0.981	1.216	0.683	0.789	1.023	2.496	1.056	1.389	0.84	1.543	1.507	1.012	0.779	0.901	1.35	0.132317
Q04941	Proteolipid protein 2 OS=Homo sapiens OX=9606 GN=PLP2 PE=1 SV=1	PLP2					1.024	3.539		0.928	0.919					0.561	0.473		0.636	1.226	0.452	0.132656
Q05901	Neuronal acetylcholine receptor subunit beta-3 OS=Homo sapiens OX=9606 GN=CHRNB3 PE=2 SV=2	CHRNB3					0.822	0.896		1.005	0.819					0.829	1.221		1.233	1.011	1.212	0.132681
Q9Y4E1	WASH complex subunit 2C OS=Homo sapiens OX=9606 GN=WASHC2C PE=1 SV=4	WASHC2C					1.27	1.21		1.186	1.167					1.09	1.049		0.837	1.186	0.861	0.132982
Q9NRX2	39S ribosomal protein L17, mitochondrial OS=Homo sapiens OX=9606 GN=MRPL17 PE=1 SV=1	MRPL17					1.181	0.795		0.47	0.97					1.158	1.714		0.955	1.142	1.455	0.133258
P13995	Bifunctional methylenetetrahydrofolate dehydrogenase/cyclohydrolase, mitochondrial OS=Homo sapiens OX=9606 GN=MTHFD2 PE=1 SV=2	MTHFD2	1.17	0.919	0.989	0.931	1.083	1.099	0.777	1.025	1.221	1.1	1.061	1.553	1.36	1.091	1.184	0.98	0.994	0.988	1.129	0.133281
A8MPX8	Protein phosphatase 2C-like domain-containing protein 1 OS=Homo sapiens OX=9606 GN=PP2D1 PE=2 SV=2	PP2D1					0.818	0.995		1.034	1.232					0.859	0.889		0.919	0.602	0.801	0.133375
Q9HAR2	Adhesion G protein-coupled receptor L3 OS=Homo sapiens OX=9606 GN=ADGRL3 PE=1 SV=2	ADGRL3	2.196	0.743	2.009	1.265			1.13			1.24	1.112	1.123	0.552			0.643			0.606	0.133444
Q9GZS3	WD repeat-containing protein 61 OS=Homo sapiens OX=9606 GN=WDR61 PE=1 SV=1	WDR61	1.365	1.091	1.21	1.197	1.021	0.918	0.971	1.012	1.093	0.978	1.062	1.018	0.994	1.125	1.139	0.795	1.077	0.836	0.907	0.133463
O60343	TBC1 domain family member 4 OS=Homo sapiens OX=9606 GN=TBC1D4 PE=1 SV=2	TBC1D4	0.903	0.819	1.509	0.957	0.819	0.751	0.92	1.172	0.973	1.016	0.962	2.272	1.184	1.098	1.153	0.894	1.11	0.974	1.237	0.133676
Q9BTC0	Death-inducer obliterator 1 OS=Homo sapiens OX=9606 GN=DIDO1 PE=1 SV=5	DIDO1	0.765	0.816	1.179	0.646			0.712			0.87	0.683	3.832	1.008			1.111			2.07	0.133823
Q9Y6H1	Coiled-coil-helix-coiled-coil-helix domain-containing protein 2 OS=Homo sapiens OX=9606 GN=CHCHD2 PE=1 SV=1	CHCHD2	1.432	0.585	0.931	0.747	0.872	1.208	0.718	1.031	1.073	3.27	0.876	1.556	0.83	1.241	1.131	0.992	0.93	0.917	1.422	0.133879
P52594	Arf-GAP domain and FG repeat-containing protein 1 OS=Homo sapiens OX=9606 GN=AGFG1 PE=1 SV=2	AGFG1	1.131	0.792	0.779	1.051	1.042	1.235	0.817	0.916	1.243	2.544	1.087	1.102	1.002	1.215	1.196	1.126	0.914	1.025	1.265	0.134018
A0A075B6I4	Immunoglobulin lambda variable 10-54 OS=Homo sapiens OX=9606 GN=IGLV10-54 PE=3 SV=1	IGLV10-54	1.65	0.999	0.553	1.26	1.126	0.624	1.599	1.946	1.403	1.989	1.127	0.579	0.891	0.67	0.481	0.606	0.974	1.042	0.729	0.134084
Q9NVM9	Integrator complex subunit 13 OS=Homo sapiens OX=9606 GN=INTS13 PE=1 SV=2	INTS13					0.791	0.664		0.75	0.778					1.013	1.354		1.624	0.676	1.565	0.134219
Q9UHB9	Signal recognition particle subunit SRP68 OS=Homo sapiens OX=9606 GN=SRP68 PE=1 SV=2	SRP68	0.685	1.37	0.649	0.902	0.927	0.83	1.089	0.928	0.975	0.7	0.977	0.856	1.53	0.956	1.201	1.349	1.217	1.166	1.208	0.13428
O76024	Wolframin OS=Homo sapiens OX=9606 GN=WFS1 PE=1 SV=2	WFS1	0.965	1.192	1.134	1.042	0.997	0.826	1.131	0.741	0.812	1.194	0.971	0.994	0.975	0.858	2.226	1.309	1.024	1.124	1.235	0.134522
O76003	Glutaredoxin-3 OS=Homo sapiens OX=9606 GN=GLRX3 PE=1 SV=2	GLRX3	0.65	1.212	1.4	0.963	0.901	0.863	0.843	0.761	0.93	0.705	0.934	0.992	1.56	1.161	1.456	1.446	1.088	0.871	1.225	0.134637
Q15654	Thyroid receptor-interacting protein 6 OS=Homo sapiens OX=9606 GN=TRIP6 PE=1 SV=3	TRIP6	0.98	1.31	1.16	0.956	1.228	1.352	1.402	1.002	1.067	0.986	0.792	0.953	1.213	1.049	0.929	1.315	0.95	0.943	0.897	0.13472
Q9H4M9	EH domain-containing protein 1 OS=Homo sapiens OX=9606 GN=EHD1 PE=1 SV=2	EHD1	0.839	1.296	0.99	0.993	0.942	1.433	1.314	1.07	0.975	0.785	1.058	0.947	1.07	0.97	0.889	1.166	0.949	0.937	0.881	0.134724
Q8NFH3	Nucleoporin Nup43 OS=Homo sapiens OX=9606 GN=NUP43 PE=1 SV=1	NUP43	1.124	0.945	1.315	1.053	0.933	0.945	0.983	0.942	1.019	1.317	1.067	1.288	1.07	1.186	1.182	0.908	1.022	1.053	1.097	0.134775
Q16851	UTP--glucose-1-phosphate uridylyltransferase OS=Homo sapiens OX=9606 GN=UGP2 PE=1 SV=5	UGP2	0.622	1.095	0.725	0.973	1.322	0.926	1.089	1.268	1.042	0.625	0.94	0.607	0.757	0.907	0.888	0.914	1.111	0.901	0.833	0.134802
Q12882	Dihydropyrimidine dehydrogenase [NADP(+)] OS=Homo sapiens OX=9606 GN=DPYD PE=1 SV=2	DPYD	0.806	1.097	0.953	1.065	0.882	1.311	1.044	1.196	1.218	0.916	1.055	0.74	0.89	1.252	0.903	0.868	0.877	1.091	0.886	0.135099
Q9UN37	Vacuolar protein sorting-associated protein 4A OS=Homo sapiens OX=9606 GN=VPS4A PE=1 SV=1	VPS4A	0.611	1.111	0.686	1.193	1.243	0.67	0.917	0.882	1.201	0.762	1.218	1.063	1.446	1.062	1.148	1.405	1.134	0.978	1.189	0.135184
P42771	Cyclin-dependent kinase inhibitor 2A OS=Homo sapiens OX=9606 GN=CDKN2A PE=1 SV=2	CDKN2A					0.856	1.026		0.906	0.903					1.116	1.302		1.019	0.892	1.173	0.135337
Q6IAA8	Ragulator complex protein LAMTOR1 OS=Homo sapiens OX=9606 GN=LAMTOR1 PE=1 SV=2	LAMTOR1	1.003	1.112	0.934	1.007	1.059	0.962	1.009	0.914	0.916	0.945	0.942	0.945	1.028	0.968	1.176	1.163	1.056	1.177	1.067	0.135424
P38919	Eukaryotic initiation factor 4A-III OS=Homo sapiens OX=9606 GN=EIF4A3 PE=1 SV=4	EIF4A3	1.089	1.154	1.141	0.893	0.775	0.782	1.072	0.767	0.822	1.149	0.757	1.066	1.139	0.87	1.073	0.912	1.2	0.997	1.113	0.135783
Q9H6A0	DENN domain-containing protein 2D OS=Homo sapiens OX=9606 GN=DENND2D PE=1 SV=2	DENND2D					0.999	1.536		1.2	0.983					1.049	0.952		0.919	0.937	0.818	0.135855
O75915	PRA1 family protein 3 OS=Homo sapiens OX=9606 GN=ARL6IP5 PE=1 SV=1	ARL6IP5	1.234	0.86	0.973	1.042	0.869	1.081	0.646	0.928	0.904	2.021	0.929	1.324	0.954	0.801	0.783	1.043	1.227	1.332	1.25	0.13586
Q12899	Tripartite motif-containing protein 26 OS=Homo sapiens OX=9606 GN=TRIM26 PE=1 SV=1	TRIM26	0.732	1.401	0.938	1.056	1.089	0.981	0.809	0.908	0.967	1.245	1.006	1.03	1.392	1.174	1.334	0.893	0.992	0.944	1.141	0.135901
P23409	Myogenic factor 6 OS=Homo sapiens OX=9606 GN=MYF6 PE=1 SV=1	MYF6					0.802	0.923		0.975	0.992					0.853	1.307		1.232	1.083	1.212	0.135945
O75190	DnaJ homolog subfamily B member 6 OS=Homo sapiens OX=9606 GN=DNAJB6 PE=1 SV=2	DNAJB6					1.121	0.838		0.838	0.918					0.974	1.102		1.144	1.008	1.138	0.136176
Q15904	V-type proton ATPase subunit S1 OS=Homo sapiens OX=9606 GN=ATP6AP1 PE=1 SV=2	ATP6AP1	1.246	0.876	1.093	0.876			0.803			1.189	1.163	1.292	1.575			0.904			1.267	0.136243
P05090	Apolipoprotein D OS=Homo sapiens OX=9606 GN=APOD PE=1 SV=1	APOD	1.318	0.847	1.139	1.065	0.815	1.157	1.068	1.043	0.935	1.009	1.135	0.904	1.122	1.001	0.702	0.694	0.777	1.131	0.88	0.136416
P42345	Serine/threonine-protein kinase mTOR OS=Homo sapiens OX=9606 GN=MTOR PE=1 SV=1	MTOR	0.618	1.198	0.761	0.879	0.877	0.998	1.047	1.113	0.949	1.099	0.957	0.907	1.452	0.895	1.089	0.917	1.178	1.06	1.146	0.136558
Q00613	Heat shock factor protein 1 OS=Homo sapiens OX=9606 GN=HSF1 PE=1 SV=1	HSF1	1.053	0.871	1.451	0.949	0.911	0.842	0.718	0.981	1.002	0.838	0.912	2.762	1.16	1.271	1.43	0.919	1.086	0.898	1.328	0.136596
P23786	Carnitine O-palmitoyltransferase 2, mitochondrial OS=Homo sapiens OX=9606 GN=CPT2 PE=1 SV=2	CPT2	0.676	1.352	1.155	1.162	1.197	0.943	1.143	1.463	0.927	0.727	1.243	0.918	1.118	0.77	0.754	0.914	1.494	0.775	0.839	0.136742
Q8NBM4	Ubiquitin-associated domain-containing protein 2 OS=Homo sapiens OX=9606 GN=UBAC2 PE=1 SV=1	UBAC2					0.944	0.926		0.859	0.915					0.947	1.339		0.936	1.352	1.255	0.137017
P41214	Eukaryotic translation initiation factor 2D OS=Homo sapiens OX=9606 GN=EIF2D PE=1 SV=3	EIF2D	0.755	0.924	1.414	1.096	0.995	1.283	0.858	0.959	1.053	1.208	1.143	1.243	1.202	1.16	1.124	1.415	0.985	0.975	1.122	0.137059
Q99729	Heterogeneous nuclear ribonucleoprotein A/B OS=Homo sapiens OX=9606 GN=HNRNPAB PE=1 SV=2	HNRNPAB	0.962	0.758	1.23	1.076	1.064	0.789	0.831	1.154	1.245	1.4	1.117	1.896	1.133	1.383	1.276	1.159	0.822	0.816	1.221	0.137103
P01624	Immunoglobulin kappa variable 3-15 OS=Homo sapiens OX=9606 GN=IGKV3-15 PE=1 SV=2	IGKV3-15	1.085	1.003	1.844	0.978			1.34			1.024	1.143	1.054	0.972			0.755			0.761	0.137199
P60510	Serine/threonine-protein phosphatase 4 catalytic subunit OS=Homo sapiens OX=9606 GN=PPP4C PE=1 SV=1	PPP4C					0.962	1.069		0.843	0.94					0.998	1.017		1.057	1.31	1.149	0.137298
Q13043	Serine/threonine-protein kinase 4 OS=Homo sapiens OX=9606 GN=STK4 PE=1 SV=2	STK4	0.839	1.449	0.722	1.054	0.859	0.973	0.833	0.847	1	0.932	1.083	1.772	1.077	1.004	0.979	0.842	1.414	1.079	1.194	0.137644
Q96RL1	BRCA1-A complex subunit RAP80 OS=Homo sapiens OX=9606 GN=UIMC1 PE=1 SV=2	UIMC1					1.036	0.777		0.904	1.143					1.547	1.514		0.85	1.268	1.342	0.137682
A6NGU5	Putative glutathione hydrolase 3 proenzyme OS=Homo sapiens OX=9606 GN=GGT3P PE=5 SV=2	GGT3P	0.825	0.913	0.96	0.902			1.059			1.171	0.826	0.934	0.935			1.395			1.19	0.1377
O96011	Peroxisomal membrane protein 11B OS=Homo sapiens OX=9606 GN=PEX11B PE=1 SV=1	PEX11B					0.917	1.074		0.734	0.955					1.003	1.019		1.061	1.132	1.145	0.137725
Q8IYB7	DIS3-like exonuclease 2 OS=Homo sapiens OX=9606 GN=DIS3L2 PE=1 SV=4	DIS3L2					0.831	0.797		1.032	0.959					0.884	1.216		1.234	0.989	1.195	0.137817
Q14694	Ubiquitin carboxyl-terminal hydrolase 10 OS=Homo sapiens OX=9606 GN=USP10 PE=1 SV=2	USP10	0.977	0.938	1.134	1.009	1.036	0.881	1.042	0.876	0.953	0.874	0.926	1.542	1.238	1.165	1.442	0.924	0.941	1.005	1.161	0.13816
Q92900	Regulator of nonsense transcripts 1 OS=Homo sapiens OX=9606 GN=UPF1 PE=1 SV=2	UPF1	0.794	1.165	0.906	0.895	1	0.897	1.026	0.913	0.942	0.872	0.956	0.851	1.684	1.136	1.402	0.997	1.046	0.983	1.182	0.138236
P82094	TATA element modulatory factor OS=Homo sapiens OX=9606 GN=TMF1 PE=1 SV=2	TMF1	1.678	1.053	1.2	1.019	1.305	1.582	0.992	0.967	1.126	1.158	0.923	1.178	1.195	0.886	1.229	0.766	0.79	1.118	0.857	0.138504
P10515	Dihydrolipoyllysine-residue acetyltransferase component of pyruvate dehydrogenase complex, mitochondrial OS=Homo sapiens OX=9606 GN=DLAT PE=1 SV=3	DLAT	1.134	1.034	1.205	1.212	1.059	0.914	1.116	1.034	1.071	0.727	1.145	1.199	0.979	1.046	1.028	1.081	1.066	0.824	0.915	0.13866
Q96EK6	Glucosamine 6-phosphate N-acetyltransferase OS=Homo sapiens OX=9606 GN=GNPNAT1 PE=1 SV=1	GNPNAT1	0.771	1.317	0.818	0.766	1.293	0.758	0.952	0.715	0.964	0.711	0.876	1.012	0.965	0.855	1.407	1.815	1.229	1.196	1.238	0.138764
O43567	E3 ubiquitin-protein ligase RNF13 OS=Homo sapiens OX=9606 GN=RNF13 PE=1 SV=1	RNF13	0.608	1.664	0.756	1.096	1.043	1.325	0.924	0.921	1.101	0.578	1.809	0.624	1.13	0.955	0.8	0.56	0.928	1.127	0.799	0.138937
Q6IB77	Glycine N-acyltransferase OS=Homo sapiens OX=9606 GN=GLYAT PE=1 SV=3	GLYAT	0.558	0.789	0.677	0.588			0.614			0.583	0.604	0.592	0.468			0.588			0.864	0.139003
Q9NQ92	Coordinator of PRMT5 and differentiation stimulator OS=Homo sapiens OX=9606 GN=COPRS PE=1 SV=3	COPRS	1.474	0.762	0.641	0.966			0.74			2.058	0.873	2.175	1.264			0.697			1.689	0.139103
P62191	26S proteasome regulatory subunit 4 OS=Homo sapiens OX=9606 GN=PSMC1 PE=1 SV=1	PSMC1	0.7	1.373	0.742	1.083	1.065	0.679	0.907	0.731	0.982	0.687	1.046	0.856	1.692	1.313	1.366	1.083	1.107	0.943	1.232	0.139124
P54105	Methylosome subunit pICln OS=Homo sapiens OX=9606 GN=CLNS1A PE=1 SV=1	CLNS1A	0.946	1.13	1.037	1.116	0.906	0.936	0.927	0.894	0.939	0.966	1.055	1.221	1.439	1.123	1.69	0.992	1.149	0.761	1.19	0.139221
P10114	Ras-related protein Rap-2a OS=Homo sapiens OX=9606 GN=RAP2A PE=1 SV=1	RAP2A					1.028	0.905		0.917	0.856					0.966	1.242		1.228	0.91	1.173	0.139476
Q9NZ45	CDGSH iron-sulfur domain-containing protein 1 OS=Homo sapiens OX=9606 GN=CISD1 PE=1 SV=1	CISD1					0.835	0.84		0.814	0.786					0.823	1.043		1.29	0.898	1.238	0.139525
Q13155	Aminoacyl tRNA synthase complex-interacting multifunctional protein 2 OS=Homo sapiens OX=9606 GN=AIMP2 PE=1 SV=2	AIMP2	0.904	1.09	0.992	0.969	0.87	0.909	1.233	0.814	0.816	0.834	1.002	0.868	1.167	0.935	1.298	1.219	1.115	1.161	1.125	0.139696
Q9UQ88	Cyclin-dependent kinase 11A OS=Homo sapiens OX=9606 GN=CDK11A PE=1 SV=4	CDK11A					1.029	0.79		0.881	0.904					1.137	1.371		1.224	0.805	1.259	0.139699
P29692	Elongation factor 1-delta OS=Homo sapiens OX=9606 GN=EEF1D PE=1 SV=5	EEF1D	0.813	1.359	0.811	1.187	1.094	0.792	0.722	0.651	0.994	0.732	1.253	1.17	1.082	1.432	1.314	1.109	1.131	0.88	1.182	0.139763
P46100	Transcriptional regulator ATRX OS=Homo sapiens OX=9606 GN=ATRX PE=1 SV=5	ATRX					1.091	0.886		0.892	0.866					1	1.237		1.151	0.93	1.156	0.140185
P68371	Tubulin beta-4B chain OS=Homo sapiens OX=9606 GN=TUBB4B PE=1 SV=1	TUBB4B	0.734	1.273	1.543	1.067	1.128	1.164	1.446	1.147	1.058	0.534	0.983	0.961	1.171	0.942	1.343	1.203	0.993	0.709	0.837	0.140299
P83110	Serine protease HTRA3 OS=Homo sapiens OX=9606 GN=HTRA3 PE=1 SV=2	HTRA3					0.723	0.717		0.696	0.723					1.625	0.736		0.814	2.136	1.858	0.140496
A4D1E9	GTP-binding protein 10 OS=Homo sapiens OX=9606 GN=GTPBP10 PE=1 SV=1	GTPBP10					0.798	0.878		1.07	0.901					1.168	1.738		1.046	0.901	1.331	0.140521
Q8WXX5	DnaJ homolog subfamily C member 9 OS=Homo sapiens OX=9606 GN=DNAJC9 PE=1 SV=1	DNAJC9					1.105	0.818		0.726	0.957					1.048	1.619		1.228	0.882	1.325	0.140702
Q8NHV1	GTPase IMAP family member 7 OS=Homo sapiens OX=9606 GN=GIMAP7 PE=1 SV=1	GIMAP7	0.859	1.85	0.958	1.165			1.016			0.541	1.172	0.86	0.875			1.063			0.714	0.140781
Q96NB3	Zinc finger protein 830 OS=Homo sapiens OX=9606 GN=ZNF830 PE=1 SV=2	ZNF830	0.876	0.865	0.742	1.547			0.508			0.874	1.438	1.662	1.448			1.196			1.427	0.140783
Q13151	Heterogeneous nuclear ribonucleoprotein A0 OS=Homo sapiens OX=9606 GN=HNRNPA0 PE=1 SV=1	HNRNPA0	0.85	1.178	0.958	0.978	0.975	0.759	0.899	1.008	1.132	0.89	1.058	1.18	1.318	1.256	1.429	1.069	0.939	0.821	1.146	0.140919
P47755	F-actin-capping protein subunit alpha-2 OS=Homo sapiens OX=9606 GN=CAPZA2 PE=1 SV=3	CAPZA2	0.821	1.206	1.022	1.218	1.138	1.087	1.152	0.991	1.005	0.828	1.175	0.91	1.132	1.011	0.927	0.994	1.092	0.954	0.916	0.141224
Q658Y4	Protein FAM91A1 OS=Homo sapiens OX=9606 GN=FAM91A1 PE=1 SV=3	FAM91A1	1.304	1.4	0.792	0.847	0.847	0.838	1.055	0.878	0.752	1.034	0.798	1.39	1.489	1.046	1.405	0.728	1.215	0.937	1.194	0.141275
P30038	Delta-1-pyrroline-5-carboxylate dehydrogenase, mitochondrial OS=Homo sapiens OX=9606 GN=ALDH4A1 PE=1 SV=3	ALDH4A1	0.583	0.783	0.631	0.588	0.942	0.757	0.666	0.873	0.926	0.589	0.592	0.703	0.668	1.112	1.296	0.992	1.025	0.888	1.212	0.141341
Q8N1A6	UPF0462 protein C4orf33 OS=Homo sapiens OX=9606 GN=C4orf33 PE=1 SV=2	C4orf33	0.75	1.42	0.959	1.174	1.364	1.786	0.944	0.943	1.24	0.928	1.181	0.87	1.163	1.063	0.96	1.153	0.762	0.9	0.829	0.14136
P07339	Cathepsin D OS=Homo sapiens OX=9606 GN=CTSD PE=1 SV=1	CTSD	1.519	0.649	2.122	1.021	1.049	1.544	0.714	1.319	1.384	1.343	1.017	1.3	0.636	1.054	0.82	0.749	0.844	0.85	0.755	0.141437
O75935	Dynactin subunit 3 OS=Homo sapiens OX=9606 GN=DCTN3 PE=1 SV=1	DCTN3					0.927	0.866		0.586	0.909					0.785	1.105		1.22	1.073	1.272	0.141543
Q9NTX5	Ethylmalonyl-CoA decarboxylase OS=Homo sapiens OX=9606 GN=ECHDC1 PE=1 SV=2	ECHDC1	0.813	1.186	0.971	1.024	1.077	1.154	1.193	1.124	1.115	0.964	1.044	0.844	0.94	0.854	1.074	1.139	1.08	0.96	0.915	0.141677
Q9UKL6	Phosphatidylcholine transfer protein OS=Homo sapiens OX=9606 GN=PCTP PE=1 SV=1	PCTP	0.988	1.217	1.523	0.935			1.359			0.705	0.869	1.276	0.904			0.894			0.784	0.141684
P05204	Non-histone chromosomal protein HMG-17 OS=Homo sapiens OX=9606 GN=HMGN2 PE=1 SV=3	HMGN2					1.323	0.526		0.671	1.003					1.155	1.483		1.316	0.957	1.394	0.141842
Q53H96	Pyrroline-5-carboxylate reductase 3 OS=Homo sapiens OX=9606 GN=PYCR3 PE=1 SV=3	PYCR3	1.204	0.929	1.021	1.102	0.971	0.952	1.038	1.002	0.959	1.16	1.059	1.222	1.207	0.906	1.089	0.948	1.233	1.058	1.081	0.141862
Q9H3R2	Mucin-13 OS=Homo sapiens OX=9606 GN=MUC13 PE=1 SV=3	MUC13	0.935	0.855	0.933	0.878	0.791	0.883	1.287	0.68	0.646	0.979	0.866	0.935	1.415	1.116	0.903	1.314	0.796	0.778	1.175	0.141936
Q14C86	GTPase-activating protein and VPS9 domain-containing protein 1 OS=Homo sapiens OX=9606 GN=GAPVD1 PE=1 SV=2	GAPVD1	1.394	0.985	0.803	0.954	0.948	0.951	1.049	1.025	0.914	1.293	0.978	1.838	1.045	0.95	1.195	0.911	1.148	0.992	1.169	0.142062
Q9BQE3	Tubulin alpha-1C chain OS=Homo sapiens OX=9606 GN=TUBA1C PE=1 SV=1	TUBA1C	0.863	1.039	1.049	1.005	1.038	0.9	1.103	0.989	0.971	0.938	0.992	1.009	1.458	1.049	1.057	1.144	1.049	0.986	1.091	0.142199
Q96PE2	Rho guanine nucleotide exchange factor 17 OS=Homo sapiens OX=9606 GN=ARHGEF17 PE=1 SV=1	ARHGEF17	1.118	1.047	0.908	1.069			0.906			1.126	1.02	1.649	1.029			1.084			1.21	0.142442
P58335	Anthrax toxin receptor 2 OS=Homo sapiens OX=9606 GN=ANTXR2 PE=1 SV=5	ANTXR2					0.945	1.323		1.152	1.101					0.958	0.888		0.903	1.133	0.859	0.142537
Q9H1A7	DNA-directed RNA polymerase II subunit RPB11-b2 OS=Homo sapiens OX=9606 GN=POLR2J3 PE=3 SV=1	POLR2J3					1.098	0.812		0.877	1.11					1.186	1.218		1.036	1.057	1.154	0.142576
P05060	Secretogranin-1 OS=Homo sapiens OX=9606 GN=CHGB PE=1 SV=2	CHGB	4.236	0.768	1.67	0.929			0.864			1.293	0.834	0.816	0.464			0.373			0.435	0.142781
Q969L2	Protein MAL2 OS=Homo sapiens OX=9606 GN=MAL2 PE=1 SV=1	MAL2	0.798	1.055	1.04	0.849	0.704	0.618	1.29	0.893	0.681	0.806	0.792	1.093	1.237	0.802	1.092	1.522	1.283	0.718	1.214	0.142837
O00159	Unconventional myosin-Ic OS=Homo sapiens OX=9606 GN=MYO1C PE=1 SV=4	MYO1C	0.707	1.564	0.844	0.966	1.073	1.344	1.462	1.265	0.974	0.752	0.974	0.751	1.116	0.899	0.87	1.087	1.076	0.973	0.83	0.142955
Q9NRZ7	1-acyl-sn-glycerol-3-phosphate acyltransferase gamma OS=Homo sapiens OX=9606 GN=AGPAT3 PE=1 SV=1	AGPAT3					0.896	0.739		0.906	0.875					0.823	0.948		1.157	1.043	1.162	0.143016
O94855	Protein transport protein Sec24D OS=Homo sapiens OX=9606 GN=SEC24D PE=1 SV=2	SEC24D	0.736	1.266	0.924	0.925	0.898	0.904	1.152	0.909	0.926	0.761	0.938	0.935	1.201	1.034	0.978	1.24	1.256	1.455	1.154	0.143055
P19474	E3 ubiquitin-protein ligase TRIM21 OS=Homo sapiens OX=9606 GN=TRIM21 PE=1 SV=1	TRIM21	0.582	0.993	0.752	1.018	1.009	1.022	1.166	1.018	0.879	0.9	0.894	0.803	1.383	1.025	1.174	1.273	1.243	0.92	1.163	0.143057
A0A0C4DH36	Probable non-functional immunoglobulin heavy variable 3-38 OS=Homo sapiens OX=9606 GN=IGHV3-38 PE=5 SV=1	IGHV3-38	1.135	1.038	1.458	1.066			1.148			1.132	1.035	0.952	1.097			0.843			0.861	0.143303
Q13617	Cullin-2 OS=Homo sapiens OX=9606 GN=CUL2 PE=1 SV=2	CUL2					1.21	0.775		0.744	0.91					1.053	1.02		1.081	1.186	1.193	0.143339
P17900	Ganglioside GM2 activator OS=Homo sapiens OX=9606 GN=GM2A PE=1 SV=4	GM2A	1.952	0.734	2.002	1.027	1.112	1.277	0.741	1.19	1.195	1.53	1.067	1.27	0.65	1.041	0.804	0.607	0.863	0.896	0.767	0.143442
Q15691	Microtubule-associated protein RP/EB family member 1 OS=Homo sapiens OX=9606 GN=MAPRE1 PE=1 SV=3	MAPRE1	0.691	1.273	0.665	1.185	0.965	0.932	0.975	0.785	0.913	0.747	1.214	0.843	1.79	1.209	1.438	1.117	1.065	0.931	1.226	0.143578
Q00266	S-adenosylmethionine synthase isoform type-1 OS=Homo sapiens OX=9606 GN=MAT1A PE=1 SV=2	MAT1A	0.599	0.788	0.802	0.624			0.548			0.57	0.607	0.587	0.596			0.555			0.858	0.143639
O00217	NADH dehydrogenase [ubiquinone] iron-sulfur protein 8, mitochondrial OS=Homo sapiens OX=9606 GN=NDUFS8 PE=1 SV=1	NDUFS8	1.752	1.087	1.112	1.215	1.23	1.154	0.777	0.948	1.174	1.276	1.253	1.152	0.587	1.084	0.828	0.842	1.265	0.767	0.84	0.14374
Q9NU19	TBC1 domain family member 22B OS=Homo sapiens OX=9606 GN=TBC1D22B PE=1 SV=3	TBC1D22B	0.96	1.354	1.053	1.112			1.156			0.842	0.935	0.918	1.225			0.861			0.853	0.143896
O00748	Cocaine esterase OS=Homo sapiens OX=9606 GN=CES2 PE=1 SV=1	CES2	0.801	1.138	0.965	0.969	1.537	0.922	1.324	1.497	1.283	0.829	0.902	0.781	0.881	1.054	0.895	1.631	1.008	0.724	0.841	0.143941
Q8WVV9	Heterogeneous nuclear ribonucleoprotein L-like OS=Homo sapiens OX=9606 GN=HNRNPLL PE=1 SV=1	HNRNPLL	0.66	1.191	1.47	0.919	0.882	1.072	0.975	1.078	0.9	0.997	0.73	1.286	1.606	1.01	1.107	1.013	1.198	1.109	1.147	0.143961
Q8WUD1	Ras-related protein Rab-2B OS=Homo sapiens OX=9606 GN=RAB2B PE=1 SV=1	RAB2B					0.902	0.726		1.034	0.829					0.914	1.05		1.009	1.778	1.361	0.144081
P09525	Annexin A4 OS=Homo sapiens OX=9606 GN=ANXA4 PE=1 SV=4	ANXA4	0.728	1.097	0.854	0.791	0.795	0.777	1.204	0.735	0.747	0.693	0.801	0.777	1.23	0.897	0.928	1.665	0.987	1.151	1.212	0.144119
O43692	Peptidase inhibitor 15 OS=Homo sapiens OX=9606 GN=PI15 PE=1 SV=1	PI15					1.002	0.768		0.638	0.869					0.888	0.981		1.372	0.908	1.266	0.144337
Q96PY5	Formin-like protein 2 OS=Homo sapiens OX=9606 GN=FMNL2 PE=1 SV=3	FMNL2					0.914	2.102		1.409	0.907					1.056	0.807		0.861	0.814	0.664	0.144465
Q9NZ32	Actin-related protein 10 OS=Homo sapiens OX=9606 GN=ACTR10 PE=1 SV=1	ACTR10					0.991	1.048		1	0.955					0.964	1.151		1.106	1.075	1.076	0.144558
Q6ZMP0	Thrombospondin type-1 domain-containing protein 4 OS=Homo sapiens OX=9606 GN=THSD4 PE=2 SV=2	THSD4	1.121	0.76	1.26	0.942	0.999	0.982	0.954	1.032	1.084	1.754	0.944	1.838	0.849	1.24	0.992	1.244	0.781	1.558	1.263	0.144664
Q96GP6	Scavenger receptor class F member 2 OS=Homo sapiens OX=9606 GN=SCARF2 PE=1 SV=5	SCARF2	0.622	1.091	0.873	0.411			1.001			1.193	0.489	3.378	1.465			0.617			2.08	0.144776
O95628	CCR4-NOT transcription complex subunit 4 OS=Homo sapiens OX=9606 GN=CNOT4 PE=1 SV=3	CNOT4	1.151	0.97	0.867	1.06			1.09			1.613	1.118	1.218	0.982			1.145			1.206	0.144856
Q14498	RNA-binding protein 39 OS=Homo sapiens OX=9606 GN=RBM39 PE=1 SV=2	RBM39	0.699	1.029	1.646	0.865	0.95	0.657	0.729	0.856	0.856	0.768	0.874	2.189	1.331	1.213	1.677	0.724	1.18	0.755	1.335	0.144858
O75643	U5 small nuclear ribonucleoprotein 200 kDa helicase OS=Homo sapiens OX=9606 GN=SNRNP200 PE=1 SV=2	SNRNP200	0.954	1.016	1.179	1.04	0.785	1.03	0.968	0.9	0.861	0.903	0.999	1.334	1.595	0.897	1.073	0.979	1.214	0.927	1.149	0.144896
Q9NV70	Exocyst complex component 1 OS=Homo sapiens OX=9606 GN=EXOC1 PE=1 SV=4	EXOC1					0.975	1.062		1.031	0.883					1.03	1.037		1.062	1.127	1.077	0.145058
P55209	Nucleosome assembly protein 1-like 1 OS=Homo sapiens OX=9606 GN=NAP1L1 PE=1 SV=1	NAP1L1	0.608	1.399	0.701	0.873	0.767	0.947	0.781	0.873	0.866	0.667	0.98	0.915	2.576	0.94	1.633	0.774	0.976	1.117	1.382	0.145117
P20749	B-cell lymphoma 3 protein OS=Homo sapiens OX=9606 GN=BCL3 PE=1 SV=2	BCL3	1.375	0.758	0.97	0.894			1.017			2.167	0.873	1.507	0.927			1.121			1.427	0.145424
Q9ULL1	Pleckstrin homology domain-containing family G member 1 OS=Homo sapiens OX=9606 GN=PLEKHG1 PE=1 SV=2	PLEKHG1	1.403	0.568	1.141	1.188			2.224			1.116	0.905	0.722	0.652			0.635			0.599	0.145462
P17275	Transcription factor jun-B OS=Homo sapiens OX=9606 GN=JUNB PE=1 SV=1	JUNB					0.661	0.852		0.669	0.725					2.02	1.645		0.586	1.224	1.883	0.145583
Q01118	Sodium channel protein type 7 subunit alpha OS=Homo sapiens OX=9606 GN=SCN7A PE=1 SV=2	SCN7A	0.812	0.95	1.879	1.124	1.055	1.282	1.278	1.094	1.189	0.766	1.072	1.308	0.811	1.163	1.081	0.919	0.984	0.987	0.846	0.145876
Q9UBY9	Heat shock protein beta-7 OS=Homo sapiens OX=9606 GN=HSPB7 PE=1 SV=1	HSPB7	1.6	0.862	1.105	0.926	0.99	3.028	0.94	1.277	0.823	1.693	0.859	1.385	0.6	1.123	0.61	0.637	0.608	0.806	0.727	0.14594
Q9H1E5	Thioredoxin-related transmembrane protein 4 OS=Homo sapiens OX=9606 GN=TMX4 PE=1 SV=1	TMX4	0.978	1.11	1.301	1.191	0.968	1.106	1.177	1.101	1.08	0.913	0.985	0.978	1.398	0.961	1.057	0.759	1.083	0.969	0.912	0.146021
Q5VTL8	Pre-mRNA-splicing factor 38B OS=Homo sapiens OX=9606 GN=PRPF38B PE=1 SV=1	PRPF38B					0.603	0.933		0.765	0.56					0.666	1.702		1.446	0.803	1.614	0.146122
Q16527	Cysteine and glycine-rich protein 2 OS=Homo sapiens OX=9606 GN=CSRP2 PE=1 SV=3	CSRP2	0.732	1.462	1.12	0.99	1.076	0.696	0.836	0.727	0.997	0.888	0.917	1.116	1.298	1.569	0.965	1.448	1.135	0.773	1.197	0.146484
Q8N129	Protein canopy homolog 4 OS=Homo sapiens OX=9606 GN=CNPY4 PE=2 SV=1	CNPY4					1.146	0.821		0.912	1.062					1.181	1.108		1.131	1.116	1.151	0.1465
P33991	DNA replication licensing factor MCM4 OS=Homo sapiens OX=9606 GN=MCM4 PE=1 SV=5	MCM4	0.465	1.354	0.778	0.8	0.825	0.799	0.901	0.617	0.845	0.515	0.887	1.017	2.788	0.993	1.866	0.793	1.097	0.782	1.501	0.146503
Q8WWH5	Probable tRNA pseudouridine synthase 1 OS=Homo sapiens OX=9606 GN=TRUB1 PE=1 SV=1	TRUB1	0.958	0.854	1.131	1.006	0.987	1.136	0.809	0.931	1.003	1.872	0.977	1.37	1.197	1.144	1.492	0.926	0.907	0.764	1.234	0.14656
P40855	Peroxisomal biogenesis factor 19 OS=Homo sapiens OX=9606 GN=PEX19 PE=1 SV=1	PEX19					0.994	1.07		0.787	0.952					1.031	1.416		0.992	1.097	1.193	0.146578
P16401	Histone H1.5 OS=Homo sapiens OX=9606 GN=H1-5 PE=1 SV=3	H1-5	0.499	0.48	0.826	0.655	0.659	0.767	1.947	1.285	0.687	0.693	0.781	0.999	1.425	0.747	1.45	1.959	0.608	1.557	1.36	0.146657
Q01105	Protein SET OS=Homo sapiens OX=9606 GN=SET PE=1 SV=3	SET	0.648	1.193	1.429	0.796	0.798	0.784	0.868	0.948	0.953	0.587	0.803	1.801	1.54	1.04	1.592	1.003	1.246	0.872	1.294	0.146797
P21796	Voltage-dependent anion-selective channel protein 1 OS=Homo sapiens OX=9606 GN=VDAC1 PE=1 SV=2	VDAC1	1.231	0.69	1.12	1.003	0.804	0.931	0.88	0.849	0.942	1.615	1.057	1.63	0.852	1.053	1.079	1.15	0.783	0.906	1.207	0.146878
P19021	Peptidyl-glycine alpha-amidating monooxygenase OS=Homo sapiens OX=9606 GN=PAM PE=1 SV=2	PAM	1.075	1.164	1.365	0.978			0.967			1.147	1.045	0.852	0.964			0.825			0.853	0.146898
Q149N8	E3 ubiquitin-protein ligase SHPRH OS=Homo sapiens OX=9606 GN=SHPRH PE=1 SV=2	SHPRH	0.95	0.523		1.165			0.547			2.644	0.772		1.053			0.962			1.95	0.146985
Q99424	Peroxisomal acyl-coenzyme A oxidase 2 OS=Homo sapiens OX=9606 GN=ACOX2 PE=1 SV=1	ACOX2	0.571	0.949	0.657	0.67			0.688			0.817	0.794	0.717	0.882			0.908			1.175	0.14708
Q9NQS1	Cell death regulator Aven OS=Homo sapiens OX=9606 GN=AVEN PE=1 SV=1	AVEN	1.258	0.84	0.979	1.184	1.075	1.012	1.044	0.842	1.144	1.452	1.117	1.179	1.061	1.282	1.55	1.254	0.823	0.985	1.15	0.147117
O43490	Prominin-1 OS=Homo sapiens OX=9606 GN=PROM1 PE=1 SV=1	PROM1	0.925	0.906	1.076	1.007	0.925	0.731	0.71	0.72	0.691	0.816	1.052	1.791	1.717	0.898	1.788	0.757	0.771	0.786	1.364	0.147424
Q4KMQ1	Taperin OS=Homo sapiens OX=9606 GN=TPRN PE=1 SV=2	TPRN	0.788	0.94	0.849	0.962	1.067	1.042	0.978	1.06	1.078	1.084	1.055	0.999	1.393	0.947	1.263	1.561	0.791	0.972	1.157	0.147637
Q5VTR2	E3 ubiquitin-protein ligase BRE1A OS=Homo sapiens OX=9606 GN=RNF20 PE=1 SV=2	RNF20					0.816	1.023		0.867	0.968					1.049	1.213		1.165	0.866	1.168	0.147656
P67870	Casein kinase II subunit beta OS=Homo sapiens OX=9606 GN=CSNK2B PE=1 SV=1	CSNK2B	0.731	1.169	0.857	0.938	0.921	0.905	1.164	0.961	0.901	0.763	0.983	0.946	1.577	0.943	1.149	1.302	1.138	1.007	1.162	0.148217
Q13126	S-methyl-5'-thioadenosine phosphorylase OS=Homo sapiens OX=9606 GN=MTAP PE=1 SV=2	MTAP	0.915	1.014	0.852	1.203	1.056	0.903	0.947	0.94	1.097	0.966	1.094	0.9	1.094	1.261	1.317	1.489	0.981	0.94	1.128	0.148341
P01011	Alpha-1-antichymotrypsin OS=Homo sapiens OX=9606 GN=SERPINA3 PE=1 SV=2	SERPINA3	0.836	0.861	1.21	0.941	0.726	1.227	1.947	0.791	0.868	0.691	0.936	0.954	0.956	0.694	0.615	0.763	0.621	1.361	0.796	0.148395
O60828	Polyglutamine-binding protein 1 OS=Homo sapiens OX=9606 GN=PQBP1 PE=1 SV=1	PQBP1	0.582	1.045	0.579	1.151	1.13	0.598	0.778	0.714	1.156	0.643	1.31	0.871	2.442	1.678	1.622	0.766	0.89	0.854	1.421	0.148756
P35914	Hydroxymethylglutaryl-CoA lyase, mitochondrial OS=Homo sapiens OX=9606 GN=HMGCL PE=1 SV=2	HMGCL	0.758	1.082	0.7	0.975	1.316	0.939	0.917	1.11	1.164	0.662	0.91	0.694	0.801	0.982	0.768	0.862	1.249	0.848	0.862	0.148902
P51692	Signal transducer and activator of transcription 5B OS=Homo sapiens OX=9606 GN=STAT5B PE=1 SV=2	STAT5B	0.934	1.342	0.977	0.851	0.992	0.963	1.064	1.043	0.826	1.656	0.801	1.284	1.211	1.002	1.016	0.878	1.128	0.976	1.145	0.148903
A0A0C4DH31	Immunoglobulin heavy variable 1-18 OS=Homo sapiens OX=9606 GN=IGHV1-18 PE=3 SV=1	IGHV1-18	1.214	0.911	2.556	0.957			1.376			1.23	0.81	0.875	0.846			0.682			0.647	0.149003
Q9P219	Protein Daple OS=Homo sapiens OX=9606 GN=CCDC88C PE=1 SV=3	CCDC88C	1.101	0.949	1.021	0.751			1.172			1.042	0.818	1.711	0.907			1.998			1.416	0.149103
Q9Y625	Glypican-6 OS=Homo sapiens OX=9606 GN=GPC6 PE=1 SV=1	GPC6	1.114	1.242	1.306	0.931	0.902	1.177	1.25	0.968	1.056	0.893	0.903	0.941	1.188	0.953	0.868	0.846	0.861	1.375	0.896	0.149283
Q93052	Lipoma-preferred partner OS=Homo sapiens OX=9606 GN=LPP PE=1 SV=1	LPP	1.733	0.872	0.921	1.203	1.157	2.479	0.92	1.102	1.076	1.988	1.268	1.026	0.644	1.193	0.765	0.784	0.754	0.77	0.778	0.149341
P31040	Succinate dehydrogenase [ubiquinone] flavoprotein subunit, mitochondrial OS=Homo sapiens OX=9606 GN=SDHA PE=1 SV=2	SDHA	0.675	1.334	0.905	1.064	1.252	0.919	1.249	1.073	1.038	0.698	1.1	0.79	1.033	0.968	0.901	0.823	1.247	0.82	0.861	0.149357
Q02880	DNA topoisomerase 2-beta OS=Homo sapiens OX=9606 GN=TOP2B PE=1 SV=3	TOP2B					0.559	0.681		1.091	0.692					0.764	1.259		1.521	0.828	1.446	0.149437
P35659	Protein DEK OS=Homo sapiens OX=9606 GN=DEK PE=1 SV=1	DEK	0.901	1.204	0.84	0.843	0.705	0.858	1.021	0.913	0.905	0.891	0.931	1.063	1.864	0.875	1.34	0.925	1.022	0.803	1.206	0.149439
O95758	Polypyrimidine tract-binding protein 3 OS=Homo sapiens OX=9606 GN=PTBP3 PE=1 SV=2	PTBP3	1.061	1.043	1.232	0.791	0.95	1.036	1.019	0.948	0.84	0.906	0.807	1.206	1.639	1.042	1.126	1.043	1.064	0.952	1.132	0.14946
O94826	Mitochondrial import receptor subunit TOM70 OS=Homo sapiens OX=9606 GN=TOMM70 PE=1 SV=1	TOMM70	0.634	1.37	0.677	0.934	1.056	0.839	0.884	0.763	0.919	0.665	1.07	0.739	1.468	1.169	1.434	1.565	1.014	0.926	1.251	0.149658
P42704	Leucine-rich PPR motif-containing protein, mitochondrial OS=Homo sapiens OX=9606 GN=LRPPRC PE=1 SV=3	LRPPRC	0.638	1.389	0.81	0.867	0.885	0.77	1.077	0.889	0.802	0.667	0.954	0.915	1.731	0.903	1.111	1.108	1.357	1.026	1.221	0.149761
O60678	Protein arginine N-methyltransferase 3 OS=Homo sapiens OX=9606 GN=PRMT3 PE=1 SV=4	PRMT3					0.89	0.889		0.97	0.867					0.925	1.317		0.941	1.019	1.162	0.149838
P49736	DNA replication licensing factor MCM2 OS=Homo sapiens OX=9606 GN=MCM2 PE=1 SV=4	MCM2	0.754	1.143	0.914	0.738	0.937	0.914	0.791	0.736	0.908	0.778	1.133	1.183	2.254	0.825	1.36	0.786	1.005	0.927	1.309	0.149856
Q15149	Plectin OS=Homo sapiens OX=9606 GN=PLEC PE=1 SV=3	PLEC	0.849	1.104	0.917	0.826	0.917	0.922	1.209	0.984	0.85	0.802	0.827	0.908	1.031	1.017	0.964	1.875	1.258	1.209	1.189	0.149877
Q58FF8	Putative heat shock protein HSP 90-beta 2 OS=Homo sapiens OX=9606 GN=HSP90AB2P PE=1 SV=2	HSP90AB2P	0.609	1.376	0.801	0.803	0.766	0.81	1.134	0.83	0.861	0.593	0.885	1.069	1.96	0.969	1.781	1.082	1.103	0.797	1.317	0.149919
P26006	Integrin alpha-3 OS=Homo sapiens OX=9606 GN=ITGA3 PE=1 SV=5	ITGA3	1.407	0.97	1.375	0.974	1.093	1.132	1.201	1.197	0.962	1.303	0.8	0.885	0.73	0.914	0.746	1.473	1.036	0.974	0.88	0.14996
Q9BW04	Specifically androgen-regulated gene protein OS=Homo sapiens OX=9606 GN=SARG PE=1 SV=2	SARG	1.348	0.72	0.713	0.821			0.82			2.805	0.84	0.925	0.826			1.536			1.722	0.150016
Q9Y305	Acyl-coenzyme A thioesterase 9, mitochondrial OS=Homo sapiens OX=9606 GN=ACOT9 PE=1 SV=2	ACOT9	0.793	1.136	0.912	0.94	0.8	0.943	1.11	0.787	0.785	0.688	0.988	0.892	1.379	1.059	0.935	1.361	1.148	1.031	1.164	0.150019
Q9Y295	Developmentally-regulated GTP-binding protein 1 OS=Homo sapiens OX=9606 GN=DRG1 PE=1 SV=1	DRG1	0.848	1.157	1.071	0.749	0.804	0.919	1.221	0.894	0.873	0.85	0.725	0.972	1.916	0.975	1.229	0.908	1.152	1.048	1.193	0.150058
Q14254	Flotillin-2 OS=Homo sapiens OX=9606 GN=FLOT2 PE=1 SV=2	FLOT2	0.884	1.271	1.217	0.799	0.868	1.158	1.28	1.049	0.913	0.742	0.793	0.893	1.2	0.739	0.851	0.838	0.919	1.158	0.875	0.150178
P0DMN0	Sulfotransferase 1A4 OS=Homo sapiens OX=9606 GN=SULT1A4 PE=1 SV=1	SULT1A4	1.39	0.879	0.892	1.11	1.4	1.286	1.347	1.137	1.503	1.709	1.083	0.816	0.811	0.957	1.076	1.361	0.872	0.703	0.854	0.150844
Q9NTJ4	Alpha-mannosidase 2C1 OS=Homo sapiens OX=9606 GN=MAN2C1 PE=1 SV=1	MAN2C1	0.858	1.406	1.076	1.061			1.294			0.653	0.83	0.891	0.98			1.124			0.801	0.150858
Q92530	Proteasome inhibitor PI31 subunit OS=Homo sapiens OX=9606 GN=PSMF1 PE=1 SV=2	PSMF1	0.963	1.133	1.157	0.979	1.002	1.001	0.866	1.023	1.009	1.106	1.159	0.95	1.37	1.113	1.113	0.984	1.074	1.035	1.077	0.151241
Q9P0M6	Core histone macro-H2A.2 OS=Homo sapiens OX=9606 GN=H2AFY2 PE=1 SV=3	H2AFY2					0.827	0.856		0.851	0.792					0.813	1.211		1.732	0.978	1.423	0.151297
Q8IXB1	DnaJ homolog subfamily C member 10 OS=Homo sapiens OX=9606 GN=DNAJC10 PE=1 SV=2	DNAJC10	0.723	1.258	0.903	0.812	0.821	0.992	1.008	0.991	0.965	0.752	0.787	0.861	2.065	1.024	1.093	1.216	1.066	1.15	1.225	0.151523
P20138	Myeloid cell surface antigen CD33 OS=Homo sapiens OX=9606 GN=CD33 PE=1 SV=2	CD33	1.343	0.977	1.401	1.022			1.223			1.221	1.008	1.053	0.887			0.831			0.836	0.151642
O95340	Bifunctional 3'-phosphoadenosine 5'-phosphosulfate synthase 2 OS=Homo sapiens OX=9606 GN=PAPSS2 PE=1 SV=2	PAPSS2	0.947	1.06	1.221	0.975	0.927	0.943	1.837	1.235	1.03	0.778	0.984	0.946	0.971	0.784	1.103	0.902	1.308	0.949	0.856	0.151739
P28288	ATP-binding cassette sub-family D member 3 OS=Homo sapiens OX=9606 GN=ABCD3 PE=1 SV=1	ABCD3	0.715	1.275	1.243	0.869	1.001	1.088	1.69	1.141	1.064	0.579	0.881	0.943	1.33	0.833	1.019	0.799	1.122	0.861	0.835	0.151795
O00534	von Willebrand factor A domain-containing protein 5A OS=Homo sapiens OX=9606 GN=VWA5A PE=2 SV=2	VWA5A	0.878	1.166	1.196	0.95	1.125	0.952	1.466	1.306	1.111	0.941	0.89	0.838	1.08	0.882	0.949	1.19	1.21	0.954	0.892	0.151841
A0A0B4J1X8	Immunoglobulin heavy variable 3-43 OS=Homo sapiens OX=9606 GN=IGHV3-43 PE=3 SV=1	IGHV3-43	1.118	0.935	1.071	1.082			1.064			1.237	0.968	1.219	1.148			1.004			1.093	0.15186
O15162	Phospholipid scramblase 1 OS=Homo sapiens OX=9606 GN=PLSCR1 PE=1 SV=1	PLSCR1					0.766	0.92		0.811	0.799					0.886	0.808		1.042	1.38	1.249	0.151876
P32519	ETS-related transcription factor Elf-1 OS=Homo sapiens OX=9606 GN=ELF1 PE=1 SV=2	ELF1	1.636	0.86	1.118	0.834	0.691	1.934	1.14	1.495	1.389	1.279	0.9	1.865	0.807	0.604	0.535	0.954	0.518	1.11	0.778	0.151916
P49590	Probable histidine--tRNA ligase, mitochondrial OS=Homo sapiens OX=9606 GN=HARS2 PE=1 SV=1	HARS2	0.716	1.285	0.755	0.946	0.825	0.949	0.924	1.01	0.953	0.973	1.093	0.921	1.322	0.809	1.044	1	1.205	1.081	1.124	0.151917
Q8IYI6	Exocyst complex component 8 OS=Homo sapiens OX=9606 GN=EXOC8 PE=1 SV=2	EXOC8	0.999	1.137	1.069	1.105	0.937	0.815	1.129	0.838	0.918	1.049	1.042	1.091	1.111	0.972	1.068	0.933	1.434	1.078	1.098	0.151958
Q9ULV0	Unconventional myosin-Vb OS=Homo sapiens OX=9606 GN=MYO5B PE=1 SV=3	MYO5B	1.486	1.306	1.12	0.972	1.15	0.83	1.363	1.036	0.93	0.712	0.96	0.731	1.169	0.943	1.155	1.114	1.049	0.988	0.868	0.152197
O95292	Vesicle-associated membrane protein-associated protein B/C OS=Homo sapiens OX=9606 GN=VAPB PE=1 SV=3	VAPB	0.908	0.851	1.234	0.825	0.95	1.008	0.873	1.121	1.007	0.954	0.925	2.439	1.078	1.067	1.389	1.018	0.982	0.947	1.266	0.152362
Q9HBR0	Putative sodium-coupled neutral amino acid transporter 10 OS=Homo sapiens OX=9606 GN=SLC38A10 PE=1 SV=2	SLC38A10	1.172	0.911	1.126	1.097	0.91	0.999	0.956	1.13	0.952	1.338	1.081	1.594	0.991	0.962	1.116	1.007	1.001	1.211	1.121	0.152376
Q9Y6D9	Mitotic spindle assembly checkpoint protein MAD1 OS=Homo sapiens OX=9606 GN=MAD1L1 PE=1 SV=2	MAD1L1					0.969	0.902		0.707	0.994					1.062	1.205		1.08	0.872	1.181	0.152378
Q9BY49	Peroxisomal trans-2-enoyl-CoA reductase OS=Homo sapiens OX=9606 GN=PECR PE=1 SV=2	PECR	0.818	0.837	0.73	0.748			0.8			0.828	0.688	0.695	0.589			0.724			0.901	0.152605
Q9NR56	Muscleblind-like protein 1 OS=Homo sapiens OX=9606 GN=MBNL1 PE=1 SV=2	MBNL1	0.887	0.701	0.913	1.154	1.064	1.254	0.67	1.03	1.212	2.106	1.101	1.258	1.071	0.999	1.272	1.067	0.881	0.96	1.217	0.152624
P01034	Cystatin-C OS=Homo sapiens OX=9606 GN=CST3 PE=1 SV=1	CST3	1.688	0.766	1.477	1.134	1.334	1.356	0.872	1.222	1.351	2.236	1.064	1.254	0.545	1.174	0.81	0.621	0.744	0.841	0.826	0.152804
Q9Y5Y6	Suppressor of tumorigenicity 14 protein OS=Homo sapiens OX=9606 GN=ST14 PE=1 SV=2	ST14	1.193	0.78	1.454	1.22	1.247	1.015	1.113	1.185	1.245	1.525	1.231	1.193	0.71	0.822	1.074	1.03	0.882	0.853	0.871	0.152881
O43143	Pre-mRNA-splicing factor ATP-dependent RNA helicase DHX15 OS=Homo sapiens OX=9606 GN=DHX15 PE=1 SV=2	DHX15	0.533	1.403	0.924	0.82	0.683	0.836	0.951	0.866	0.827	0.609	0.856	0.973	2.037	0.695	1.316	1.104	1.33	1.06	1.309	0.15294
P52298	Nuclear cap-binding protein subunit 2 OS=Homo sapiens OX=9606 GN=NCBP2 PE=1 SV=1	NCBP2	0.854	1.183	0.825	0.975	0.928	1.026	0.975	0.81	1.092	0.719	1.061	1.886	1.421	1.245	1.399	1.009	1.12	0.814	1.248	0.153064
Q14141	Septin-6 OS=Homo sapiens OX=9606 GN=SEPTIN6 PE=1 SV=4	SEPTIN6	0.895	1.842	0.824	1.3	0.981	1.033	1.031	1.142	0.996	0.651	1.261	0.56	1.132	0.956	1.003	0.844	1.392	0.889	0.832	0.153122
O75044	SLIT-ROBO Rho GTPase-activating protein 2 OS=Homo sapiens OX=9606 GN=SRGAP2 PE=1 SV=3	SRGAP2					1.053	0.885		1.036	1.047					0.98	1.154		1.104	1.345	1.14	0.153221
P13639	Elongation factor 2 OS=Homo sapiens OX=9606 GN=EEF2 PE=1 SV=4	EEF2	0.622	1.221	1.007	0.809	0.878	0.799	1.113	0.964	0.899	0.665	0.883	0.897	1.686	0.982	1.156	1.194	1.195	1.111	1.203	0.153337
P01031	Complement C5 OS=Homo sapiens OX=9606 GN=C5 PE=1 SV=4	C5	0.689	0.998	0.801	0.785	0.601	0.861	1.334	0.678	0.76	0.686	0.824	0.694	0.972	0.589	0.498	0.658	0.622	0.899	0.842	0.153477
O00233	26S proteasome non-ATPase regulatory subunit 9 OS=Homo sapiens OX=9606 GN=PSMD9 PE=1 SV=3	PSMD9	1.211	0.683	0.838	1.017	1.061	1.247	0.854	1.172	1.148	2.097	1.118	1.435	1.072	1.142	1.08	1.163	0.915	0.983	1.205	0.15366
Q9H0B6	Kinesin light chain 2 OS=Homo sapiens OX=9606 GN=KLC2 PE=1 SV=1	KLC2	1.435	0.981	0.852	1.041			0.953			2.21	1.004	1.214	1.262			1.043			1.361	0.153675
P08240	Signal recognition particle receptor subunit alpha OS=Homo sapiens OX=9606 GN=SRPRA PE=1 SV=2	SRPRA	1.118	0.948	1.113	1.06	0.845	0.931	0.982	0.93	0.97	1.021	0.869	0.986	1.097	0.969	1.215	0.967	1.107	1.053	1.064	0.153839
Q9Y623	Myosin-4 OS=Homo sapiens OX=9606 GN=MYH4 PE=2 SV=2	MYH4					1.285	0.903		1.28	1.225					0.981	0.751		1.25	0.74	0.793	0.154022
Q0JRZ9	F-BAR domain only protein 2 OS=Homo sapiens OX=9606 GN=FCHO2 PE=1 SV=2	FCHO2	1.235	1	1.812	0.95	1.271	0.999	1.05	1.102	1.076	1.148	1.016	1.263	0.712	1.132	0.937	0.829	1.074	0.975	0.865	0.154205
Q7Z7A1	Centriolin OS=Homo sapiens OX=9606 GN=CNTRL PE=1 SV=2	CNTRL	0.433	0.834	2.821	0.544			3.659			0.422	0.495	0.459	0.659			0.601			0.323	0.154296
Q8WTS6	Histone-lysine N-methyltransferase SETD7 OS=Homo sapiens OX=9606 GN=SETD7 PE=1 SV=1	SETD7	1.149	1.307	1.542	1.369	1.11	1.042	1.107	1.058	1.095	0.309	1.125	1.277	1.188	1.367	1.129	0.613	0.907	0.976	0.811	0.1545
Q12929	Epidermal growth factor receptor kinase substrate 8 OS=Homo sapiens OX=9606 GN=EPS8 PE=1 SV=1	EPS8	1.072	0.88	1.035	1.003	0.817	0.949	1.082	0.812	0.853	0.95	0.943	1.611	1.347	1.08	0.872	0.998	0.798	1.104	1.159	0.154562
P14868	Aspartate--tRNA ligase, cytoplasmic OS=Homo sapiens OX=9606 GN=DARS PE=1 SV=2	DARS	0.741	1.226	0.89	0.85	0.767	0.832	1.124	0.808	0.813	0.686	0.944	0.804	1.484	0.897	1.287	1.235	1.101	1.008	1.188	0.154737
Q9HCC0	Methylcrotonoyl-CoA carboxylase beta chain, mitochondrial OS=Homo sapiens OX=9606 GN=MCCC2 PE=1 SV=1	MCCC2	0.873	0.924	1.015	0.996	1.202	0.898	0.889	0.874	0.972	1.004	0.954	1.01	1.07	1.153	1	1.304	0.987	0.843	1.09	0.154919
O15254	Peroxisomal acyl-coenzyme A oxidase 3 OS=Homo sapiens OX=9606 GN=ACOX3 PE=1 SV=2	ACOX3					1.212	0.925		0.991	0.849					1.109	1.157		1.346	1.018	1.164	0.155163
Q99832	T-complex protein 1 subunit eta OS=Homo sapiens OX=9606 GN=CCT7 PE=1 SV=2	CCT7	0.763	1.225	0.961	0.875	0.861	0.915	1.142	0.896	0.814	0.799	0.935	0.975	1.232	0.95	1.17	1.288	0.946	1.061	1.121	0.155178
O75410	Transforming acidic coiled-coil-containing protein 1 OS=Homo sapiens OX=9606 GN=TACC1 PE=1 SV=2	TACC1	1.414	1.065	0.987	1.229	1.185	1.233	0.976	0.863	1.036	0.978	1.037	1.049	1.12	0.906	0.998	0.842	1.02	1.119	0.905	0.155358
Q6P6C2	RNA demethylase ALKBH5 OS=Homo sapiens OX=9606 GN=ALKBH5 PE=1 SV=2	ALKBH5	1.101	1.03	1.528	1.018	0.876	0.836	0.654	1.09	1.063	1.121	1.008	1.804	0.953	1.196	1.12	1.253	1.08	0.99	1.164	0.155419
Q96M96	FYVE, RhoGEF and PH domain-containing protein 4 OS=Homo sapiens OX=9606 GN=FGD4 PE=1 SV=2	FGD4	1.132	1.052	1.112	1.123	0.962	0.851	0.947	0.88	1.051	1.187	0.972	1.262	1.162	0.996	1.107	0.926	1.139	0.977	1.081	0.155456
O14744	Protein arginine N-methyltransferase 5 OS=Homo sapiens OX=9606 GN=PRMT5 PE=1 SV=4	PRMT5	0.801	1.23	1.019	0.831	0.91	0.933	1.197	1.021	0.929	0.861	0.861	1.016	1.396	1.025	1.11	1.211	1.146	0.999	1.111	0.155619
Q13188	Serine/threonine-protein kinase 3 OS=Homo sapiens OX=9606 GN=STK3 PE=1 SV=2	STK3					0.849	0.959		0.789	0.831					1.058	0.899		1.302	0.849	1.198	0.155739
O00487	26S proteasome non-ATPase regulatory subunit 14 OS=Homo sapiens OX=9606 GN=PSMD14 PE=1 SV=1	PSMD14	0.707	1.248	0.842	1.072	0.95	0.72	1.109	0.799	0.921	0.772	1.079	0.804	1.478	1.014	1.125	1.231	1.284	0.999	1.171	0.155757
O96005	Cleft lip and palate transmembrane protein 1 OS=Homo sapiens OX=9606 GN=CLPTM1 PE=1 SV=1	CLPTM1					1.094	0.938		0.866	0.972					0.959	1.161		1.032	1.175	1.118	0.155802
Q96SM3	Probable carboxypeptidase X1 OS=Homo sapiens OX=9606 GN=CPXM1 PE=2 SV=2	CPXM1					0.878	0.832		0.766	0.895					1.493	0.857		0.88	1.524	1.41	0.15586
Q86UU1	Pleckstrin homology-like domain family B member 1 OS=Homo sapiens OX=9606 GN=PHLDB1 PE=1 SV=1	PHLDB1	1.378	1.138	0.979	0.974	1.203	1.081	1.105	1.155	1.311	1.067	0.968	1.182	0.917	0.994	0.83	1.031	1.02	1.33	0.912	0.155919
O00461	Golgi integral membrane protein 4 OS=Homo sapiens OX=9606 GN=GOLIM4 PE=1 SV=1	GOLIM4	1.04	1.109	1.216	0.788	1.193	0.832	1.184	1.163	0.997	1.243	0.784	1.019	1.269	1.021	1.346	1.48	1.128	0.966	1.119	0.156084
Q5VYS4	Mesenteric estrogen-dependent adipogenesis protein OS=Homo sapiens OX=9606 GN=MEDAG PE=2 SV=1	MEDAG	0.874	0.964	0.46	0.903			0.812			1.677	0.931	0.738	0.919			1.308			1.446	0.156157
P61081	NEDD8-conjugating enzyme Ubc12 OS=Homo sapiens OX=9606 GN=UBE2M PE=1 SV=1	UBE2M	1.303	0.721	1.146	0.943	1.01	1.095	0.733	1.078	1.153	1.977	1.067	1.754	0.941	1.144	1.209	1.032	0.98	0.934	1.222	0.156317
Q9UNF0	Protein kinase C and casein kinase substrate in neurons protein 2 OS=Homo sapiens OX=9606 GN=PACSIN2 PE=1 SV=2	PACSIN2	0.763	1.419	0.855	1.493	1.475	0.914	1.174	0.979	1.096	0.738	1.188	0.896	1.167	0.966	0.962	0.844	1.137	0.927	0.845	0.156336
Q6UXB8	Peptidase inhibitor 16 OS=Homo sapiens OX=9606 GN=PI16 PE=1 SV=1	PI16	1.437	1.196	1.503	0.963			0.919			1.191	1.007	1.057	0.801			0.735			0.786	0.156559
Q9BT09	Protein canopy homolog 3 OS=Homo sapiens OX=9606 GN=CNPY3 PE=1 SV=1	CNPY3	1.664	0.942	0.73	0.799	0.828	0.774	0.733	0.777	0.897	1.459	0.805	0.964	0.921	1.299	1.342	0.677	1.206	0.843	1.203	0.156565
Q96SK2	Transmembrane protein 209 OS=Homo sapiens OX=9606 GN=TMEM209 PE=1 SV=2	TMEM209					0.765	1.212		0.9	0.813					0.825	1.295		1.271	1.358	1.287	0.156762
Q9BV38	WD repeat-containing protein 18 OS=Homo sapiens OX=9606 GN=WDR18 PE=1 SV=2	WDR18					1.057	1.479		1.119	1.099					1.022	0.964		0.966	1.149	0.863	0.156945
P48728	Aminomethyltransferase, mitochondrial OS=Homo sapiens OX=9606 GN=AMT PE=1 SV=1	AMT					1.39	1.133		1.213	1.08					1.069	0.802		1.302	0.732	0.811	0.156963
P04216	Thy-1 membrane glycoprotein OS=Homo sapiens OX=9606 GN=THY1 PE=1 SV=2	THY1	1.023	1.088	1.09	0.971	0.963	1.089	0.982	0.951	1.1	1.087	0.915	1.189	1.001	1.242	0.944	0.996	1.091	1.206	1.064	0.157295
Q9BUR5	MICOS complex subunit MIC26 OS=Homo sapiens OX=9606 GN=APOO PE=1 SV=1	APOO	1.027	1.081	0.857	1.041	1.094	0.988	1.033	0.988	1.025	1.333	1.059	0.862	1.071	1.108	1.212	1.188	1.006	1.028	1.085	0.157421
P01893	Putative HLA class I histocompatibility antigen, alpha chain H OS=Homo sapiens OX=9606 GN=HLA-H PE=5 SV=3	HLA-H	2.405	1.31	0.843	0.62	1.315	1.219	1.097	1.714	1.166	1.601	0.642	0.643	1.231	0.672	0.909	0.795	1.301	0.712	0.757	0.157441
P31939	Bifunctional purine biosynthesis protein PURH OS=Homo sapiens OX=9606 GN=ATIC PE=1 SV=3	ATIC	0.697	1.19	0.832	1.076	0.956	0.869	0.992	0.962	0.969	0.86	1.039	0.873	1.142	1.057	1.219	1.522	1.068	0.917	1.14	0.157902
Q7Z2W4	Zinc finger CCCH-type antiviral protein 1 OS=Homo sapiens OX=9606 GN=ZC3HAV1 PE=1 SV=3	ZC3HAV1	1.1	1.132	0.923	0.972	1.006	1.039	1.115	0.933	1.047	0.945	1.004	1.11	1.288	0.983	1.16	1.22	0.991	1.143	1.073	0.158158
Q9P0L0	Vesicle-associated membrane protein-associated protein A OS=Homo sapiens OX=9606 GN=VAPA PE=1 SV=3	VAPA	1.006	1.048	1.052	0.908	1.02	1.106	1.161	1.225	1.113	0.934	0.969	1.193	0.981	0.873	1.037	1.043	0.979	0.996	0.938	0.158219
Q8N7H5	RNA polymerase II-associated factor 1 homolog OS=Homo sapiens OX=9606 GN=PAF1 PE=1 SV=2	PAF1	0.822	1.169	1.005	1.178	1.204	0.617	1.03	1.027	1.069	1	1.017	1.586	1.457	1.589	1.393	0.88	0.986	0.86	1.203	0.158243
Q9NZN8	CCR4-NOT transcription complex subunit 2 OS=Homo sapiens OX=9606 GN=CNOT2 PE=1 SV=1	CNOT2	0.999	1.13	0.728	1.162	1.372	1.075	1.1	0.699	1.041	1.083	1.118	1.13	1.175	1.157	1.167	1.042	1.06	1.344	1.107	0.158296
P55058	Phospholipid transfer protein OS=Homo sapiens OX=9606 GN=PLTP PE=1 SV=1	PLTP	0.96	1.111	1.121	1.13	0.77	1.036	1.303	0.806	0.841	0.916	1.169	0.898	0.878	1.007	0.726	1.054	0.769	0.91	0.887	0.158704
Q15262	Receptor-type tyrosine-protein phosphatase kappa OS=Homo sapiens OX=9606 GN=PTPRK PE=1 SV=2	PTPRK	1.309	0.707	1.129	0.864	0.959	1.143	0.861	0.931	0.911	2.764	0.788	1.357	0.801	1.139	0.943	0.995	1.23	1.016	1.308	0.158783
P62269	40S ribosomal protein S18 OS=Homo sapiens OX=9606 GN=RPS18 PE=1 SV=3	RPS18	0.55	1.514	0.966	0.919	0.749	0.799	1.047	0.758	0.787	0.624	0.987	0.969	1.846	0.865	1.271	0.949	1.443	1.104	1.262	0.1589
Q7L2H7	Eukaryotic translation initiation factor 3 subunit M OS=Homo sapiens OX=9606 GN=EIF3M PE=1 SV=1	EIF3M					0.851	0.945		0.803	0.81					0.822	0.939		1.006	1.274	1.185	0.159017
P20039	HLA class II histocompatibility antigen, DRB1-11 beta chain OS=Homo sapiens OX=9606 GN=HLA-DRB1 PE=1 SV=1	HLA-DRB1	1.001	1.447	2.951	1.239			0.627			0.782	1.051	0.927	0.998			0.469			0.546	0.159059
Q13421	Mesothelin OS=Homo sapiens OX=9606 GN=MSLN PE=1 SV=2	MSLN	0.771	0.652	0.77	0.78			0.797			2.833	0.772	0.833	0.757			2.283			2.223	0.159198
Q8NBN3	Transmembrane protein 87A OS=Homo sapiens OX=9606 GN=TMEM87A PE=1 SV=3	TMEM87A	0.992	1.354	0.646	0.977	0.918	0.951	0.868	1.004	0.897	0.86	1	0.826	1.588	0.991	1.452	1.137	1.061	1.052	1.172	0.159238
P50416	Carnitine O-palmitoyltransferase 1, liver isoform OS=Homo sapiens OX=9606 GN=CPT1A PE=1 SV=2	CPT1A	0.747	1.164	1.105	1.006	0.983	1.048	1.967	1.309	0.925	0.785	0.943	0.909	0.962	0.772	1.043	0.874	1.356	0.868	0.83	0.159275
Q9Y2T3	Guanine deaminase OS=Homo sapiens OX=9606 GN=GDA PE=1 SV=1	GDA	0.591	0.832	0.647	0.797			1			0.763	0.843	0.839	1.008			1.633			1.372	0.159401
Q6FHJ7	Secreted frizzled-related protein 4 OS=Homo sapiens OX=9606 GN=SFRP4 PE=1 SV=2	SFRP4					0.566	0.684		0.48	0.624					2.073	0.594		0.655	2.523	2.483	0.159944
Q92896	Golgi apparatus protein 1 OS=Homo sapiens OX=9606 GN=GLG1 PE=1 SV=2	GLG1	0.856	1.173	1.002	0.74	0.944	0.822	1.164	1.03	0.917	0.745	0.871	0.878	1.409	0.971	1.128	1.612	1.152	1.147	1.176	0.160001
P57764	Gasdermin-D OS=Homo sapiens OX=9606 GN=GSDMD PE=1 SV=1	GSDMD					0.951	0.859		0.863	1					0.941	1.45		1.178	0.913	1.22	0.160075
Q9HAB8	Phosphopantothenate--cysteine ligase OS=Homo sapiens OX=9606 GN=PPCS PE=1 SV=2	PPCS	0.817	1.302	0.736	0.976	0.86	0.855	1.033	0.954	0.826	0.81	0.983	0.857	1.189	0.883	0.978	1.467	1.396	1.053	1.162	0.160322
Q7Z417	Nuclear fragile X mental retardation-interacting protein 2 OS=Homo sapiens OX=9606 GN=NUFIP2 PE=1 SV=1	NUFIP2	1.348	0.822	0.706	1.104	1.176	1.017	0.893	0.844	1.177	1.146	1.107	1.708	1.283	1.271	1.39	1.034	0.785	0.938	1.183	0.16066
Q96A73	Putative monooxygenase p33MONOX OS=Homo sapiens OX=9606 GN=KIAA1191 PE=1 SV=1	KIAA1191	1.062	1.195	0.648	0.856			0.834			2.136	1.018	0.995	1.035			1.048			1.418	0.160845
Q13438	Protein OS-9 OS=Homo sapiens OX=9606 GN=OS9 PE=1 SV=1	OS9	0.961	1.12	0.956	1.007	1.086	0.922	1.082	0.797	1.187	0.965	1.184	1.035	1.415	1.135	1.104	0.975	1.017	1.232	1.095	0.160937
Q6UW68	Transmembrane protein 205 OS=Homo sapiens OX=9606 GN=TMEM205 PE=1 SV=1	TMEM205	0.769	1.116	0.968	1.071	1.148	1.373	0.92	1.144	1.224	0.857	0.914	0.822	1.321	0.903	0.828	1.009	0.819	1.1	0.885	0.161023
Q15436	Protein transport protein Sec23A OS=Homo sapiens OX=9606 GN=SEC23A PE=1 SV=2	SEC23A	0.726	1.135	0.857	0.793	0.909	0.95	1.202	1.04	0.907	0.824	0.798	0.827	1.231	1.004	1.008	1.254	1.149	1.268	1.131	0.161038
Q10567	AP-1 complex subunit beta-1 OS=Homo sapiens OX=9606 GN=AP1B1 PE=1 SV=2	AP1B1	0.94	1.321	1.228	0.912	0.976	0.924	1.153	1.122	1.091	0.812	0.897	0.997	0.943	0.898	1.056	1.006	1.147	0.994	0.914	0.161075
Q96T23	Remodeling and spacing factor 1 OS=Homo sapiens OX=9606 GN=RSF1 PE=1 SV=2	RSF1					1.038	0.604		0.851	1.006					1.382	1.194		1.306	0.782	1.333	0.161219
Q9BVL2	Nucleoporin p58/p45 OS=Homo sapiens OX=9606 GN=NUP58 PE=1 SV=1	NUP58	0.952	0.86	1.016	1.08	1.113	1.109	0.883	1.021	1.042	1.574	0.951	1.664	0.942	1.103	1.011	1.004	1.025	1.02	1.158	0.161241
P19256	Lymphocyte function-associated antigen 3 OS=Homo sapiens OX=9606 GN=CD58 PE=1 SV=1	CD58	1.34	0.627	1.134	0.895			1.168			1.349	0.88	1.254	1.126			1.399			1.241	0.161302
P51858	Hepatoma-derived growth factor OS=Homo sapiens OX=9606 GN=HDGF PE=1 SV=1	HDGF	1.562	0.523	0.792	0.801	0.976	1.147	0.664	0.963	1.164	2.906	0.837	1.939	0.759	1.188	1.759	0.874	0.78	0.853	1.448	0.16138
O75689	Arf-GAP with dual PH domain-containing protein 1 OS=Homo sapiens OX=9606 GN=ADAP1 PE=1 SV=2	ADAP1					0.797	1.079		0.86	0.76					0.826	1.201		1.355	0.984	1.249	0.161437
P28300	Protein-lysine 6-oxidase OS=Homo sapiens OX=9606 GN=LOX PE=1 SV=2	LOX					0.938	0.945		0.666	0.83					1.677	0.803		0.866	1.911	1.556	0.161458
Q86TU7	Actin-histidine N-methyltransferase OS=Homo sapiens OX=9606 GN=SETD3 PE=1 SV=1	SETD3					0.911	0.923		0.96	0.917					0.877	1.04		1.157	1.269	1.17	0.161635
P67936	Tropomyosin alpha-4 chain OS=Homo sapiens OX=9606 GN=TPM4 PE=1 SV=3	TPM4	2.073	0.78	0.852	0.722	0.828	0.749	0.618	0.678	0.77	2.757	0.739	1.248	0.693	1.232	0.616	0.721	1.146	2.03	1.456	0.161738
O75879	Glutamyl-tRNA(Gln) amidotransferase subunit B, mitochondrial OS=Homo sapiens OX=9606 GN=GATB PE=1 SV=1	GATB	2.129	0.623	2.826	1.011			1.295			1.808	0.996	0.778	0.463			0.355			0.54	0.161822
P47974	mRNA decay activator protein ZFP36L2 OS=Homo sapiens OX=9606 GN=ZFP36L2 PE=1 SV=3	ZFP36L2	1.134	0.906	0.896	0.997	1.4	0.745	0.893	0.683	1.435	1.942	1.007	1.028	0.961	1.237	1.697	1.022	0.908	1.052	1.219	0.161917
P49961	Ectonucleoside triphosphate diphosphohydrolase 1 OS=Homo sapiens OX=9606 GN=ENTPD1 PE=1 SV=1	ENTPD1	1.052	0.979	1.344	0.992	1.073	1.082	1.249	1.208	1.152	1	0.899	1.08	0.836	0.899	0.994	1.329	1.116	1.02	0.919	0.162076
P62753	40S ribosomal protein S6 OS=Homo sapiens OX=9606 GN=RPS6 PE=1 SV=1	RPS6	0.356	0.816	0.787	0.867	0.594	0.752	1.489	0.922	0.752	0.46	0.887	0.731	1.515	0.694	1.088	2.021	1.261	1.463	1.416	0.162135
Q8N1G4	Leucine-rich repeat-containing protein 47 OS=Homo sapiens OX=9606 GN=LRRC47 PE=1 SV=1	LRRC47	0.699	1.201	1.091	0.979	1.15	0.812	0.926	0.854	1.083	0.853	1.001	1.059	1.451	1.22	1.327	1.148	0.901	0.967	1.142	0.162184
Q53SF7	Cordon-bleu protein-like 1 OS=Homo sapiens OX=9606 GN=COBLL1 PE=1 SV=3	COBLL1	1.247	0.766	0.807	0.856	1.194	0.923	0.719	0.937	1.417	1.138	0.866	2.215	0.967	1.076	1.143	1.142	0.94	0.969	1.217	0.162283
Q9BX97	Plasmalemma vesicle-associated protein OS=Homo sapiens OX=9606 GN=PLVAP PE=1 SV=1	PLVAP	0.908	1.241	0.998	1.007	1.107	0.895	1.569	1.527	1.202	0.723	1.113	1.092	1.088	0.872	1.025	1.101	1.218	0.939	0.867	0.162584
Q16594	Transcription initiation factor TFIID subunit 9 OS=Homo sapiens OX=9606 GN=TAF9 PE=1 SV=1	TAF9	1.607	0.647	0.792	0.986			0.689			2.544	1.053	1.492	0.966			0.957			1.578	0.162683
Q15833	Syntaxin-binding protein 2 OS=Homo sapiens OX=9606 GN=STXBP2 PE=1 SV=2	STXBP2	0.903	1.118	1.07	1.001	0.912	0.872	1.016	0.988	0.822	0.998	1.038	1.049	0.981	1.056	0.89	1.312	1.079	0.987	1.08	0.162797
P05165	Propionyl-CoA carboxylase alpha chain, mitochondrial OS=Homo sapiens OX=9606 GN=PCCA PE=1 SV=4	PCCA	0.798	1.245	1.006	1.034	1.184	0.925	1.25	1.123	1.015	0.805	0.964	0.914	1.018	0.982	0.802	0.89	1.377	0.841	0.896	0.162923
Q9UIJ7	GTP:AMP phosphotransferase AK3, mitochondrial OS=Homo sapiens OX=9606 GN=AK3 PE=1 SV=4	AK3	1.066	0.8	0.829	0.927	1.059	0.992	0.704	0.965	1.149	1.841	1.071	1.049	0.678	1.092	1.037	1.698	0.977	0.963	1.237	0.163142
P62851	40S ribosomal protein S25 OS=Homo sapiens OX=9606 GN=RPS25 PE=1 SV=1	RPS25	0.62	1.297	0.75	0.926	0.737	0.776	0.974	0.726	0.783	0.747	0.918	0.729	2.204	1.027	1.793	0.71	0.956	0.936	1.349	0.163401
A6NDG6	Glycerol-3-phosphate phosphatase OS=Homo sapiens OX=9606 GN=PGP PE=1 SV=1	PGP	1.428	0.751	1.196	0.923	0.917	0.99	0.733	1.08	1.076	1.74	0.931	1.779	0.774	1.185	1.416	1.133	0.854	1.044	1.228	0.163524
P15291	Beta-1,4-galactosyltransferase 1 OS=Homo sapiens OX=9606 GN=B4GALT1 PE=1 SV=5	B4GALT1					0.942	0.848		0.94	1.01					0.975	0.95		1.064	1.368	1.165	0.163582
Q96E39	RNA binding motif protein, X-linked-like-1 OS=Homo sapiens OX=9606 GN=RBMXL1 PE=1 SV=1	RBMXL1	0.586	1.119	0.83	0.973			0.96			0.784	0.859	1.239	1.144			1.631			1.342	0.163621
Q96KG9	N-terminal kinase-like protein OS=Homo sapiens OX=9606 GN=SCYL1 PE=1 SV=1	SCYL1	0.915	1.311	1.111	0.975	1.019	1.087	1.052	1.096	0.972	0.866	0.992	0.756	1.414	0.946	1.013	0.761	1.004	0.932	0.907	0.163761
P07307	Asialoglycoprotein receptor 2 OS=Homo sapiens OX=9606 GN=ASGR2 PE=1 SV=2	ASGR2	0.853	0.769	0.586	0.664			0.691			0.793	0.596	0.555	0.56			0.493			0.842	0.163843
Q5VW32	BRO1 domain-containing protein BROX OS=Homo sapiens OX=9606 GN=BROX PE=1 SV=1	BROX					1.147	0.796		0.681	0.717					0.783	1.003		1.292	1.254	1.297	0.163957
Q14166	Tubulin--tyrosine ligase-like protein 12 OS=Homo sapiens OX=9606 GN=TTLL12 PE=1 SV=2	TTLL12	0.748	1.263	0.945	0.89	0.988	0.91	1.066	0.94	0.927	0.852	0.948	0.939	1.582	1.016	1.107	1.166	1.062	0.995	1.13	0.1641
Q9UPT8	Zinc finger CCCH domain-containing protein 4 OS=Homo sapiens OX=9606 GN=ZC3H4 PE=1 SV=3	ZC3H4	1.124	1.006	0.927	0.74	1.139	0.881	0.621	0.853	1.109	1.194	0.74	3.804	0.894	1.462	1.712	0.825	0.824	0.837	1.547	0.164702
Q14676	Mediator of DNA damage checkpoint protein 1 OS=Homo sapiens OX=9606 GN=MDC1 PE=1 SV=3	MDC1	0.656	1.447	0.685	1.028	0.963	0.685	1.124	0.829	1.035	0.741	1.042	1.756	1.384	1.297	2.186	0.802	0.85	0.901	1.32	0.164841
P04075	Fructose-bisphosphate aldolase A OS=Homo sapiens OX=9606 GN=ALDOA PE=1 SV=2	ALDOA	1.065	0.723	1.114	0.967	0.984	1.23	0.814	1.01	1.05	1.791	1.002	1.538	0.927	1.153	0.994	1.353	0.782	1.009	1.199	0.165302
Q92616	eIF-2-alpha kinase activator GCN1 OS=Homo sapiens OX=9606 GN=GCN1 PE=1 SV=6	GCN1	1.071	1.323	0.939	0.935	0.887	0.914	0.995	0.932	0.873	1.101	0.909	0.888	1.554	0.923	1.327	0.916	1.084	1.138	1.133	0.165784
Q8N8S7	Protein enabled homolog OS=Homo sapiens OX=9606 GN=ENAH PE=1 SV=2	ENAH	1.131	0.856	0.809	1.191	0.933	1.498	0.972	0.887	0.955	1.214	1.209	1.403	1.187	1.641	1.131	0.866	0.824	1.327	1.169	0.165824
P09455	Retinol-binding protein 1 OS=Homo sapiens OX=9606 GN=RBP1 PE=1 SV=2	RBP1	0.846	0.991	1.101	0.973	0.851	0.75	1.057	0.722	0.951	1.131	0.917	1.19	0.933	1.512	0.769	0.911	1.172	0.842	1.155	0.16588
Q8IVT2	Mitotic interactor and substrate of PLK1 OS=Homo sapiens OX=9606 GN=MISP PE=1 SV=1	MISP	1.063	0.658	0.702	1.106	1.282	1.146	0.84	1.01	1.196	1.868	1.168	1.061	1.057	1.381	0.888	1.716	0.741	1.216	1.241	0.165899
Q9BV19	Uncharacterized protein C1orf50 OS=Homo sapiens OX=9606 GN=C1orf50 PE=1 SV=2	C1orf50	1.383	0.632	1.109	0.811	1.045	1.053	0.691	0.861	1.07	2.493	0.917	1.33	0.752	1.179	0.947	1.121	1.005	1.036	1.282	0.165942
O96013	Serine/threonine-protein kinase PAK 4 OS=Homo sapiens OX=9606 GN=PAK4 PE=1 SV=1	PAK4	0.822	1.111	0.787	0.91	1.329	0.639	1.044	0.657	0.922	0.773	0.945	0.904	1.784	0.803	1.023	1.078	1.644	1.023	1.236	0.166538
P03915	NADH-ubiquinone oxidoreductase chain 5 OS=Homo sapiens OX=9606 GN=MT-ND5 PE=1 SV=2	MT-ND5					1.134	1.034		1.293	1.036					0.848	0.981		1.207	0.822	0.858	0.166644
P23142	Fibulin-1 OS=Homo sapiens OX=9606 GN=FBLN1 PE=1 SV=4	FBLN1	1.335	0.946	1.068	0.965	0.975	1.239	0.864	0.81	0.837	1.222	0.934	1.314	1.038	1.459	0.788	1.165	0.845	1.675	1.183	0.166644
Q6ZT12	E3 ubiquitin-protein ligase UBR3 OS=Homo sapiens OX=9606 GN=UBR3 PE=2 SV=2	UBR3					1.03	1.865		1.119	0.948					1.12	0.794		0.844	0.933	0.744	0.166881
P16333	Cytoplasmic protein NCK1 OS=Homo sapiens OX=9606 GN=NCK1 PE=1 SV=1	NCK1	1.092	1.03	1.233	1.093	1.101	1.423	1.015	1.053	1.229	1.149	1.138	1.224	0.936	1.215	0.966	0.892	0.974	1.065	0.923	0.166883
Q7Z2K6	Endoplasmic reticulum metallopeptidase 1 OS=Homo sapiens OX=9606 GN=ERMP1 PE=1 SV=2	ERMP1					0.878	0.765		0.931	0.839					0.834	1.316		1.254	0.855	1.248	0.167063
Q96IR7	4-hydroxyphenylpyruvate dioxygenase-like protein OS=Homo sapiens OX=9606 GN=HPDL PE=1 SV=1	HPDL	1.167	0.74	1.242	0.852			0.953			1.022	0.933	1.944	0.963			1.417			1.349	0.167083
Q96T66	Nicotinamide/nicotinic acid mononucleotide adenylyltransferase 3 OS=Homo sapiens OX=9606 GN=NMNAT3 PE=1 SV=2	NMNAT3	1.297	0.896	1.273	1.072	1.041	0.958	1.016	0.703	0.808	1.329	1.095	1.103	0.959	1.048	1.034	1.079	1.107	1.267	1.108	0.16724
P21757	Macrophage scavenger receptor types I and II OS=Homo sapiens OX=9606 GN=MSR1 PE=1 SV=1	MSR1	1.382	1.123	1.973	0.619			0.844			0.677	0.609	1.302	0.515			0.516			0.633	0.167337
A0A0C4DH34	Immunoglobulin heavy variable 4-28 OS=Homo sapiens OX=9606 GN=IGHV4-28 PE=3 SV=1	IGHV4-28	2.45	0.873	0.987	0.476	0.989	2.219	1.247	1.32	1.079	3.413	0.476	0.621	0.696	0.709	0.564	0.324	0.625	1.025	0.771	0.167656
P59923	Zinc finger protein 445 OS=Homo sapiens OX=9606 GN=ZNF445 PE=1 SV=1	ZNF445					0.881	5.011		1.435	0.648					1.33	0.493		0.3	0.672	0.35	0.167822
P46063	ATP-dependent DNA helicase Q1 OS=Homo sapiens OX=9606 GN=RECQL PE=1 SV=3	RECQL	0.61	1.202	0.84	0.721	0.639	0.763	0.874	1.064	0.846	0.661	0.8	0.826	2.603	0.857	0.909	0.79	1.513	1.082	1.375	0.167822
Q14152	Eukaryotic translation initiation factor 3 subunit A OS=Homo sapiens OX=9606 GN=EIF3A PE=1 SV=1	EIF3A	0.735	1.248	0.747	0.981	1.065	0.658	1.195	0.831	1.003	0.713	0.972	0.943	1.525	1.025	1.623	1.007	1.194	0.996	1.2	0.167962
P08708	40S ribosomal protein S17 OS=Homo sapiens OX=9606 GN=RPS17 PE=1 SV=2	RPS17	0.585	1.705	0.838	1.047	1.088	0.643	0.679	0.683	0.691	0.811	1.011	0.956	1.609	1.265	1.795	0.75	0.834	0.892	1.26	0.167977
P32456	Guanylate-binding protein 2 OS=Homo sapiens OX=9606 GN=GBP2 PE=1 SV=3	GBP2	0.875	1.582	0.902	0.976	0.921	1.174	1.565	1.07	0.983	0.646	0.954	0.717	1.086	0.868	1.044	1.068	1.208	0.968	0.851	0.168437
Q8IZ41	Ras and EF-hand domain-containing protein OS=Homo sapiens OX=9606 GN=RASEF PE=1 SV=1	RASEF					0.546	1.228		0.901	0.694					0.534	0.542		0.564	0.765	0.714	0.16902
P0DN79	Cystathionine beta-synthase-like protein OS=Homo sapiens OX=9606 GN=CBSL PE=1 SV=1	CBSL	0.705	0.974	0.727	0.59			0.715			0.764	0.465	0.675	0.5			0.496			0.82	0.169262
Q9Y6C2	EMILIN-1 OS=Homo sapiens OX=9606 GN=EMILIN1 PE=1 SV=3	EMILIN1	1.353	1.027	1.77	0.849	1.042	1.034	1.245	1.073	0.98	0.934	0.776	1.02	0.73	1.113	0.797	0.965	1.211	1.179	0.862	0.169357
Q9NWV4	CXXC motif containing zinc binding protein OS=Homo sapiens OX=9606 GN=CZIB PE=1 SV=1	CZIB	1.253	0.823	1.442	1.134	1.12	1.458	0.936	1.226	1.29	1.201	1.087	1.424	0.814	1.188	0.866	1.008	0.908	0.907	0.876	0.169378
Q4V328	GRIP1-associated protein 1 OS=Homo sapiens OX=9606 GN=GRIPAP1 PE=1 SV=2	GRIPAP1	1.211	0.977	1.024	1.151	1.138	1.02	1.033	1.012	1.133	1.036	1.224	1.012	0.99	1.197	1.034	0.965	0.936	1.016	0.95	0.169884
Q6VY07	Phosphofurin acidic cluster sorting protein 1 OS=Homo sapiens OX=9606 GN=PACS1 PE=1 SV=2	PACS1	1.243	0.889	1.092	0.657	1.01	0.942	0.817	0.784	1	0.961	0.718	3.697	0.797	1.226	1.062	0.887	1.05	1.366	1.473	0.169985
P02792	Ferritin light chain OS=Homo sapiens OX=9606 GN=FTL PE=1 SV=2	FTL	0.807	1.087	0.838	1.139	0.734	0.888	0.891	0.515	0.649	1.086	1.168	0.846	0.946	1.018	0.787	0.779	0.918	1.383	1.157	0.17016
P42685	Tyrosine-protein kinase FRK OS=Homo sapiens OX=9606 GN=FRK PE=1 SV=1	FRK					0.94	0.989		0.884	0.881					1.058	1.123		0.914	0.943	1.093	0.17034
P43490	Nicotinamide phosphoribosyltransferase OS=Homo sapiens OX=9606 GN=NAMPT PE=1 SV=1	NAMPT	0.578	1.037	0.872	0.855	0.72	0.792	0.985	0.879	0.833	0.654	0.994	0.777	1.742	0.885	1.202	0.787	1.186	1.013	1.229	0.170458
Q9Y3R4	Sialidase-2 OS=Homo sapiens OX=9606 GN=NEU2 PE=1 SV=2	NEU2					1.134	0.715		0.812	1.053					0.991	1.308		1.068	1.08	1.197	0.170564
P48643	T-complex protein 1 subunit epsilon OS=Homo sapiens OX=9606 GN=CCT5 PE=1 SV=1	CCT5	0.678	1.45	0.804	1.077	0.923	0.808	0.859	0.734	0.865	0.693	1.066	0.901	1.118	1.049	1.117	1.376	1.126	1.02	1.153	0.170576
Q8N5L8	Ribonuclease P protein subunit p25-like protein OS=Homo sapiens OX=9606 GN=RPP25L PE=1 SV=1	RPP25L	0.968	0.825	1.073	1.204			1.084			1.227	1.025	1.564	1.062			1.046			1.188	0.170623
P24462	Cytochrome P450 3A7 OS=Homo sapiens OX=9606 GN=CYP3A7 PE=1 SV=3	CYP3A7	0.792	0.823	0.911	0.875			0.71			1.219	1.005	0.77	2.022			1.043			1.537	0.170683
A0A075B6H9	Immunoglobulin lambda variable 4-69 OS=Homo sapiens OX=9606 GN=IGLV4-69 PE=1 SV=1	IGLV4-69	1.184	0.712	2.519	1.018			1.72			1.337	1.004	1.072	0.617			0.384			0.596	0.170685
P61278	Somatostatin OS=Homo sapiens OX=9606 GN=SST PE=1 SV=1	SST	6.479	0.942	0.835	0.808			0.444			0.872	0.81	0.452	0.455			0.316			0.275	0.170915
O75995	SAM and SH3 domain-containing protein 3 OS=Homo sapiens OX=9606 GN=SASH3 PE=1 SV=2	SASH3	1.338	0.959	1.067	1.252	1.227	1.283	0.692	1.035	1.182	1.111	1.422	1.045	0.776	1.125	1.062	0.769	0.957	0.956	0.875	0.17106
P18669	Phosphoglycerate mutase 1 OS=Homo sapiens OX=9606 GN=PGAM1 PE=1 SV=2	PGAM1	0.659	1.574	0.723	0.933	0.956	0.776	0.714	0.77	0.855	0.747	0.97	0.801	0.847	0.913	0.954	1.744	1.303	1.36	1.225	0.171081
Q6UX06	Olfactomedin-4 OS=Homo sapiens OX=9606 GN=OLFM4 PE=1 SV=1	OLFM4	0.617	0.642	0.894	0.817	0.447	0.646	0.758	0.448	0.534	3.623	0.854	0.9	0.75	0.454	1.165	0.982	0.711	0.496	1.76	0.171197
P78364	Polyhomeotic-like protein 1 OS=Homo sapiens OX=9606 GN=PHC1 PE=1 SV=3	PHC1	0.644	0.643	0.768	0.95			0.669			1.275	0.761	0.869	0.838			3.575			2.231	0.171555
P51159	Ras-related protein Rab-27A OS=Homo sapiens OX=9606 GN=RAB27A PE=1 SV=3	RAB27A	0.88	1.118	1.314	0.996	1.032	0.719	1.324	0.99	0.998	0.89	0.923	0.994	1.004	0.568	0.807	0.834	1.128	1.035	0.872	0.171558
Q5T440	Putative transferase CAF17, mitochondrial OS=Homo sapiens OX=9606 GN=IBA57 PE=1 SV=1	IBA57	0.71	1.017	0.932	0.991	1.01	1.176	1.002	0.956	0.935	0.845	1.013	0.87	1.123	1.01	0.968	1.683	1.237	1.208	1.153	0.171559
Q86YG4	5'-nucleotidase domain-containing protein 4 OS=Homo sapiens OX=9606 GN=NT5DC4 PE=2 SV=2	NT5DC4					1.07	1.007		1.332	1.057					1.021	0.904		1.122	0.845	0.871	0.171623
Q12974	Protein tyrosine phosphatase type IVA 2 OS=Homo sapiens OX=9606 GN=PTP4A2 PE=1 SV=1	PTP4A2					0.893	1.169		0.845	0.905					1.01	1.205		1.128	0.991	1.137	0.171884
Q9NXV2	BTB/POZ domain-containing protein KCTD5 OS=Homo sapiens OX=9606 GN=KCTD5 PE=1 SV=1	KCTD5	1.631	0.98	1.5	0.995			1.479			1.542	0.844	1.057	0.569			0.743			0.742	0.172061
Q9Y570	Protein phosphatase methylesterase 1 OS=Homo sapiens OX=9606 GN=PPME1 PE=1 SV=3	PPME1	0.812	1.01	0.956	1.217	0.916	0.863	1.14	1.022	0.791	0.986	1.062	0.812	1.264	1.127	1.274	1.334	0.965	0.949	1.123	0.172181
Q15126	Phosphomevalonate kinase OS=Homo sapiens OX=9606 GN=PMVK PE=1 SV=3	PMVK					1.269	1.255		0.903	1.115					0.807	1.006		0.917	1.121	0.848	0.172279
O95983	Methyl-CpG-binding domain protein 3 OS=Homo sapiens OX=9606 GN=MBD3 PE=1 SV=1	MBD3					0.886	0.676		0.656	1.325					1.39	1.476		1.037	0.871	1.347	0.172279
Q14155	Rho guanine nucleotide exchange factor 7 OS=Homo sapiens OX=9606 GN=ARHGEF7 PE=1 SV=2	ARHGEF7	0.745	1.3	0.837	1.031	1.119	0.83	1.114	0.865	1.057	0.833	1.026	1.086	1.275	1.168	1.144	1.072	1.153	1.029	1.108	0.1723
Q16186	Proteasomal ubiquitin receptor ADRM1 OS=Homo sapiens OX=9606 GN=ADRM1 PE=1 SV=2	ADRM1	1.518	0.608	1.013	0.912	1.017	1.215	0.685	0.866	1.193	2.399	0.937	1.981	0.85	1.22	1.179	0.976	0.759	1.202	1.317	0.172325
Q69YL0	Protein NCBP2AS2 OS=Homo sapiens OX=9606 GN=NCBP2AS2 PE=1 SV=1	NCBP2AS2	0.768	1.217	0.891	0.404			1.059			1.224	0.562	2.916	1.342			0.705			1.782	0.172575
Q9UQ90	Paraplegin OS=Homo sapiens OX=9606 GN=SPG7 PE=1 SV=2	SPG7					0.983	0.801		1.059	0.893					1	1.164		1.297	0.911	1.17	0.172643
P61586	Transforming protein RhoA OS=Homo sapiens OX=9606 GN=RHOA PE=1 SV=1	RHOA	1.111	1.342	1.219	0.907	0.888	1.135	1.445	1.199	0.898	0.58	0.732	1.038	0.999	0.848	1.081	1.193	1.122	1.015	0.873	0.172757
P56199	Integrin alpha-1 OS=Homo sapiens OX=9606 GN=ITGA1 PE=1 SV=2	ITGA1	1.552	1.13	1.17	0.95	0.99	1.299	0.802	1.118	0.936	1.067	0.835	0.916	0.842	1.11	1.068	0.922	1.071	0.792	0.881	0.173157
O43707	Alpha-actinin-4 OS=Homo sapiens OX=9606 GN=ACTN4 PE=1 SV=2	ACTN4	0.559	1.24	0.661	0.795	0.969	0.758	1.036	0.9	0.85	0.605	0.924	0.642	2.318	1.098	1.074	1.073	1.31	1.086	1.333	0.173303
Q9Y5L0	Transportin-3 OS=Homo sapiens OX=9606 GN=TNPO3 PE=1 SV=3	TNPO3	0.836	1.274	0.945	0.823	0.904	0.9	1.024	0.746	0.94	1.224	0.839	0.761	1.259	0.722	0.924	1.626	1.075	1.317	1.194	0.173556
O94876	Transmembrane and coiled-coil domains protein 1 OS=Homo sapiens OX=9606 GN=TMCC1 PE=1 SV=3	TMCC1	0.975	1.029	1.197	0.958			1.591			1.101	1.077	0.923	0.979			0.75			0.816	0.173739
P40926	Malate dehydrogenase, mitochondrial OS=Homo sapiens OX=9606 GN=MDH2 PE=1 SV=3	MDH2	1.224	0.735	1.159	1.044	1.004	1.011	0.769	1.029	1.077	1.611	1.08	1.313	0.878	1.298	1.19	1.27	0.971	0.819	1.162	0.173761
Q9UNF1	Melanoma-associated antigen D2 OS=Homo sapiens OX=9606 GN=MAGED2 PE=1 SV=2	MAGED2	1.838	0.858	1.171	0.86	1.003	1.148	0.654	0.775	0.891	2.012	0.761	1.512	1.337	1.439	1.357	0.653	0.803	1.258	1.268	0.1739
Q9BZE4	Nucleolar GTP-binding protein 1 OS=Homo sapiens OX=9606 GN=GTPBP4 PE=1 SV=3	GTPBP4					0.478	0.591		0.887	0.805					0.699	1.37		1.189	0.709	1.437	0.173903
O15027	Protein transport protein Sec16A OS=Homo sapiens OX=9606 GN=SEC16A PE=1 SV=4	SEC16A	1.691	0.878	0.828	0.85	1.121	0.997	0.964	0.94	1.064	1.518	0.838	1.367	0.948	0.996	1.208	1.149	1.043	1.136	1.129	0.173941
Q8TD08	Mitogen-activated protein kinase 15 OS=Homo sapiens OX=9606 GN=MAPK15 PE=1 SV=1	MAPK15					0.906	0.68		0.998	0.852					0.98	1.1		1.513	0.821	1.285	0.174244
P49821	NADH dehydrogenase [ubiquinone] flavoprotein 1, mitochondrial OS=Homo sapiens OX=9606 GN=NDUFV1 PE=1 SV=4	NDUFV1	0.684	1.51	1.013	1.178	1.241	0.833	1.26	1.059	1.001	0.61	1.167	0.769	0.981	0.926	0.988	0.956	1.367	0.788	0.85	0.174284
Q92552	28S ribosomal protein S27, mitochondrial OS=Homo sapiens OX=9606 GN=MRPS27 PE=1 SV=3	MRPS27	0.798	1.822	0.772	0.882	1.081	0.796	0.869	0.692	0.931	1.105	1.109	1.149	1.129	0.776	0.956	1.126	1.598	1.08	1.161	0.174421
P0DOX6	Immunoglobulin mu heavy chain OS=Homo sapiens OX=9606 PE=1 SV=2	---	0.783	1.455	1.755	1.089	1.106	0.833	0.781	1.291	1.242	0.906	1.083	1.076	1.438	1.039	0.468	0.648	0.676	1.224	0.814	0.174483
P51687	Sulfite oxidase, mitochondrial OS=Homo sapiens OX=9606 GN=SUOX PE=1 SV=2	SUOX	1.108	0.776	1.339	0.909	1.296	1.24	0.897	1.162	1.168	1.108	0.914	1.101	0.82	1.008	0.809	0.635	1.111	1.098	0.874	0.174879
Q99590	Protein SCAF11 OS=Homo sapiens OX=9606 GN=SCAF11 PE=1 SV=2	SCAF11	1.087	1.004	1.275	1.118	1.109	1.161	0.855	0.852	0.929	1.109	0.982	1.802	1.125	0.882	1.441	0.86	1.077	1.58	1.183	0.174899
Q9GZP4	PITH domain-containing protein 1 OS=Homo sapiens OX=9606 GN=PITHD1 PE=1 SV=1	PITHD1	0.878	1.292	1.3	1.074	1.103	1.01	1.069	1.151	1.09	0.846	1.091	1.032	1.208	0.984	0.95	0.839	1.223	1.033	0.916	0.175098
Q14247	Src substrate cortactin OS=Homo sapiens OX=9606 GN=CTTN PE=1 SV=2	CTTN	1.53	0.783	0.683	1.186	1.172	0.976	0.878	0.76	1.083	1.646	1.103	1.287	0.864	1.348	1.696	1.35	0.774	0.885	1.224	0.175405
Q66K74	Microtubule-associated protein 1S OS=Homo sapiens OX=9606 GN=MAP1S PE=1 SV=2	MAP1S	1.014	1.107	1.141	0.955	0.95	0.897	0.875	0.957	0.996	1.083	0.962	1.302	1.054	0.966	1.039	0.969	0.951	1.082	1.069	0.175562
O43660	Pleiotropic regulator 1 OS=Homo sapiens OX=9606 GN=PLRG1 PE=1 SV=1	PLRG1					1.046	1.221		1.08	1.065					0.961	0.95		0.96	1.161	0.914	0.175581
Q9H8J5	MANSC domain-containing protein 1 OS=Homo sapiens OX=9606 GN=MANSC1 PE=2 SV=1	MANSC1	1.769	0.761	1.002	0.746	0.958	0.994	0.883	1.132	0.789	2.042	0.762	1.68	0.771	0.979	1.337	0.954	1.128	1.053	1.238	0.175717
P62841	40S ribosomal protein S15 OS=Homo sapiens OX=9606 GN=RPS15 PE=1 SV=2	RPS15	0.458	1.208	0.912	0.684	0.713	0.905	0.961	0.816	0.818	0.405	0.879	0.911	2.54	1.193	1.873	0.979	0.923	0.963	1.473	0.175745
P23416	Glycine receptor subunit alpha-2 OS=Homo sapiens OX=9606 GN=GLRA2 PE=1 SV=1	GLRA2	1.074	0.937	0.963	1.111			0.714			1.132	0.97	1.145	1.665			0.892			1.259	0.175764
Q96S55	ATPase WRNIP1 OS=Homo sapiens OX=9606 GN=WRNIP1 PE=1 SV=2	WRNIP1					0.735	0.96		1.051	1.03					1.134	1.1		1.186	0.937	1.154	0.175962
Q8NFV4	Protein ABHD11 OS=Homo sapiens OX=9606 GN=ABHD11 PE=1 SV=1	ABHD11	1.111	0.838	0.972	1.13	1.068	0.959	0.941	0.93	1.105	1.396	1.354	1.037	0.959	1.119	1.058	1.296	0.975	0.956	1.093	0.176363
P63165	Small ubiquitin-related modifier 1 OS=Homo sapiens OX=9606 GN=SUMO1 PE=1 SV=1	SUMO1	1.113	1.517	0.926	1.065	0.821	0.771	0.976	0.818	1.066	1.176	0.897	0.93	1.406	1.097	1.611	1.005	1.291	0.833	1.159	0.177221
O95210	Starch-binding domain-containing protein 1 OS=Homo sapiens OX=9606 GN=STBD1 PE=1 SV=1	STBD1	1.833	0.951	0.901	0.896			1.608			1.204	0.677	0.769	0.677			0.884			0.714	0.177344
P30419	Glycylpeptide N-tetradecanoyltransferase 1 OS=Homo sapiens OX=9606 GN=NMT1 PE=1 SV=2	NMT1	0.827	1.189	0.884	0.972	0.984	0.944	1.205	0.949	0.966	0.975	0.992	0.872	1.539	1.015	1.239	1.012	1.101	1.087	1.115	0.177437
P01766	Immunoglobulin heavy variable 3-13 OS=Homo sapiens OX=9606 GN=IGHV3-13 PE=1 SV=2	IGHV3-13	1.671	0.933	1.36	0.93	0.793	1.635	1.275	1.04	1.13	2.228	0.727	0.734	0.85	0.649	0.577	0.722	0.781	1.486	0.839	0.177479
O43847	Nardilysin OS=Homo sapiens OX=9606 GN=NRDC PE=1 SV=3	NRDC	0.653	1.016	0.835	0.994	0.882	0.929	0.949	0.885	1.001	0.791	1.117	0.841	2.11	0.98	1.056	0.931	0.884	1.754	1.291	0.17786
[truncated: 3,406 more rows]
